# Supplementary material for: A bioinformatic analysis study of m7G regulator-mediated methylation modification patterns and tumor microenvironment infiltration in glioblastoma
Source: BMC Cancer. 2022 Jul 4;22:729. doi: 10.1186/s12885-022-09791-y (PMC9251941; doi:10.1186/s12885-022-09791-y)
Supplement: Supplementary file 1 — Additional file 1. [file 12885_2022_9791_MOESM1_ESM.xlsx]

## Sheet: Sheet1
Gene	Type
GTF2H4	m7G
GTF2H5	m7G
MNAT1	m7G
NCBP1	m7G
NCBP2	m7G
NCBP3	m7G
POLR2A	m7G
POLR2B	m7G
POLR2C	m7G
POLR2D	m7G
POLR2E	m7G
POLR2F	m7G
POLR2G	m7G
POLR2H	m7G
POLR2I	m7G
POLR2J	m7G
POLR2K	m7G
POLR2L	m7G
RAMAC	m7G
RNGTT	m7G
RNMT	m7G
SUPT5H	m7G
TGS1	m7G
DCP2	m7G
DCPS	m7G
NUDT10	m7G
NUDT11	m7G
NUDT16	m7G
NUDT3	m7G
NUDT4	m7G
NUDT4B	m7G
AGO2	m7G
CYFIP1	m7G
EIF4E	m7G
EIF4E1B	m7G
EIF4E2	m7G
EIF4E3	m7G
GEMIN5	m7G
LARP1	m7G
EIF3D	m7G
EIF4A1	m7G
EIF4G3	m7G
IFIT5	m7G
LSM1	m7G
NCBP2L	m7G
SNUPN	m7G
