# Supplementary material for: A bioinformatic analysis study of m7G regulator-mediated methylation modification patterns and tumor microenvironment infiltration in glioblastoma
Source: BMC Cancer. 2022 Jul 4;22:729. doi: 10.1186/s12885-022-09791-y (PMC9251941; doi:10.1186/s12885-022-09791-y)
Supplement: Supplementary file 2 — Additional file 2. [file 12885_2022_9791_MOESM2_ESM.xlsx]

## Sheet: Sheet1
id	logFC	AveExpr	t	P.Value	adj.P.Val	B
NUDT11	-1.18339	5.07009	-22.6349	6.48623e-85	7.02783e-81	182.767
CAMSAP2	-0.78181	5.35509	-22.4704	5.42063e-84	2.93663e-80	180.657
BCL7A	-1.20703	4.31511	-21.5779	5.24045e-79	1.89268e-75	169.25
GSTA4	-0.859721	6.5387	-21.454	2.56423e-78	6.94586e-75	167.672
CLASP2	-1.1406	6.19561	-21.4183	4.05012e-78	8.77662e-75	167.218
SATB1	-1.17104	5.28455	-21.3925	5.63191e-78	1.01703e-74	166.89
ZNF248	-0.641165	3.49009	-20.9197	2.35791e-75	3.64971e-72	160.89
ZNF711	-1.05535	3.95936	-20.3903	1.96531e-72	2.66177e-69	154.207
MAP2	-1.39512	6.59635	-20.3319	4.11777e-72	4.95733e-69	153.471
EMP3	1.99893	6.47094	20.2376	1.35731e-71	1.47065e-68	152.286
RUFY3	-0.756959	6.34521	-19.9599	4.51887e-70	4.45109e-67	148.803
KAT6B	-0.778909	4.0345	-19.877	1.28434e-69	1.15965e-66	147.765
PLCB1	-1.18107	4.19975	-19.5649	6.47777e-68	5.39897e-65	143.868
SCN3A	-1.53693	4.22293	-19.555	7.33577e-68	5.67736e-65	143.745
CXXC4	-1.10012	3.526	-19.5354	9.37427e-68	6.77135e-65	143.501
RRAS	0.944562	4.99677	19.4903	1.64949e-67	1.11701e-64	142.94
SEPHS1	-0.747534	5.81135	-19.4665	2.22316e-67	1.41693e-64	142.643
RAP2A	-0.978369	5.95021	-19.1264	1.55222e-65	9.3435e-63	138.424
TIMP1	2.51369	8.14746	19.0668	3.25998e-65	1.85904e-62	137.687
HMGCR	-0.866535	4.93479	-18.9988	7.59974e-65	4.11716e-62	136.845
SPAST	-0.593251	3.73731	-18.9494	1.4039e-64	7.24344e-62	136.236
WASF1	-1.23588	4.84205	-18.94	1.57751e-64	7.76924e-62	136.12
FCHSD2	-0.82792	5.38897	-18.9152	2.14606e-64	1.01098e-61	135.814
ADAM22	-0.939544	4.21211	-18.8986	2.63819e-64	1.19103e-61	135.609
CAPG	1.34575	6.64239	18.8438	5.20589e-64	2.25623e-61	134.933
S100A11	1.4906	7.77819	18.7998	8.97351e-64	3.73954e-61	134.392
CHI3L1	3.50588	8.35362	18.6928	3.37567e-63	1.35464e-60	133.076
CLIC1	1.35911	7.34868	18.6448	6.11217e-63	2.36519e-60	132.486
RAD21	-0.621719	6.65498	-18.6401	6.47676e-63	2.41985e-60	132.428
DGKI	-0.783647	2.80997	-18.6056	9.9203e-63	3.58288e-60	132.005
JMJD1C	-0.762841	4.99275	-18.5705	1.52981e-62	5.17983e-60	131.574
LGALS1	1.35729	9.38181	18.5285	2.56893e-62	8.43466e-60	131.059
CEP68	-0.613346	4.42591	-18.3978	1.28588e-61	4.0978e-59	129.459
ZMYND11	-0.800861	6.12634	-18.3949	1.33223e-61	4.1242e-59	129.424
CDK5R1	-1.29024	4.32829	-18.2881	4.9495e-61	1.48966e-58	128.12
TNR	-2.1146	4.68704	-18.2055	1.36464e-60	3.99619e-58	127.112
DCX	-1.81202	3.57743	-18.1797	1.87223e-60	5.20144e-58	126.798
SMC3	-0.754393	4.67801	-18.126	3.61289e-60	9.78641e-58	126.145
TOP2B	-0.649924	6.62543	-18.052	8.93655e-60	2.36165e-57	125.245
NRXN1	-1.46761	4.68669	-17.742	3.91303e-58	9.63584e-56	121.49
NCAM1	-1.11904	7.30185	-17.7228	4.94021e-58	1.18949e-55	121.258
VAMP5	1.02892	5.97052	17.6498	1.1983e-57	2.82251e-55	120.378
AKT3	-0.730008	4.7868	-17.6325	1.47821e-57	3.40775e-55	120.17
KCND2	-1.47506	3.41851	-17.5402	4.52022e-57	9.79532e-55	119.059
KIF2A	-0.753587	5.20247	-17.5321	4.98718e-57	1.05953e-54	118.961
ACVR2B	-0.61387	2.80568	-17.5268	5.3154e-57	1.10755e-54	118.898
LGALS3	1.71137	7.24219	17.5091	6.58793e-57	1.3468e-54	118.685
NAP1L3	-1.16324	5.30389	-17.4929	8.01107e-57	1.60741e-54	118.491
GSDMD	0.99027	5.04387	17.4882	8.48296e-57	1.67114e-54	118.434
KIF21B	-1.2088	4.34012	-17.4559	1.25391e-56	2.42609e-54	118.046
SLC25A36	-0.594097	5.91536	-17.4473	1.38968e-56	2.64161e-54	117.943
SS18L1	-0.59665	4.3315	-17.4254	1.81196e-56	3.37359e-54	117.68
ARHGEF9	-0.782565	5.08916	-17.4242	1.83703e-56	3.37359e-54	117.666
CPQ	0.949517	4.7041	17.4188	1.96179e-56	3.54267e-54	117.601
NOL4	-0.960534	3.44419	-17.4165	2.01799e-56	3.58441e-54	117.573
EFEMP2	1.24829	5.96096	17.3606	3.95955e-56	6.91963e-54	116.903
HNRNPH3	-0.658255	6.99289	-17.3524	4.36889e-56	7.5138e-54	116.805
RPRD1A	-0.602267	5.58167	-17.3461	4.71588e-56	7.98384e-54	116.73
TOX3	-1.48661	3.17367	-17.3344	5.4268e-56	9.04606e-54	116.59
RABGAP1	-0.612608	5.7453	-17.3212	6.36639e-56	1.04515e-53	116.431
GRIA2	-1.68409	5.75984	-17.2958	8.64358e-56	1.37725e-53	116.128
MAPT	-1.34623	6.29055	-17.2658	1.24019e-55	1.94745e-53	115.769
SCG3	-1.75949	5.79357	-17.2544	1.42235e-55	2.2016e-53	115.633
YPEL1	-0.726785	3.38844	-17.2394	1.70249e-55	2.5981e-53	115.454
ZNF22	-0.648281	5.4722	-17.1176	7.3513e-55	1.101e-52	114.001
TSPYL4	-0.831441	5.75767	-17.1169	7.41788e-55	1.101e-52	113.992
IFITM3	1.26408	9.0023	17.0356	1.96373e-54	2.79961e-52	113.025
GRIK2	-1.30907	3.96061	-17.0262	2.19777e-54	3.09258e-52	112.913
COPZ2	1.03251	5.20935	16.9985	3.06142e-54	4.25263e-52	112.584
S100A4	1.56052	5.44783	16.9878	3.48031e-54	4.7733e-52	112.457
KLRC3	-1.25044	2.59165	-16.9753	4.03803e-54	5.469e-52	112.309
MYT1	-1.27366	3.30894	-16.8977	1.02073e-53	1.34874e-51	111.388
PLP2	1.40619	5.88468	16.8925	1.08614e-53	1.41534e-51	111.326
ANXA2	1.63485	8.19369	16.8916	1.09726e-53	1.41534e-51	111.316
MMP16	-1.01827	3.43346	-16.8889	1.13366e-53	1.44509e-51	111.284
ZNF804A	-0.764834	2.12413	-16.882	1.23058e-53	1.55039e-51	111.202
PODXL2	-0.988976	5.35143	-16.8338	2.18624e-53	2.72274e-51	110.631
NSUN6	-0.615742	3.34681	-16.7915	3.61575e-53	4.40187e-51	110.131
CYBA	1.05455	6.8633	16.7795	4.17161e-53	5.02216e-51	109.989
DPYSL4	-0.987116	4.69204	-16.7698	4.67966e-53	5.57188e-51	109.875
EPHB1	-1.34368	4.1997	-16.7577	5.40507e-53	6.2972e-51	109.732
STEAP3	1.41828	4.71228	16.7129	9.21033e-53	1.06164e-50	109.203
ADD2	-0.949864	4.72121	-16.7019	1.04928e-52	1.19673e-50	109.073
KLF12	-0.652871	3.42372	-16.6928	1.16904e-52	1.31943e-50	108.966
CRMP1	-0.983605	6.83852	-16.6882	1.23374e-52	1.3781e-50	108.912
NPC2	0.994619	8.16487	16.6835	1.30439e-52	1.44215e-50	108.857
PLAUR	1.33906	4.79517	16.664	1.64415e-52	1.79608e-50	108.627
ARPC1B	0.988179	6.69669	16.6633	1.65767e-52	1.79608e-50	108.619
ZFP37	-0.599123	3.02853	-16.6616	1.69242e-52	1.81558e-50	108.598
CNTN1	-1.59594	5.63074	-16.6156	2.91938e-52	3.07101e-50	108.057
ELAVL4	-1.46997	3.9777	-16.5635	5.41025e-52	5.63654e-50	107.444
ZNF253	-0.591403	3.76383	-16.5501	6.33987e-52	6.54214e-50	107.287
TCIRG1	1.02241	4.95601	16.524	8.62962e-52	8.82094e-50	106.98
IDI1	-0.83474	6.01962	-16.5223	8.80974e-52	8.92089e-50	106.96
IFITM2	1.08841	7.2319	16.5086	1.03593e-51	1.03928e-49	106.799
ASXL3	-0.639273	2.28961	-16.505	1.08033e-51	1.07388e-49	106.757
FAH	0.739695	4.51461	16.4798	1.45605e-51	1.42128e-49	106.461
SERPING1	1.5099	6.80456	16.4162	3.08219e-51	2.95535e-49	105.716
ANKRD46	-0.806843	5.35062	-16.3666	5.52575e-51	5.20621e-49	105.136
NKAIN1	-1.25388	3.44722	-16.3486	6.83272e-51	6.38212e-49	104.925
PAK3	-1.02965	3.39997	-16.3468	6.97916e-51	6.46318e-49	104.904
MLLT11	-0.930927	6.5415	-16.282	1.49554e-50	1.36169e-48	104.147
TRIP6	0.995004	6.13594	16.2639	1.84839e-50	1.66895e-48	103.937
WAC	-0.625886	6.20975	-16.2555	2.04111e-50	1.82772e-48	103.838
GNG4	-1.24416	4.86806	-16.2135	3.34128e-50	2.96457e-48	103.349
TRIM37	-0.603711	5.80438	-16.2129	3.36541e-50	2.96457e-48	103.342
DLL3	-2.18774	5.29386	-16.2119	3.40205e-50	2.97268e-48	103.331
HSPB1	1.12408	8.41191	16.2077	3.57402e-50	3.07337e-48	103.282
PYCARD	0.875618	4.62458	16.1702	5.55173e-50	4.69946e-48	102.845
RALGPS1	-0.691556	3.96858	-16.157	6.47659e-50	5.43983e-48	102.692
ZBTB18	-0.871726	5.36102	-16.1377	8.12122e-50	6.76873e-48	102.467
FAM110B	-0.967126	5.08191	-16.1264	9.26578e-50	7.54848e-48	102.336
PPM1E	-0.793105	3.12845	-16.123	9.63874e-50	7.79371e-48	102.297
TAGLN2	1.30166	7.82499	16.1192	1.00848e-49	8.09402e-48	102.252
PLA2G5	1.60704	3.88006	16.0933	1.36381e-49	1.0786e-47	101.952
FCGRT	0.756099	7.0799	16.0599	2.01609e-49	1.57154e-47	101.564
LRRTM2	-1.14381	4.19009	-16.0531	2.18224e-49	1.6889e-47	101.485
SEC61A2	-0.70163	4.48914	-16.0439	2.42908e-49	1.8666e-47	101.379
FRY	-0.794138	4.19517	-16.0341	2.72509e-49	2.07932e-47	101.265
CHD7	-1.04696	4.5989	-16.0302	2.84972e-49	2.15921e-47	101.22
TCF12	-1.08006	6.95092	-16.0041	3.86315e-49	2.8867e-47	100.918
PID1	-1.11275	5.01376	-15.9824	4.9793e-49	3.67012e-47	100.666
GDAP1L1	-1.46971	4.87464	-15.9695	5.78726e-49	4.20838e-47	100.517
ZC4H2	-0.803077	4.55482	-15.9629	6.24977e-49	4.48452e-47	100.44
PTCH1	-1.11074	4.08775	-15.9613	6.36225e-49	4.53519e-47	100.423
TCF4	-0.778284	6.48993	-15.9468	7.53303e-49	5.33466e-47	100.255
MAPK8	-0.668623	4.58664	-15.9455	7.64944e-49	5.38193e-47	100.24
MTSS1	-0.897813	5.52866	-15.9396	8.19765e-49	5.73042e-47	100.171
ZNF74	-0.64365	3.66023	-15.9311	9.04826e-49	6.28448e-47	100.073
DNM3	-1.14931	4.06718	-15.9188	1.044e-48	7.15931e-47	99.9308
KIAA0408	-0.733744	3.87326	-15.8916	1.43153e-48	9.75508e-47	99.6173
VAMP8	1.10411	5.67344	15.8788	1.66176e-48	1.11834e-46	99.4692
FTL	0.977457	11.7063	15.8732	1.77249e-48	1.18549e-46	99.4051
PLK3	0.767143	4.46582	15.8457	2.44143e-48	1.62288e-46	99.0872
SNAP91	-1.67684	3.90175	-15.8339	2.79946e-48	1.83831e-46	98.9513
EIF3L	-0.628787	8.40868	-15.8296	2.94133e-48	1.91984e-46	98.9022
DUSP26	-1.24971	4.26796	-15.8128	3.57624e-48	2.32027e-46	98.7081
OLIG2	-1.79703	6.57825	-15.8054	3.89544e-48	2.51233e-46	98.6232
ATAT1	-0.736541	5.88335	-15.7696	5.89492e-48	3.75714e-46	98.2118
MAGEH1	-0.928623	6.13378	-15.757	6.82414e-48	4.31028e-46	98.0665
FLRT1	-0.95839	3.50831	-15.7463	7.72653e-48	4.80616e-46	97.9431
CD63	0.744221	10.2195	15.731	9.21934e-48	5.61189e-46	97.7677
TYROBP	1.11007	7.62933	15.7195	1.05355e-47	6.37719e-46	97.6352
ARL3	-0.604001	4.77991	-15.7184	1.06727e-47	6.42435e-46	97.6224
PFN2	-0.827075	8.59498	-15.706	1.23139e-47	7.37135e-46	97.4803
UPP1	1.15748	5.26928	15.6859	1.55337e-47	9.24769e-46	97.2497
ALCAM	-1.02926	6.17049	-15.6705	1.85498e-47	1.09829e-45	97.0735
CELSR3	-0.973885	3.81367	-15.6508	2.32856e-47	1.37119e-45	96.8477
KAT7	-0.640252	5.81415	-15.6487	2.38549e-47	1.39712e-45	96.8237
ASF1A	-0.615711	4.73696	-15.6205	3.3034e-47	1.91403e-45	96.5005
ATF7IP	-0.723783	4.62657	-15.6164	3.46289e-47	1.99577e-45	96.4537
PDPN	1.76534	5.41908	15.6129	3.60508e-47	2.06672e-45	96.4137
CBR4	-0.595406	4.45872	-15.6087	3.78661e-47	2.15936e-45	96.3649
INA	-1.80379	4.17274	-15.6062	3.89443e-47	2.20922e-45	96.337
MAST1	-1.0302	4.12504	-15.6024	4.07279e-47	2.2975e-45	96.2926
PATZ1	-0.606534	4.94848	-15.6019	4.09246e-47	2.2975e-45	96.2878
MICALL2	1.02967	5.37776	15.5806	5.23039e-47	2.9212e-45	96.0442
CASK	-0.675957	5.34544	-15.5575	6.82863e-47	3.75575e-45	95.7794
DGKB	-1.0043	2.90251	-15.5351	8.83455e-47	4.76231e-45	95.5237
RNF144A	-0.888937	4.57361	-15.4863	1.54737e-46	8.21849e-45	94.9672
KIF3A	-0.765061	4.25042	-15.4813	1.63904e-46	8.66291e-45	94.9101
KCNB1	-0.959748	3.07425	-15.4729	1.80492e-46	9.49337e-45	94.8143
TNFRSF14	0.800132	4.38673	15.4411	2.60218e-46	1.36206e-44	94.4511
SLIT1	-1.50943	4.33505	-15.4263	3.08272e-46	1.59815e-44	94.2829
FCGR2B	1.52254	3.66407	15.3978	4.27163e-46	2.20396e-44	93.959
HTATSF1	-0.590609	5.9218	-15.3923	4.55051e-46	2.33672e-44	93.8962
SLC22A18	0.832666	3.98755	15.363	6.3608e-46	3.22053e-44	93.5637
BEX1	-1.46022	7.5706	-15.3565	6.85125e-46	3.45271e-44	93.4899
PLCB4	-0.611969	2.36372	-15.3522	7.19754e-46	3.61043e-44	93.441
TBPL1	-0.624841	5.24122	-15.3464	7.69329e-46	3.84133e-44	93.3748
FSD1	-0.859666	5.09854	-15.3289	9.40392e-46	4.67392e-44	93.1755
RAPGEF2	-0.702512	5.11564	-15.3184	1.06028e-45	5.24572e-44	93.0564
BLVRB	0.705927	6.04716	15.307	1.20718e-45	5.94534e-44	92.9275
MAP4K5	-0.647308	4.54252	-15.2985	1.33029e-45	6.52205e-44	92.8311
PHLPP1	-0.829354	4.89213	-15.2777	1.68601e-45	8.2288e-44	92.5959
SH3BGRL3	0.698863	7.52097	15.2747	1.74497e-45	8.47834e-44	92.5617
GPSM2	-0.775438	5.45941	-15.2663	1.92148e-45	9.29432e-44	92.4661
RAC2	0.91687	4.23808	15.2654	1.94094e-45	9.33539e-44	92.4561
SEZ6L	-1.50934	4.95286	-15.2651	1.94721e-45	9.33539e-44	92.4529
FXYD5	0.94711	5.97984	15.2609	2.04286e-45	9.75082e-44	92.4053
NBEA	-0.867634	3.4004	-15.2545	2.19743e-45	1.03518e-43	92.3328
DSCAM	-0.970606	3.60225	-15.2364	2.70107e-45	1.26693e-43	92.128
SLC15A3	0.915812	5.5221	15.2246	3.0908e-45	1.43729e-43	91.9942
NRXN2	-1.04793	6.0883	-15.2006	4.05993e-45	1.87989e-43	91.7234
POLR2L	0.591493	7.08059	15.1834	4.93862e-45	2.26737e-43	91.5289
CASP4	0.957936	4.3867	15.1778	5.26548e-45	2.40724e-43	91.4653
SERPINA1	1.41391	5.23966	15.1767	5.33245e-45	2.42761e-43	91.4527
PTBP2	-0.625535	4.67008	-15.174	5.50012e-45	2.49347e-43	91.422
USP49	-0.696195	2.7562	-15.1582	6.57757e-45	2.95718e-43	91.2444
ZNF91	-0.61692	4.99383	-15.1339	8.66847e-45	3.88111e-43	90.9703
ISG20	0.953732	3.89364	15.1216	9.97627e-45	4.44827e-43	90.8308
ABCC3	1.60277	4.13539	15.1159	1.06363e-44	4.72314e-43	90.7672
ALOX5AP	1.38029	6.35893	15.1011	1.25825e-44	5.51948e-43	90.6004
PGAP1	-0.686141	3.68662	-15.0939	1.36567e-44	5.94258e-43	90.5191
TYMP	1.24958	4.93686	15.0886	1.45066e-44	6.28716e-43	90.4592
SHANK2	-0.96413	2.73868	-15.085	1.51102e-44	6.52267e-43	90.4187
AKAP6	-0.804881	4.03861	-15.0842	1.52404e-44	6.55279e-43	90.4102
SMPD3	-0.778434	2.99723	-15.0804	1.59211e-44	6.81838e-43	90.3668
DLGAP1	-1.03004	3.84434	-15.0774	1.64585e-44	7.02079e-43	90.3338
MGST2	0.690893	5.40666	15.0738	1.71556e-44	7.28944e-43	90.2926
SLC1A1	-1.06255	3.7475	-15.068	1.83246e-44	7.72558e-43	90.2272
ANXA2P2	0.819927	3.23579	15.0666	1.86103e-44	7.8156e-43	90.2118
MKRN3	-0.727655	3.2765	-15.0523	2.18903e-44	9.12235e-43	90.0507
SIPA1	0.715683	5.20224	15.0463	2.34154e-44	9.72054e-43	89.9838
KLRC4	-0.904766	1.87964	-15.0337	2.70212e-44	1.11746e-42	89.8417
FXYD6	-1.33153	8.75621	-14.9943	4.22046e-44	1.71268e-42	89.399
SLC39A6	-0.690257	6.2903	-14.9633	5.98726e-44	2.3938e-42	89.0519
DIP2C	-0.654041	4.579	-14.9629	6.01469e-44	2.39593e-42	89.0473
APBA2	-0.794428	6.27993	-14.9612	6.13192e-44	2.43367e-42	89.0282
NCF4	0.812914	3.85331	14.9533	6.70611e-44	2.65185e-42	88.9393
LRRC20	-0.619442	4.30697	-14.9518	6.82203e-44	2.67814e-42	88.9223
GRN	0.710694	7.37354	14.9488	7.0563e-44	2.76011e-42	88.8888
LRRC1	-0.636687	3.58703	-14.9218	9.56904e-44	3.72952e-42	88.5864
RPRM	-1.34369	3.8259	-14.9169	1.01112e-43	3.9267e-42	88.5317
FERMT1	-1.4479	3.61847	-14.8929	1.32633e-43	5.13244e-42	88.2623
GMFG	0.838971	5.5107	14.889	1.38587e-43	5.34373e-42	88.2187
SORCS3	-0.814334	2.66839	-14.8728	1.66316e-43	6.36762e-42	88.0377
SARM1	-0.613666	4.52693	-14.8567	1.99349e-43	7.57877e-42	87.8578
RTN3	-0.740513	8.51538	-14.8512	2.12091e-43	8.03498e-42	87.7963
BBS10	-0.592878	3.69601	-14.85	2.14929e-43	8.11413e-42	87.7831
RAB32	0.883519	4.8367	14.8472	2.21817e-43	8.34508e-42	87.7518
TNFSF13	0.899065	5.12087	14.8395	2.41815e-43	9.06598e-42	87.6661
ITGB2	1.10228	6.34848	14.8327	2.61106e-43	9.75546e-42	87.59
MICAL3	-0.860149	4.44443	-14.8305	2.67521e-43	9.9608e-42	87.5659
FCGR2A	1.15541	5.22968	14.7962	3.93461e-43	1.455e-41	87.1829
PDZD8	-0.71491	3.91753	-14.7905	4.19492e-43	1.54599e-41	87.1193
ALOX5	0.916318	4.14285	14.7794	4.75401e-43	1.74019e-41	86.9951
ICAM3	0.596097	3.67643	14.7653	5.56726e-43	2.00403e-41	86.8384
ZNF292	-0.612485	4.16885	-14.7545	6.28636e-43	2.24055e-41	86.7178
CSTA	1.06053	3.07446	14.7501	6.59936e-43	2.3444e-41	86.6696
FES	0.65733	3.62832	14.7087	1.04986e-42	3.69326e-41	86.2088
KMT2A	-0.636145	4.39202	-14.6999	1.1589e-42	4.05053e-41	86.1107
FUT9	-1.10972	3.00312	-14.6978	1.1863e-42	4.13296e-41	86.0875
CSRNP3	-0.7182	2.8872	-14.6785	1.47186e-42	5.11141e-41	85.8734
MSN	1.06863	7.20834	14.6599	1.81384e-42	6.27892e-41	85.666
SOX4	-1.29579	5.80713	-14.6569	1.87536e-42	6.47118e-41	85.6329
MVP	0.827894	5.7069	14.6412	2.23379e-42	7.68354e-41	85.4593
MYL12A	0.878195	6.7497	14.6213	2.78933e-42	9.41506e-41	85.2389
C5AR1	1.1773	3.60763	14.617	2.92926e-42	9.85669e-41	85.1903
ANXA1	1.73043	7.44502	14.6152	2.98905e-42	1.00267e-40	85.1702
GPX1	0.669698	8.61412	14.605	3.34617e-42	1.11887e-40	85.0582
LRP6	-0.60215	4.05037	-14.6048	3.3561e-42	1.11887e-40	85.0553
CTSB	0.880002	9.10739	14.5821	4.32303e-42	1.42805e-40	84.804
APBB2	-0.684935	5.14457	-14.5761	4.62104e-42	1.51969e-40	84.7378
EVA1B	0.795353	4.50353	14.576	4.62848e-42	1.51969e-40	84.7362
SPAG4	0.976445	3.06341	14.5706	4.91097e-42	1.60756e-40	84.6774
HDAC4	-0.659165	3.82838	-14.5603	5.51307e-42	1.79922e-40	84.5627
MED13L	-0.599902	4.60626	-14.5519	6.04975e-42	1.96844e-40	84.4705
C3	1.40465	9.0379	14.5186	8.76821e-42	2.83954e-40	84.1021
FCER1G	1.12526	7.27549	14.5079	9.87244e-42	3.18357e-40	83.9844
SLC11A1	1.23704	4.77868	14.5071	9.96306e-42	3.20326e-40	83.9753
RGS19	0.585669	5.24639	14.4714	1.4818e-41	4.72215e-40	83.5814
DDB2	0.715698	4.40218	14.468	1.53854e-41	4.88859e-40	83.5441
PIK3R1	-0.866049	6.167	-14.4389	2.1257e-41	6.73448e-40	83.2232
CELF2	-0.617576	5.40719	-14.4122	2.85664e-41	8.99757e-40	82.9299
CBLN1	-0.826873	2.28051	-14.4081	2.98962e-41	9.36199e-40	82.8848
CEBPB	0.944017	5.80349	14.3693	4.59688e-41	1.42714e-39	82.4578
CD151	0.81016	7.09246	14.3566	5.28771e-41	1.63692e-39	82.3189
CDHR1	-0.997286	3.06827	-14.3553	5.36751e-41	1.65689e-39	82.304
BRD3	-0.609396	5.27458	-14.3441	6.07148e-41	1.86888e-39	82.1817
LAIR1	0.977985	5.2934	14.3298	7.11309e-41	2.1833e-39	82.0246
TSC22D1	-0.746097	8.37837	-14.3121	8.64752e-41	2.63932e-39	81.8307
MYCL	-0.801498	3.20284	-14.308	9.04664e-41	2.75338e-39	81.7859
HEXB	0.734202	6.63538	14.3058	9.27537e-41	2.81509e-39	81.7612
KIF5C	-1.08637	6.20567	-14.3048	9.37511e-41	2.83741e-39	81.7505
TNFRSF12A	1.37705	5.70567	14.2938	1.05807e-40	3.17567e-39	81.6305
BTAF1	-0.615259	3.92727	-14.2913	1.08789e-40	3.25616e-39	81.6029
HK3	0.890242	3.30259	14.2799	1.23447e-40	3.6847e-39	81.4775
PPP1R9A	-0.772324	3.10736	-14.2787	1.25018e-40	3.72136e-39	81.4649
RNASE2	1.19172	3.67538	14.2747	1.30726e-40	3.8806e-39	81.4206
TIA1	-0.599082	5.79173	-14.2672	1.41902e-40	4.20084e-39	81.3392
MXRA8	0.915279	5.75193	14.2585	1.56214e-40	4.61194e-39	81.2439
C11orf95	-0.609813	4.31397	-14.2575	1.579e-40	4.64905e-39	81.2332
TNFRSF1A	0.906575	6.70073	14.2454	1.80423e-40	5.28571e-39	81.1009
LOXL1	1.41183	4.14938	14.2343	2.03903e-40	5.93896e-39	80.9795
RHOG	0.592156	6.40656	14.2133	2.56996e-40	7.42547e-39	80.7498
IQGAP1	0.847545	6.03085	14.2104	2.65337e-40	7.62579e-39	80.7181
CD14	1.3359	6.76689	14.1981	3.03937e-40	8.71206e-39	80.5834
CLGN	-0.869743	2.35585	-14.1918	3.25543e-40	9.28225e-39	80.5152
EHD2	0.853951	5.27677	14.1865	3.45121e-40	9.78897e-39	80.4573
ARHGEF7	-0.692915	6.0016	-14.1725	4.0254e-40	1.13878e-38	80.3046
THEMIS2	0.916092	4.77257	14.168	4.2302e-40	1.1936e-38	80.2553
CCNG2	-0.612748	4.92202	-14.1674	4.25803e-40	1.19833e-38	80.2488
FCGR2C	1.26404	3.77213	14.1671	4.27226e-40	1.19922e-38	80.2455
C1R	1.42782	7.26042	14.1656	4.34352e-40	1.21607e-38	80.2291
GPM6A	-1.00658	8.69434	-14.1634	4.44904e-40	1.24241e-38	80.2053
B3GALT2	-0.820749	2.58516	-14.1542	4.92245e-40	1.37107e-38	80.1049
NLGN1	-0.808711	4.10735	-14.1366	5.96793e-40	1.64175e-38	79.9138
CTSD	0.724974	8.12412	14.1366	5.96998e-40	1.64175e-38	79.9135
RAB33A	-1.10395	4.12741	-14.1345	6.10715e-40	1.67521e-38	79.8909
WIPI1	0.703114	4.43292	14.1108	7.91767e-40	2.16091e-38	79.6333
GLUD1	-0.815245	7.37769	-14.1071	8.25374e-40	2.24133e-38	79.592
SLITRK5	-0.749378	2.5085	-14.0911	9.82832e-40	2.66225e-38	79.4188
SSH3	0.620047	3.91682	14.0908	9.86739e-40	2.66616e-38	79.4149
HMGCS1	-0.850041	5.48269	-14.0899	9.9605e-40	2.68463e-38	79.4055
PLXND1	0.792424	6.36452	14.0703	1.23453e-39	3.31092e-38	79.1926
PKIA	-0.940602	5.63442	-14.0673	1.27628e-39	3.41443e-38	79.1596
GRIA3	-0.798909	4.67225	-14.063	1.33638e-39	3.56642e-38	79.1139
OPCML	-1.18749	3.51434	-14.0432	1.66062e-39	4.39922e-38	78.8984
RBFOX2	-0.661088	5.20001	-14.0419	1.68326e-39	4.43749e-38	78.8849
TCEAL2	-1.36368	6.15443	-14.0417	1.68847e-39	4.44044e-38	78.8818
RARRES2	1.64495	5.18538	14.0405	1.70976e-39	4.48552e-38	78.8694
GSAP	0.884565	4.1443	14.0213	2.10951e-39	5.5076e-38	78.6609
MARCKS	-0.670386	7.7394	-14.0155	2.24681e-39	5.83793e-38	78.5984
MYH10	-0.641642	5.64265	-14.009	2.41119e-39	6.22031e-38	78.5283
SERPINE1	1.75119	5.2548	13.9842	3.16306e-39	8.14056e-38	78.259
ZMIZ1	-0.65756	6.36737	-13.9825	3.22174e-39	8.27193e-38	78.2408
CTSA	0.586697	7.15113	13.9759	3.46343e-39	8.85053e-38	78.169
PNMA1	-0.637539	7.05247	-13.9737	3.54653e-39	9.04157e-38	78.1455
SMARCC2	-0.602806	6.24527	-13.9725	3.59444e-39	9.1422e-38	78.1322
GDAP1	-0.664969	4.37603	-13.9703	3.67846e-39	9.33398e-38	78.1092
GSK3B	-0.586057	4.79411	-13.9657	3.86977e-39	9.77365e-38	78.0589
LRRTM4	-0.850479	2.5279	-13.9507	4.55518e-39	1.14296e-37	77.8971
REV3L	-0.696723	4.63437	-13.9426	4.97494e-39	1.24488e-37	77.8097
EYA1	-1.13433	3.30936	-13.9387	5.19425e-39	1.29677e-37	77.7669
MYCN	-0.9442	3.38348	-13.9169	6.58072e-39	1.63913e-37	77.5321
AMOTL2	-0.914562	4.96713	-13.9094	7.14481e-39	1.77149e-37	77.4505
RUNDC3A	-1.3114	5.72222	-13.9054	7.4551e-39	1.8442e-37	77.4084
SLC9A6	-0.627459	5.24685	-13.9032	7.64237e-39	1.88622e-37	77.3837
NCF1	0.773588	3.51035	13.8924	8.593e-39	2.11603e-37	77.2674
SH3GL2	-1.5934	4.24394	-13.8902	8.79772e-39	2.16153e-37	77.2441
CEBPD	1.09576	6.2044	13.889	8.914e-39	2.18514e-37	77.231
THRA	-0.835544	6.57432	-13.8845	9.36029e-39	2.28936e-37	77.1826
LRP1B	-0.84034	3.38218	-13.847	1.40679e-38	3.40997e-37	76.7784
SCAMP5	-0.803	6.26471	-13.8395	1.52658e-38	3.66751e-37	76.6973
GNAL	-0.908279	2.90684	-13.8134	2.02557e-38	4.83416e-37	76.4167
PDLIM4	1.47564	4.7689	13.7972	2.41206e-38	5.70625e-37	76.2434
ITGA5	1.06994	5.16224	13.7895	2.62143e-38	6.17461e-37	76.1609
PTPN6	0.76662	4.74926	13.7872	2.69019e-38	6.32281e-37	76.1352
GABRB3	-1.1998	3.11162	-13.7855	2.73852e-38	6.42248e-37	76.1175
LILRB2	0.754821	2.91143	13.7834	2.80042e-38	6.55346e-37	76.0953
TMEM176B	1.2436	6.21252	13.7766	3.01714e-38	7.04542e-37	76.0214
KIF1B	-0.741091	6.49396	-13.7689	3.27823e-38	7.63863e-37	75.939
NET1	-0.874591	4.27929	-13.7645	3.43886e-38	7.9786e-37	75.8916
MYL9	1.0968	5.67341	13.7506	3.99356e-38	9.22606e-37	75.7432
TSPO	0.693922	6.56058	13.7485	4.08833e-38	9.40489e-37	75.72
PLBD1	0.827584	3.54545	13.7191	5.61598e-38	1.28645e-36	75.405
ARHGDIB	0.8064	7.27545	13.6736	9.17267e-38	2.08794e-36	74.9183
TGFBI	1.48016	6.73062	13.6494	1.18965e-37	2.69662e-36	74.6604
GPSM3	0.709501	5.01525	13.6485	1.20123e-37	2.71718e-36	74.6508
C1S	1.28047	6.65729	13.6434	1.2687e-37	2.86382e-36	74.5965
LGALS3BP	0.81055	7.72994	13.6409	1.30357e-37	2.93642e-36	74.5696
LUZP2	-1.44785	3.73534	-13.64	1.31687e-37	2.96023e-36	74.5596
PLTP	0.912531	8.00638	13.6213	1.60942e-37	3.59547e-36	74.3606
C1RL	0.95567	3.78283	13.6186	1.65638e-37	3.69278e-36	74.332
MAN2B1	0.66779	5.84046	13.6183	1.66337e-37	3.70074e-36	74.3279
TMEM100	-1.38231	4.73442	-13.6136	1.74783e-37	3.87274e-36	74.2787
ATP9A	-0.847559	5.9461	-13.6096	1.8257e-37	4.03702e-36	74.2355
CLCF1	0.972848	3.31402	13.5994	2.03591e-37	4.47447e-36	74.1274
FAM169A	-0.726388	3.35047	-13.5977	2.07362e-37	4.54811e-36	74.1092
GUSB	0.623367	6.16725	13.5964	2.10382e-37	4.60503e-36	74.0948
TGFB1	0.70454	5.38503	13.593	2.18284e-37	4.75876e-36	74.0583
GRID2	-0.881485	2.80967	-13.592	2.20537e-37	4.79823e-36	74.0481
SREBF2	-0.681476	5.79717	-13.5905	2.24158e-37	4.86725e-36	74.0319
RAPGEF4	-1.11107	3.98248	-13.5833	2.42018e-37	5.22547e-36	73.9559
PSIP1	-0.644472	6.72304	-13.5826	2.43978e-37	5.25548e-36	73.9479
ANG	0.714871	3.5174	13.5787	2.54268e-37	5.46626e-36	73.9069
STMN1	-0.81349	8.12382	-13.5781	2.55904e-37	5.49054e-36	73.9005
EMILIN1	1.06935	4.69112	13.5713	2.75406e-37	5.88565e-36	73.8277
LRRC8B	-0.606895	3.68373	-13.5682	2.84834e-37	6.07516e-36	73.7943
SPAG9	-0.625956	6.35443	-13.563	3.01135e-37	6.39763e-36	73.7391
OPHN1	-0.86613	4.98596	-13.5614	3.06392e-37	6.49659e-36	73.7219
SP140L	0.741609	3.3171	13.5363	4.00621e-37	8.445e-36	73.4559
TRO	-0.634123	5.32758	-13.5228	4.62942e-37	9.70209e-36	73.3125
STAB1	1.06343	6.2258	13.5222	4.6636e-37	9.75485e-36	73.3052
FRRS1L	-1.12361	2.85789	-13.521	4.72325e-37	9.86057e-36	73.2926
TRPV2	0.598968	3.63665	13.5126	5.16743e-37	1.07465e-35	73.2035
CD300A	0.781827	4.20143	13.5079	5.42959e-37	1.12485e-35	73.1544
SERPINB6	0.596454	7.05894	13.496	6.17057e-37	1.27107e-35	73.0275
HFE	0.609437	3.21768	13.493	6.37007e-37	1.30967e-35	72.9959
GAD1	-1.20616	4.17455	-13.4859	6.87618e-37	1.41105e-35	72.9201
SIGLEC7	0.681298	3.16099	13.4588	9.17833e-37	1.86931e-35	72.6336
LAMB2	0.79563	7.00182	13.4416	1.10279e-36	2.2376e-35	72.4515
ASCL1	-1.30703	4.91019	-13.4295	1.25523e-36	2.54213e-35	72.3231
MARCKSL1	-0.818005	8.88865	-13.4281	1.27457e-36	2.57648e-35	72.308
TMEM176A	1.12804	5.94513	13.4228	1.34779e-36	2.71436e-35	72.2526
CHGB	-1.45179	4.58304	-13.4197	1.39385e-36	2.80192e-35	72.2192
PROCR	0.650921	3.45472	13.4176	1.42521e-36	2.85966e-35	72.1972
SAT1	0.788715	8.74303	13.4091	1.55995e-36	3.12423e-35	72.1076
AKAP11	-0.607417	4.77767	-13.4066	1.60194e-36	3.2024e-35	72.0812
SYNGR2	0.766815	6.21972	13.4054	1.62231e-36	3.23716e-35	72.0687
VIPR2	-1.27408	3.42423	-13.3978	1.76028e-36	3.49956e-35	71.9877
HLA-DMA	1.06384	6.45072	13.3914	1.88443e-36	3.73149e-35	71.9201
ACTL6B	-1.29492	3.52359	-13.3907	1.89875e-36	3.74054e-35	71.9126
SP100	0.819345	4.60107	13.3873	1.9679e-36	3.86973e-35	71.8771
C1orf54	0.803227	5.93681	13.3797	2.13355e-36	4.18029e-35	71.797
CALHM2	0.587132	4.23849	13.3785	2.1614e-36	4.22722e-35	71.7841
ICAM1	1.14574	4.44574	13.3783	2.16644e-36	4.22944e-35	71.7818
RELB	0.642777	3.69956	13.3683	2.40918e-36	4.69487e-35	71.6765
ELAVL2	-1.03877	2.61344	-13.3669	2.44589e-36	4.75785e-35	71.6615
PCSK2	-1.22961	2.92813	-13.3547	2.78386e-36	5.3959e-35	71.5331
MRC2	1.06237	5.72714	13.3508	2.90029e-36	5.61155e-35	71.4925
BEX4	-0.721848	7.01676	-13.3477	2.9975e-36	5.78928e-35	71.4598
CCL2	1.69877	6.52643	13.3397	3.26614e-36	6.29691e-35	71.3746
LTF	2.62533	5.03522	13.3281	3.69218e-36	7.09304e-35	71.253
FBP1	0.800556	3.52807	13.3125	4.35791e-36	8.35715e-35	71.0886
SLC7A7	0.749034	4.69408	13.3016	4.89037e-36	9.32872e-35	70.9743
FOSL1	0.949981	3.16968	13.2984	5.05861e-36	9.63269e-35	70.9408
SHC1	0.869717	6.08172	13.2976	5.1049e-36	9.68679e-35	70.9317
SRGAP3	-0.638111	4.2584	-13.2792	6.20483e-36	1.17329e-34	70.7382
SOCS1	0.694594	2.7789	13.271	6.76763e-36	1.27304e-34	70.6521
ATP6V1G2	-1.18329	5.6287	-13.2703	6.81899e-36	1.28048e-34	70.6446
CASP1	0.820972	4.60653	13.2699	6.84522e-36	1.28318e-34	70.6408
GRIA4	-1.16704	4.5859	-13.2652	7.1923e-36	1.34592e-34	70.5917
CTSZ	0.915205	6.33532	13.2577	7.78722e-36	1.45473e-34	70.5129
MYOF	0.880288	4.12824	13.253	8.18578e-36	1.52132e-34	70.4634
GPR17	-1.84692	3.88355	-13.2417	9.22665e-36	1.71183e-34	70.3447
LY96	1.1193	4.72896	13.241	9.29485e-36	1.72153e-34	70.3374
SERPINB1	0.822106	4.62135	13.2316	1.02645e-35	1.89465e-34	70.239
ELMO1	-0.988517	6.12503	-13.2221	1.13531e-35	2.08141e-34	70.139
DENND2D	0.776612	3.31574	13.2214	1.14327e-35	2.09245e-34	70.1321
ETV1	-1.11241	6.27107	-13.2192	1.17013e-35	2.138e-34	70.1091
GDF15	1.30326	3.49245	13.2137	1.2405e-35	2.2514e-34	70.0511
TMOD2	-0.684826	4.25973	-13.2098	1.29233e-35	2.34154e-34	70.0106
TNK2	-0.891826	6.11308	-13.2063	1.3413e-35	2.42216e-34	69.9737
XKR8	0.638771	3.9666	13.2057	1.34969e-35	2.43148e-34	69.9675
FGF9	-0.692874	2.53133	-13.2056	1.35095e-35	2.43148e-34	69.9666
PBX1	-0.610726	5.71888	-13.1866	1.65141e-35	2.94778e-34	69.7674
POLR2F	-0.688178	7.27128	-13.1846	1.68682e-35	3.0011e-34	69.7464
ARHGAP12	-0.620925	5.28173	-13.1819	1.73567e-35	3.0779e-34	69.7181
HMOX1	1.26309	6.34267	13.1687	1.99383e-35	3.51842e-34	69.5805
G0S2	1.373	3.44243	13.1637	2.10353e-35	3.70598e-34	69.5274
KIF3C	-0.723601	5.41728	-13.1552	2.29909e-35	4.04394e-34	69.4393
PPP3CB	-0.624012	5.47157	-13.1316	2.94854e-35	5.15282e-34	69.1926
HSPB6	1.1235	5.45406	13.1235	3.21163e-35	5.60355e-34	69.1078
HDHD3	0.721209	3.80059	13.117	3.43969e-35	5.9918e-34	69.0398
DDX25	-1.01289	3.36883	-13.0937	4.3948e-35	7.64298e-34	68.7968
DPYD	1.1466	3.91994	13.0935	4.40168e-35	7.64298e-34	68.7952
ATRNL1	-0.906614	3.18825	-13.0898	4.57733e-35	7.92258e-34	68.7564
PYGL	0.915929	4.99943	13.0652	5.92545e-35	1.0207e-33	68.5005
TACC2	-0.655946	4.29267	-13.0636	6.02756e-35	1.03664e-33	68.4835
SPTBN2	-0.968594	4.62267	-13.0554	6.5654e-35	1.12736e-33	68.3988
CA10	-1.44494	3.2123	-13.0501	6.9448e-35	1.18873e-33	68.343
PLAU	1.29197	4.48348	13.0388	7.81381e-35	1.33117e-33	68.2261
CD58	0.819931	4.2245	13.0294	8.62832e-35	1.46763e-33	68.1278
CD74	1.15585	10.2629	13.024	9.125e-35	1.54968e-33	68.0723
GABBR1	-1.07238	6.79941	-13.0127	1.02727e-34	1.73455e-33	67.9548
REEP1	-0.84447	4.43196	-12.9914	1.2838e-34	2.14991e-33	67.7338
SPI1	0.814462	5.06743	12.9896	1.30819e-34	2.18738e-33	67.7151
C1QA	1.08268	7.95761	12.9796	1.45263e-34	2.41771e-33	67.6113
MYO1F	0.731922	4.64653	12.9753	1.51952e-34	2.52128e-33	67.5667
SLC2A4RG	0.660954	5.26848	12.9571	1.83899e-34	3.04205e-33	67.3775
GOLM1	-0.615963	7.40439	-12.951	1.95899e-34	3.22579e-33	67.3148
BRSK2	-0.961072	4.13452	-12.9481	2.01847e-34	3.31869e-33	67.2851
LSAMP	-0.749754	5.46652	-12.9455	2.07558e-34	3.40741e-33	67.2575
PCDH7	-0.865397	3.37368	-12.942	2.15286e-34	3.52361e-33	67.2212
PDGFRA	-1.5195	5.30996	-12.94	2.19704e-34	3.59049e-33	67.2011
NKG7	0.71039	2.72643	12.9374	2.2569e-34	3.68276e-33	67.1744
VASP	0.628057	5.12526	12.9293	2.45773e-34	3.99842e-33	67.0899
CYTH4	0.696492	4.2132	12.9143	2.87271e-34	4.63872e-33	66.9352
BHLHE40	0.973254	5.61518	12.9084	3.05513e-34	4.92594e-33	66.8742
CLEC5A	1.07129	2.89775	12.9014	3.2875e-34	5.29272e-33	66.8015
FGF12	-1.04072	3.89486	-12.8849	3.90269e-34	6.26454e-33	66.6314
PDZRN4	-0.6723	2.3514	-12.8772	4.23071e-34	6.76103e-33	66.5514
CHST2	0.832574	4.78701	12.8723	4.44792e-34	7.09768e-33	66.5017
AP3B2	-0.82812	4.46753	-12.8704	4.54049e-34	7.23473e-33	66.4813
ABAT	-0.997273	6.78225	-12.8691	4.59876e-34	7.31683e-33	66.4687
FAM171A1	-0.792463	5.48826	-12.8663	4.73445e-34	7.52167e-33	66.4399
SSTR2	-0.851303	2.91686	-12.8648	4.81002e-34	7.61938e-33	66.4242
NR1D2	-0.649179	4.24226	-12.862	4.95265e-34	7.83386e-33	66.3952
TNFAIP2	1.00793	5.19063	12.8535	5.41187e-34	8.54776e-33	66.3073
MXI1	-0.675081	6.45219	-12.8505	5.58448e-34	8.80709e-33	66.2761
APOBEC3C	0.768625	4.0687	12.8237	7.37193e-34	1.15593e-32	66.0008
PLOD3	0.628851	6.34845	12.8146	8.10318e-34	1.26876e-32	65.9071
SERINC5	-0.930236	5.38655	-12.7952	9.91492e-34	1.54796e-32	65.707
RRBP1	0.626378	5.56361	12.7654	1.35005e-33	2.08969e-32	65.401
FDFT1	-0.590718	6.84016	-12.7375	1.80175e-33	2.75346e-32	65.1149
HAMP	1.32253	4.44545	12.7248	2.05399e-33	3.12186e-32	64.985
OXR1	-0.630733	4.94161	-12.7248	2.05434e-33	3.12186e-32	64.9848
MAN1C1	1.04316	5.63397	12.7239	2.07208e-33	3.14439e-32	64.9763
GNA15	0.668927	3.19167	12.7202	2.15293e-33	3.26252e-32	64.9383
ANKRD6	-0.6708	4.39653	-12.7178	2.20738e-33	3.34037e-32	64.9136
SUSD5	-1.06203	2.49939	-12.7146	2.28126e-33	3.44734e-32	64.8809
CD163	1.63478	6.0948	12.709	2.41822e-33	3.64922e-32	64.8231
UNC13A	-0.896055	3.61022	-12.7073	2.46091e-33	3.70848e-32	64.8058
ALDH3B1	0.602284	3.77833	12.7071	2.46498e-33	3.70941e-32	64.8042
ALDH5A1	-0.781311	4.7601	-12.6934	2.84083e-33	4.25143e-32	64.6635
XYLT1	-0.748538	3.513	-12.6924	2.86884e-33	4.28744e-32	64.6537
PINLYP	0.919308	4.1695	12.6815	3.2127e-33	4.76844e-32	64.5415
GABRA3	-0.976016	2.82427	-12.6755	3.41637e-33	5.06379e-32	64.4806
LMNA	0.643121	6.54717	12.6753	3.42348e-33	5.06741e-32	64.4785
HLA-F	0.818861	6.39385	12.6643	3.83328e-33	5.65083e-32	64.3664
BASP1	-1.10078	6.81819	-12.6573	4.12002e-33	6.06527e-32	64.2949
SIGLEC9	0.690374	3.38813	12.6531	4.30213e-33	6.31704e-32	64.2521
CTSL	0.736685	7.20636	12.6491	4.48218e-33	6.57164e-32	64.2114
PDE2A	-1.12748	4.58169	-12.6489	4.49549e-33	6.57336e-32	64.2085
NMNAT2	-1.119	4.06626	-12.6347	5.20298e-33	7.57718e-32	64.0636
KCNIP2	-1.20082	3.98214	-12.6339	5.24271e-33	7.6248e-32	64.0561
LTBR	0.732606	4.53879	12.6334	5.26971e-33	7.6538e-32	64.051
COL6A2	1.63875	5.67661	12.6321	5.34244e-33	7.74201e-32	64.0374
KHDRBS3	-0.762208	6.62785	-12.632	5.34474e-33	7.74201e-32	64.037
COL1A2	1.69063	6.38713	12.6253	5.73046e-33	8.27861e-32	63.9679
IL32	0.980037	5.47404	12.6152	6.35627e-33	9.17047e-32	63.8651
PTPN7	0.616052	3.04124	12.6146	6.39749e-33	9.21766e-32	63.8587
PHF11	0.712957	5.24758	12.6116	6.59533e-33	9.4901e-32	63.8285
CSF3R	0.787205	4.34926	12.6055	7.02441e-33	1.00941e-31	63.7661
SLC2A10	0.847392	3.73655	12.6014	7.32612e-33	1.05137e-31	63.7244
PTPRT	-0.886014	2.83453	-12.601	7.35527e-33	1.05416e-31	63.7204
ARHGAP4	0.618631	4.60718	12.5982	7.56983e-33	1.08205e-31	63.6919
SERPINH1	1.12272	6.36766	12.5974	7.63149e-33	1.08942e-31	63.6839
TLR2	0.846292	3.85564	12.582	8.93691e-33	1.27242e-31	63.5274
IL4R	0.67208	4.32016	12.5756	9.54674e-33	1.35391e-31	63.4619
COL8A2	0.774328	3.21961	12.5754	9.56569e-33	1.35483e-31	63.46
ARPP21	-1.07865	3.54308	-12.5742	9.67957e-33	1.36917e-31	63.4482
IMPA2	0.644074	3.56697	12.5593	1.12851e-32	1.58797e-31	63.2961
SMAD9	-0.668279	3.71126	-12.5568	1.15799e-32	1.62735e-31	63.2706
GNAO1	-0.959666	5.71405	-12.5503	1.23656e-32	1.73103e-31	63.2055
CSDC2	-1.11501	3.94907	-12.5434	1.32796e-32	1.85418e-31	63.1348
JPH3	-1.15608	3.15135	-12.5334	1.47048e-32	2.05053e-31	63.0338
SLC39A4	0.774694	3.79576	12.5332	1.47408e-32	2.05291e-31	63.0313
BCAN	-1.59998	8.67028	-12.527	1.57083e-32	2.18485e-31	62.9683
CCNB1IP1	-0.619852	5.55566	-12.5238	1.62357e-32	2.25363e-31	62.9356
CAST	0.597292	5.96355	12.5237	1.62444e-32	2.25363e-31	62.9351
SOCS3	1.34825	4.46107	12.5217	1.65747e-32	2.2965e-31	62.9151
TREM1	1.3486	3.72222	12.5204	1.68093e-32	2.32604e-31	62.9012
TAGLN	1.32911	7.16614	12.5175	1.73011e-32	2.39104e-31	62.8726
MOAP1	-0.66799	5.97429	-12.5071	1.92484e-32	2.65001e-31	62.7669
TSPAN7	-0.986914	7.95264	-12.5057	1.95195e-32	2.68393e-31	62.753
ATP8A1	-0.974402	3.80451	-12.4914	2.25925e-32	3.083e-31	62.6081
C2	0.890638	4.40526	12.4779	2.59391e-32	3.53078e-31	62.4712
BST2	1.06098	6.58228	12.4741	2.69599e-32	3.66512e-31	62.433
SRPX2	1.18763	3.52755	12.4681	2.8689e-32	3.89043e-31	62.3713
S100A8	1.54839	4.92665	12.463	3.0209e-32	4.09143e-31	62.3202
RCN3	0.804177	4.29936	12.4628	3.02744e-32	4.09517e-31	62.318
ARHGAP32	-0.610842	4.10236	-12.4619	3.05332e-32	4.12503e-31	62.3096
RPS6KA1	0.61154	4.52529	12.4243	4.4812e-32	6.00914e-31	61.9293
RBM47	0.762805	3.50112	12.4174	4.80797e-32	6.41947e-31	61.8596
ENG	0.700699	5.60911	12.4088	5.2466e-32	6.99223e-31	61.7731
SASH3	0.746921	4.32065	12.3886	6.44723e-32	8.53983e-31	61.5688
TMSB4X	0.688025	11.7328	12.3879	6.49006e-32	8.58606e-31	61.5623
S100A9	1.46123	5.31615	12.3763	7.29952e-32	9.61e-31	61.4458
CLEC7A	0.806307	3.67498	12.3701	7.77636e-32	1.02254e-30	61.3831
PARVB	0.657095	4.27273	12.3534	9.21542e-32	1.20736e-30	61.2148
CXCR4	0.931092	5.84339	12.3427	1.02705e-31	1.34398e-30	61.1074
IGFBP7	0.79217	9.02518	12.3264	1.21124e-31	1.58118e-30	60.9439
KDELR3	0.802585	3.15143	12.3175	1.32607e-31	1.72692e-30	60.8541
ASIC1	-0.88412	5.25973	-12.3011	1.56625e-31	2.02751e-30	60.6892
PMP22	0.772196	7.59028	12.2823	1.89322e-31	2.44494e-30	60.5013
CPVL	0.927971	5.64641	12.2813	1.9134e-31	2.46806e-30	60.4908
CDH20	-0.853426	3.73629	-12.2751	2.03731e-31	2.61854e-30	60.4286
RNASET2	0.743039	7.30459	12.2656	2.24214e-31	2.87499e-30	60.3337
TNFRSF1B	0.757041	4.24288	12.2625	2.31254e-31	2.95476e-30	60.303
NCF2	0.766949	3.91388	12.2579	2.42279e-31	3.08471e-30	60.2569
TMEM151B	-1.06734	3.5303	-12.2578	2.42625e-31	3.0855e-30	60.2555
PRKACB	-0.636909	6.64854	-12.2573	2.43662e-31	3.09505e-30	60.2512
CSPG5	-1.30013	6.64723	-12.2565	2.45669e-31	3.11689e-30	60.2431
CD4	0.720648	5.21933	12.2504	2.61422e-31	3.31288e-30	60.1815
S100A10	1.19829	8.46257	12.2416	2.85713e-31	3.61225e-30	60.0935
SPATS2L	0.591385	6.31806	12.2315	3.16156e-31	3.98319e-30	59.9932
USP46	-0.616397	4.48619	-12.2293	3.23285e-31	4.06829e-30	59.9711
SCN3B	-1.21775	3.79336	-12.2243	3.39946e-31	4.27298e-30	59.9213
S100A13	0.941416	6.95128	12.2232	3.43826e-31	4.31676e-30	59.91
OPLAH	0.647761	3.10265	12.2139	3.77469e-31	4.70642e-30	59.8175
C1QB	1.02645	8.41881	12.2094	3.95291e-31	4.91731e-30	59.7718
KLHL25	-0.636446	4.54774	-12.2073	4.03755e-31	5.01684e-30	59.7508
P2RX7	-0.79279	4.26555	-12.1907	4.76854e-31	5.87795e-30	59.5859
HCK	0.800291	4.43911	12.1879	4.90705e-31	6.03495e-30	59.5576
SLC1A6	-0.814686	2.67093	-12.1852	5.0437e-31	6.19597e-30	59.5303
CACNA2D2	-0.617902	2.69502	-12.1821	5.2022e-31	6.38344e-30	59.4997
CCL5	0.880623	3.2242	12.1779	5.42443e-31	6.6411e-30	59.4582
HEBP1	0.665738	5.55967	12.1773	5.45771e-31	6.66677e-30	59.4522
COL1A1	1.77571	5.2833	12.1635	6.27408e-31	7.65537e-30	59.314
UNC93B1	0.671651	4.76195	12.1587	6.58244e-31	8.01357e-30	59.2665
CFD	0.943355	3.64529	12.1549	6.83549e-31	8.3123e-30	59.2291
HMX1	-0.977447	3.25615	-12.1515	7.07403e-31	8.59272e-30	59.1951
HLA-E	0.646931	8.18885	12.1498	7.19828e-31	8.73386e-30	59.1779
PLEKHA4	0.948443	5.01642	12.1495	7.21489e-31	8.74422e-30	59.1756
PCOLCE	1.08281	5.28674	12.1449	7.55883e-31	9.15083e-30	59.1295
BATF	0.601954	2.78669	12.1376	8.13354e-31	9.83559e-30	59.0569
CXCL14	1.64382	5.29839	12.1367	8.20469e-31	9.91057e-30	59.0482
LAPTM5	0.890828	8.00892	12.1353	8.325e-31	1.00335e-29	59.0338
ITGA3	0.996233	4.89501	12.1168	1.00181e-30	1.20206e-29	58.8504
ATP2B2	-0.96349	4.06065	-12.1112	1.06001e-30	1.26908e-29	58.7944
MSR1	1.00044	4.46966	12.1082	1.09196e-30	1.3059e-29	58.765
GSE1	-0.634172	4.51082	-12.1052	1.12606e-30	1.34519e-29	58.7345
CDH10	-0.893424	4.04531	-12.1003	1.18228e-30	1.4077e-29	58.6863
PPIC	0.793694	4.22691	12.0987	1.20135e-30	1.42726e-29	58.6704
CYP27A1	0.724642	5.40327	12.0777	1.48219e-30	1.75705e-29	58.4623
RENBP	0.594666	4.76134	12.06	1.77036e-30	2.08725e-29	58.2862
FUCA1	0.628516	4.92995	12.0581	1.80311e-30	2.12356e-29	58.2681
KCNK3	-0.655003	2.27634	-12.0416	2.12636e-30	2.48803e-29	58.1047
GABBR2	-1.24974	4.3063	-12.0354	2.26308e-30	2.6423e-29	58.043
PSMB8	0.675882	6.28364	12.032	2.34143e-30	2.73083e-29	58.0093
IER3	1.0528	4.77414	12.0197	2.6469e-30	3.07716e-29	57.8878
AGPAT2	0.605475	4.35938	12.0186	2.67497e-30	3.10314e-29	57.8773
MYO16	-0.668184	2.96549	-12.0177	2.69863e-30	3.12724e-29	57.8686
SLC38A1	-0.999382	4.98674	-12.017	2.71941e-30	3.14795e-29	57.861
TUB	-0.696037	4.21297	-12.0094	2.93345e-30	3.38848e-29	57.7859
EHBP1L1	0.590188	4.31978	11.9893	3.58455e-30	4.11425e-29	57.5873
PPCS	0.606862	5.43504	11.9857	3.71481e-30	4.25926e-29	57.552
FGF13	-1.1015	3.33995	-11.9841	3.77469e-30	4.32333e-29	57.5361
IRF1	0.756622	4.86275	11.9686	4.40331e-30	5.02209e-29	57.3835
CLEC2B	0.873713	3.46468	11.9645	4.58633e-30	5.21984e-29	57.3432
CD37	0.841236	5.0263	11.964	4.61128e-30	5.24273e-29	57.3378
SCN2A	-0.760982	3.1543	-11.963	4.65724e-30	5.28943e-29	57.328
HSPA6	1.09	3.86821	11.9621	4.69902e-30	5.3313e-29	57.3191
RTN1	-1.3891	6.88249	-11.9525	5.16925e-30	5.84643e-29	57.2247
ECHDC2	0.943382	5.03301	11.9485	5.37791e-30	6.07608e-29	57.1855
RNASE4	0.723144	3.73575	11.9482	5.39048e-30	6.07761e-29	57.1831
MYO10	-0.748017	5.97111	-11.9439	5.62818e-30	6.33901e-29	57.1404
MOXD1	1.44094	4.19387	11.9325	6.30184e-30	7.09039e-29	57.0284
HCLS1	0.862802	5.9745	11.9314	6.37201e-30	7.1619e-29	57.0174
OSBPL3	0.730136	4.13815	11.9307	6.41865e-30	7.20685e-29	57.0102
FAM13C	-0.599983	3.65615	-11.9286	6.55103e-30	7.34787e-29	56.99
FHOD3	-0.652945	4.0767	-11.9188	7.22465e-30	8.08669e-29	56.893
CD53	0.848882	6.47438	11.9141	7.5625e-30	8.45611e-29	56.8478
VAV1	0.612479	3.63468	11.8967	8.99224e-30	1.00341e-28	56.6762
LST1	0.6944	5.59767	11.8912	9.49739e-30	1.05651e-28	56.6221
COL5A1	1.29554	3.90289	11.8829	1.03028e-29	1.13678e-28	56.5414
PLSCR1	0.815206	5.8142	11.8392	1.58752e-29	1.72698e-28	56.1132
SLC22A17	-0.689149	6.83296	-11.8368	1.62683e-29	1.76798e-28	56.089
THBD	0.835146	3.11659	11.8107	2.10441e-29	2.27104e-28	55.834
WAS	0.635558	4.69934	11.8093	2.13347e-29	2.30012e-28	55.8204
STXBP2	0.625144	4.28851	11.8064	2.1952e-29	2.36431e-28	55.7922
MAP3K6	0.696146	4.10194	11.8023	2.28632e-29	2.45757e-28	55.7519
APOBEC3G	0.645418	3.78805	11.7997	2.3446e-29	2.51771e-28	55.7269
ITGAM	0.763373	3.69351	11.7863	2.67715e-29	2.85782e-28	55.5956
VAX2	-0.696316	3.40669	-11.7861	2.68105e-29	2.85917e-28	55.5941
SLAMF8	0.779711	3.22995	11.7828	2.77007e-29	2.94541e-28	55.5618
SCN1A	-0.788465	3.35074	-11.7812	2.81312e-29	2.98825e-28	55.5465
HLA-DRA	1.15607	8.748	11.7692	3.16777e-29	3.36168e-28	55.4289
SRGN	0.906361	6.96326	11.7537	3.68903e-29	3.90339e-28	55.278
MYO1E	0.618792	4.5262	11.7531	3.70873e-29	3.91854e-28	55.2727
PSMB9	0.757578	6.10027	11.7531	3.71059e-29	3.91854e-28	55.2722
CD52	0.919221	3.8795	11.7526	3.72816e-29	3.93326e-28	55.2676
ADAP2	0.637638	4.66	11.7516	3.76611e-29	3.96943e-28	55.2575
FBLN5	0.939461	4.72472	11.7508	3.79493e-29	3.99205e-28	55.25
PIEZO1	0.659317	5.59009	11.7506	3.80085e-29	3.99439e-28	55.2484
HEY1	-0.745498	7.28909	-11.75	3.82423e-29	4.01507e-28	55.2424
LYZ	1.29884	4.79334	11.7451	4.01429e-29	4.21054e-28	55.1943
ACTN1	0.978965	6.68242	11.7407	4.18959e-29	4.39016e-28	55.152
SPP1	1.36069	10.2997	11.739	4.26375e-29	4.46355e-28	55.1346
STXBP1	-0.926336	5.9908	-11.7354	4.41566e-29	4.61366e-28	55.0999
CELF3	-1.08443	4.30952	-11.7266	4.81248e-29	5.01377e-28	55.0147
BSN	-0.779219	3.00792	-11.725	4.88793e-29	5.08261e-28	54.9993
B4GALT1	0.637515	3.94485	11.7241	4.93185e-29	5.12336e-28	54.9904
DLG5	-0.633628	5.13332	-11.7163	5.32819e-29	5.51921e-28	54.9139
FABP5	1.5038	6.83285	11.7106	5.63362e-29	5.8189e-28	54.8587
CTSC	0.949773	6.08744	11.71	5.66523e-29	5.84598e-28	54.8531
FPR1	1.02741	4.90541	11.7043	5.99329e-29	6.16688e-28	54.7974
NOVA1	-0.753998	6.50355	-11.703	6.06968e-29	6.23956e-28	54.7848
FLNA	0.90216	7.82486	11.7021	6.12021e-29	6.27959e-28	54.7766
GADD45G	-1.04583	5.25835	-11.6897	6.91264e-29	7.05259e-28	54.6561
LOX	1.2636	3.4955	11.6838	7.32363e-29	7.46486e-28	54.5989
FKBP9	0.838121	6.53501	11.675	7.986e-29	8.1171e-28	54.5131
HLA-B	0.900036	9.49226	11.6709	8.31175e-29	8.43238e-28	54.4735
ADAM12	0.874453	3.07653	11.6698	8.39867e-29	8.50463e-28	54.4632
CD33	0.620445	3.88824	11.6681	8.54196e-29	8.64166e-28	54.4465
ANPEP	0.83217	2.83868	11.6666	8.66948e-29	8.76248e-28	54.4318
MICA	0.637991	3.22192	11.6606	9.19125e-29	9.28119e-28	54.3739
DNAJC12	-0.661903	4.29761	-11.6568	9.53668e-29	9.62104e-28	54.3374
SYP	-1.02604	5.62471	-11.6551	9.70243e-29	9.77006e-28	54.3203
PTX3	1.49476	3.85019	11.6373	1.15373e-28	1.15746e-27	54.1488
RAB20	0.623091	4.72744	11.6335	1.19824e-28	1.20101e-27	54.1113
LAT2	0.663461	4.84104	11.6326	1.2083e-28	1.20998e-27	54.103
CUX2	-0.740007	2.01897	-11.6261	1.28744e-28	1.28685e-27	54.0402
TOX	-0.776672	3.39299	-11.6257	1.2933e-28	1.29058e-27	54.0357
NCAM2	-0.789669	4.15967	-11.6256	1.29356e-28	1.29058e-27	54.0355
LILRB3	0.691531	3.23745	11.6159	1.42201e-28	1.41613e-27	53.9417
RBPMS	0.75488	4.06747	11.6087	1.52596e-28	1.51686e-27	53.8719
RIMS2	-0.820237	2.80731	-11.6004	1.65463e-28	1.64325e-27	53.7917
KCNQ2	-1.15262	5.38942	-11.5854	1.91475e-28	1.89291e-27	53.6471
NEUROD1	-0.783878	2.41416	-11.5848	1.92546e-28	1.90177e-27	53.6416
MPPED2	-0.715988	3.38967	-11.5781	2.05611e-28	2.02711e-27	53.5766
STMN4	-1.24119	6.13852	-11.5755	2.10942e-28	2.07778e-27	53.5512
GLRX	0.653294	6.04763	11.575	2.11954e-28	2.08585e-27	53.5465
ANXA5	0.620168	8.80332	11.5596	2.46096e-28	2.41527e-27	53.3986
CD48	0.776523	3.62275	11.5593	2.46918e-28	2.42114e-27	53.3953
SLC43A3	0.782149	4.94763	11.5507	2.68517e-28	2.62817e-27	53.3122
HMGB3	-0.606177	5.83312	-11.5398	2.98469e-28	2.91081e-27	53.2075
FN1	1.15682	8.65931	11.5362	3.08948e-28	3.01029e-27	53.1734
MT2A	0.906905	9.99332	11.526	3.41324e-28	3.31979e-27	53.0747
BGN	0.998871	6.55085	11.5254	3.43156e-28	3.33461e-27	53.0694
MUC1	0.694781	4.11825	11.5208	3.58809e-28	3.48048e-27	53.0252
FMOD	1.17293	4.20793	11.5197	3.62587e-28	3.51398e-27	53.0148
KHNYN	0.589328	3.98205	11.5004	4.37225e-28	4.22419e-27	52.8295
LYN	0.677269	4.69672	11.4939	4.66096e-28	4.49702e-27	52.7662
SDC4	1.05803	5.56458	11.4903	4.82619e-28	4.65229e-27	52.7317
COL3A1	1.81159	5.58555	11.4715	5.7857e-28	5.54761e-27	52.5521
PLIN3	0.586931	6.16964	11.4706	5.83708e-28	5.59194e-27	52.5434
DOK3	0.605764	3.83737	11.4667	6.06482e-28	5.79474e-27	52.5055
LILRA6	0.602304	2.55787	11.4654	6.14087e-28	5.85707e-27	52.4931
CD86	0.694038	3.8867	11.4577	6.6132e-28	6.29095e-27	52.4198
HIP1R	-0.83897	5.90985	-11.4572	6.64487e-28	6.31554e-27	52.4151
DHRS3	0.659052	5.94951	11.4515	7.02077e-28	6.6553e-27	52.3606
COL6A3	1.46758	3.68439	11.445	7.47698e-28	7.08156e-27	52.2982
EFS	-0.676499	5.37361	-11.4304	8.61362e-28	8.13676e-27	52.1581
RBP1	1.38192	6.54522	11.4249	9.07841e-28	8.56835e-27	52.1061
TRAC	0.711594	3.21017	11.4159	9.90548e-28	9.33269e-27	52.0198
TBXAS1	0.640522	4.71707	11.415	9.98951e-28	9.39551e-27	52.0114
NAMPT	1.18821	6.98097	11.3929	1.23601e-27	1.15549e-26	51.8006
THSD7A	-0.612834	2.92047	-11.3905	1.26538e-27	1.18091e-26	51.7773
TEAD3	0.638408	3.07003	11.3881	1.29454e-27	1.20709e-26	51.7548
GPR65	0.718942	2.72826	11.3873	1.30493e-27	1.21572e-26	51.7469
LTBP2	0.716057	3.23025	11.3692	1.55297e-27	1.44309e-26	51.5746
CNKSR2	-0.633709	2.96213	-11.3682	1.56779e-27	1.45561e-26	51.5652
RAB6B	-0.736991	5.78256	-11.3663	1.59664e-27	1.4786e-26	51.5471
TNFAIP8	0.690934	3.06519	11.3662	1.59876e-27	1.47929e-26	51.5458
RNASE6	0.753605	4.95087	11.3657	1.60611e-27	1.48483e-26	51.5413
MAPK13	0.613472	3.07734	11.3634	1.64163e-27	1.51637e-26	51.5196
BCL2A1	1.01719	3.23677	11.3449	1.96092e-27	1.79904e-26	51.3437
SERPINA3	1.51958	8.258	11.3407	2.04332e-27	1.8683e-26	51.3029
AEBP1	1.27258	6.77861	11.3366	2.12426e-27	1.93904e-26	51.2645
FAM114A1	0.688953	4.70756	11.3339	2.18005e-27	1.98829e-26	51.2388
OSMR	0.899201	3.92251	11.321	2.46835e-27	2.24179e-26	51.1158
BMP2	-0.954661	3.72446	-11.3192	2.50956e-27	2.27541e-26	51.0994
IL10RA	0.717612	4.11697	11.3129	2.66677e-27	2.41189e-26	51.0393
FLNC	1.05701	4.50188	11.3126	2.67447e-27	2.41684e-26	51.0364
CYTIP	0.595619	2.76673	11.3077	2.80346e-27	2.53129e-26	50.9898
HLA-DPB1	1.04672	7.08762	11.3055	2.86357e-27	2.58341e-26	50.9688
CD44	1.10808	7.19718	11.2964	3.12338e-27	2.80612e-26	50.8828
PLA2G2A	1.83073	3.86659	11.2948	3.17326e-27	2.84857e-26	50.8672
HLA-DMB	0.877346	6.25615	11.2778	3.73388e-27	3.33525e-26	50.7061
FMNL1	0.642358	4.25085	11.2773	3.74993e-27	3.34683e-26	50.7019
IFI35	0.684944	5.36611	11.2655	4.19882e-27	3.73516e-26	50.5899
SV2A	-0.598003	6.10402	-11.2606	4.40042e-27	3.91129e-26	50.5435
LIF	1.07269	3.41211	11.2603	4.41299e-27	3.91924e-26	50.5407
CALCRL	-0.927687	4.92741	-11.2596	4.44098e-27	3.94087e-26	50.5344
HPD	0.615132	2.15314	11.2576	4.53047e-27	4.01371e-26	50.5147
KRT7	0.629584	2.21727	11.2507	4.83641e-27	4.27775e-26	50.45
NCALD	-0.779281	5.50102	-11.2459	5.0633e-27	4.46386e-26	50.4046
TUBB6	0.905456	5.91227	11.2394	5.38658e-27	4.7373e-26	50.3434
SOX11	-1.07536	4.00992	-11.2301	5.89051e-27	5.16791e-26	50.2548
NPPA	-1.17936	3.82087	-11.2279	6.0124e-27	5.26632e-26	50.2346
IL13RA1	0.658959	5.09722	11.2155	6.76799e-27	5.9138e-26	50.1174
CHI3L2	1.72022	6.39252	11.215	6.79868e-27	5.93583e-26	50.1129
LCP2	0.695689	4.63811	11.2108	7.07772e-27	6.17449e-26	50.0731
CRB1	-0.73947	4.40099	-11.2105	7.10075e-27	6.18959e-26	50.0699
RHBDF2	0.719998	4.63651	11.2029	7.63019e-27	6.64041e-26	49.9987
DCTD	0.588926	5.88259	11.2013	7.75112e-27	6.74024e-26	49.9831
MAPK10	-0.597225	5.62368	-11.1889	8.71979e-27	7.56436e-26	49.8666
PTGS1	0.738139	4.26801	11.1886	8.74567e-27	7.58075e-26	49.8636
BACE2	0.760225	4.42106	11.188	8.79588e-27	7.61817e-26	49.858
SOX5	-0.606675	3.29621	-11.185	9.04757e-27	7.82366e-26	49.83
MARCO	1.03988	2.75899	11.1765	9.81212e-27	8.47801e-26	49.7498
MT1E	1.02335	7.51396	11.1732	1.01205e-26	8.73747e-26	49.7191
LILRB1	0.675502	3.8904	11.1707	1.03677e-26	8.9438e-26	49.6952
F3	1.02733	6.61716	11.1637	1.10856e-26	9.53272e-26	49.629
SOBP	-0.600026	4.88559	-11.1567	1.18445e-26	1.01612e-25	49.5634
RASL10A	-1.02159	4.19259	-11.1565	1.18669e-26	1.01723e-25	49.5616
PAMR1	0.790614	4.65236	11.156	1.1918e-26	1.0208e-25	49.5573
DIRAS3	1.06742	3.94379	11.1509	1.2514e-26	1.07016e-25	49.509
ADM	1.29299	5.15762	11.1473	1.29487e-26	1.10646e-25	49.4752
SETD5	-0.639291	6.50841	-11.134	1.46916e-26	1.25243e-25	49.3502
PLS3	0.746849	6.40823	11.1307	1.51589e-26	1.29024e-25	49.3192
SLC27A3	0.720835	5.09426	11.13	1.52599e-26	1.29781e-25	49.3127
OLFML3	0.74464	5.94902	11.1297	1.52985e-26	1.30007e-25	49.3102
HMGN5	-0.590208	4.12999	-11.1006	2.01607e-26	1.70126e-25	49.037
CDH18	-0.826782	2.74923	-11.0935	2.15748e-26	1.81916e-25	48.9699
WWTR1	0.854369	5.52145	11.0897	2.2357e-26	1.88219e-25	48.9347
ASRGL1	-0.619044	5.53824	-11.0891	2.24773e-26	1.89085e-25	48.9294
PLIN2	0.902258	5.30441	11.0869	2.29492e-26	1.92905e-25	48.9088
GFRA1	-0.686725	2.37327	-11.0767	2.52865e-26	2.12223e-25	48.8128
TAGLN3	-1.15381	5.79748	-11.0719	2.64594e-26	2.21895e-25	48.768
CD3D	0.595532	2.70227	11.0659	2.79959e-26	2.34417e-25	48.7121
ERBB4	-0.674685	3.02628	-11.0569	3.04813e-26	2.54637e-25	48.6279
ACSS3	0.833356	3.93105	11.0339	3.78611e-26	3.14108e-25	48.4134
SLC24A3	-0.831828	4.13888	-11.0314	3.8765e-26	3.21361e-25	48.39
SERPINF1	0.840408	5.80137	11.0115	4.67513e-26	3.84041e-25	48.2047
MYH9	0.631844	6.39951	11.0081	4.82646e-26	3.96172e-25	48.1731
COL8A1	1.03897	2.60977	10.998	5.31024e-26	4.34566e-25	48.0786
VSIG4	1.01568	6.59213	10.9963	5.39426e-26	4.40776e-25	48.0631
NFIB	-0.679797	5.59052	-10.9909	5.67627e-26	4.6312e-25	48.0126
NMI	0.630959	4.19234	10.9858	5.95316e-26	4.83889e-25	47.9655
CYFIP2	-0.627294	5.88325	-10.984	6.05862e-26	4.92093e-25	47.9481
PODNL1	0.792247	3.09786	10.981	6.23105e-26	5.05718e-25	47.9204
CLIP3	-0.594271	7.24552	-10.9742	6.64343e-26	5.37577e-25	47.857
KCNK2	-0.685476	2.82044	-10.9696	6.93665e-26	5.60049e-25	47.8142
TTC12	0.600702	2.92855	10.9691	6.96889e-26	5.62233e-25	47.8096
CLSTN2	-0.689623	3.08476	-10.9649	7.24825e-26	5.83902e-25	47.7707
LGR5	-0.615724	2.44397	-10.9607	7.54211e-26	6.07123e-25	47.7314
PNPLA4	0.707518	3.71364	10.9584	7.70008e-26	6.1892e-25	47.7109
TREM2	0.835935	6.4297	10.9504	8.30522e-26	6.66077e-25	47.636
BRINP3	-0.984342	4.09882	-10.9451	8.72948e-26	6.99068e-25	47.5868
CBS	-0.814919	5.79987	-10.9398	9.17532e-26	7.33146e-25	47.5375
WASF3	-0.794378	5.56172	-10.9247	1.05694e-25	8.42053e-25	47.3975
DGCR5	-0.659739	3.30119	-10.9149	1.15803e-25	9.19884e-25	47.3071
RAC3	-0.656319	4.56444	-10.9041	1.28146e-25	1.01422e-24	47.2069
RAB36	0.66367	3.50094	10.877	1.65082e-25	1.29895e-24	46.9563
PHLDA3	0.623162	5.70833	10.8739	1.69965e-25	1.33544e-24	46.9275
SLC8A2	-0.874613	3.06613	-10.8644	1.85567e-25	1.45276e-24	46.8406
FAS	0.744625	3.8657	10.8571	1.98815e-25	1.55535e-24	46.7724
SALL2	-0.606775	5.88257	-10.852	2.08472e-25	1.62269e-24	46.7255
TUBA1C	0.836357	7.94432	10.8469	2.18637e-25	1.69938e-24	46.6784
CDKN1A	0.865522	6.65138	10.8402	2.32624e-25	1.80421e-24	46.617
IBSP	1.22521	3.03921	10.839	2.35238e-25	1.82187e-24	46.6059
MMP14	0.952773	5.89029	10.8293	2.57404e-25	1.98645e-24	46.5169
FAM155A	-0.751733	3.23149	-10.8202	2.80253e-25	2.1551e-24	46.4327
GNAI1	-0.77562	4.4519	-10.8126	3.00892e-25	2.30726e-24	46.3624
IL2RG	0.612091	3.54427	10.7947	3.55185e-25	2.70825e-24	46.1983
IGFBP2	1.54478	7.85876	10.7772	4.17926e-25	3.17325e-24	46.0374
GPNMB	1.2649	6.14257	10.7721	4.38077e-25	3.32392e-24	45.9908
BCHE	-0.938416	5.90562	-10.7707	4.43782e-25	3.36486e-24	45.978
CNTFR	-0.889778	5.04932	-10.762	4.81177e-25	3.6382e-24	45.898
SECTM1	0.687316	3.46723	10.7458	5.59208e-25	4.2135e-24	45.7493
ZFP36	0.94149	6.93388	10.737	6.06619e-25	4.55174e-24	45.6688
DIRAS2	-0.974239	3.49671	-10.7166	7.32219e-25	5.479e-24	45.4827
TP73-AS1	0.639922	4.17978	10.7131	7.56371e-25	5.65582e-24	45.4506
ITGB5	0.609026	5.72828	10.7095	7.81881e-25	5.84254e-24	45.4178
ITGB4	0.883725	5.24459	10.7089	7.86076e-25	5.86983e-24	45.4125
NQO1	0.639975	5.37367	10.7002	8.51943e-25	6.34855e-24	45.3329
MYBPH	0.816509	2.52382	10.6603	1.23139e-24	9.08241e-24	44.9685
FBXO17	0.789082	3.93301	10.6557	1.28496e-24	9.43901e-24	44.9264
STMN2	-1.60518	4.89512	-10.6302	1.62316e-24	1.1875e-23	44.6953
ARNT2	-0.64767	6.42793	-10.6285	1.64967e-24	1.20609e-23	44.6793
SLA	0.755429	4.84643	10.6256	1.69367e-24	1.23742e-23	44.6532
LILRA2	0.587523	3.38043	10.6241	1.71716e-24	1.25373e-23	44.6396
TNFAIP3	0.717811	4.15739	10.6234	1.72814e-24	1.26091e-23	44.6333
CFI	1.09462	5.01569	10.618	1.81633e-24	1.32436e-23	44.5841
C1QL1	-1.2297	6.51881	-10.6118	1.92222e-24	1.40062e-23	44.5281
CAMKV	-1.02592	3.98514	-10.6107	1.94192e-24	1.41403e-23	44.518
IGSF9B	-0.664987	3.46952	-10.605	2.04696e-24	1.48851e-23	44.4659
KCNN4	0.656643	2.74722	10.5912	2.32388e-24	1.68423e-23	44.3404
MYT1L	-1.04134	2.75238	-10.5894	2.36061e-24	1.7097e-23	44.3249
COL6A1	0.874173	6.82587	10.585	2.45814e-24	1.77678e-23	44.2848
SOX3	-0.739127	2.43259	-10.5793	2.59078e-24	1.87141e-23	44.2329
KIF1A	-0.920849	5.51771	-10.5788	2.60141e-24	1.87783e-23	44.2288
MS4A6A	1.04583	6.42066	10.5762	2.66484e-24	1.92106e-23	44.205
RIMS3	-0.839691	3.70923	-10.5739	2.72111e-24	1.96032e-23	44.1843
MN1	-0.645586	2.86614	-10.5705	2.80678e-24	2.0207e-23	44.1537
SUSD4	-0.704434	4.99188	-10.5675	2.88566e-24	2.0761e-23	44.1263
SLC39A8	0.677904	4.03413	10.5627	3.01466e-24	2.1646e-23	44.083
REPS2	-0.656075	3.10403	-10.5447	3.55476e-24	2.54062e-23	43.92
GYPC	0.650757	5.70025	10.5186	4.51137e-24	3.199e-23	43.6844
PLEK	0.664533	4.35129	10.5092	4.91686e-24	3.47516e-23	43.5993
CCR1	0.702506	4.05172	10.5048	5.11749e-24	3.6052e-23	43.5597
IRF7	0.648297	4.46018	10.5027	5.21722e-24	3.67307e-23	43.5406
MAOB	1.24051	6.71723	10.5007	5.31126e-24	3.72958e-23	43.523
ZYX	0.664017	7.38711	10.4968	5.50548e-24	3.86096e-23	43.4874
PDLIM1	0.970844	4.89275	10.4851	6.12131e-24	4.28729e-23	43.3826
PRF1	0.644615	2.73569	10.4823	6.28117e-24	4.39074e-23	43.3571
SNTG1	-0.708023	3.12689	-10.4811	6.34965e-24	4.43004e-23	43.3464
APOL1	0.73007	4.1622	10.4776	6.55449e-24	4.56707e-23	43.315
ASIC4	-1.12044	4.53133	-10.4668	7.22855e-24	5.0206e-23	43.2182
PARP12	0.624262	4.48924	10.4668	7.23401e-24	5.02117e-23	43.2175
LRP4	-0.757367	5.72505	-10.4625	7.5223e-24	5.21459e-23	43.1788
PSAT1	-0.761784	7.05495	-10.4542	8.10898e-24	5.61411e-23	43.1046
NAP1L2	-0.92254	3.66978	-10.4167	1.13896e-23	7.82041e-23	42.7687
HSPA12A	-0.670531	3.6475	-10.4057	1.25901e-23	8.61739e-23	42.6696
HLA-A	0.732119	9.5916	10.3995	1.3315e-23	9.10211e-23	42.6142
GLRB	-0.614742	4.09257	-10.3963	1.37106e-23	9.36659e-23	42.5853
GZMA	0.624259	2.60127	10.3951	1.38494e-23	9.45547e-23	42.5753
KCNJ9	-0.821872	3.59077	-10.3949	1.38764e-23	9.46795e-23	42.5734
C14orf132	-0.755209	5.83467	-10.3909	1.43924e-23	9.80152e-23	42.5373
NCAN	-1.22794	7.06521	-10.3903	1.44756e-23	9.85196e-23	42.5316
PTPRD	-0.752611	4.43941	-10.3823	1.55507e-23	1.05571e-22	42.4608
IGFBP6	0.995863	4.40334	10.3766	1.63742e-23	1.10815e-22	42.4098
FZD7	0.86474	4.15148	10.3759	1.64773e-23	1.11443e-22	42.4035
FSTL1	0.839634	6.65582	10.3741	1.67477e-23	1.13131e-22	42.3875
FCGBP	1.19372	5.37195	10.3737	1.68166e-23	1.13454e-22	42.3834
MMP19	0.852864	3.35573	10.3726	1.69843e-23	1.14515e-22	42.3736
CNTNAP2	-0.829558	2.94666	-10.3551	1.98849e-23	1.33573e-22	42.2177
DOCK3	-0.674591	3.32566	-10.3497	2.08802e-23	1.40085e-22	42.1694
LUM	1.36351	4.08733	10.3488	2.10497e-23	1.41135e-22	42.1614
POSTN	1.91178	4.12107	10.3349	2.38658e-23	1.59523e-22	42.0373
RIMS1	-0.656218	2.57834	-10.3223	2.67219e-23	1.77954e-22	41.9256
ST14	0.651872	3.3677	10.3163	2.81971e-23	1.87433e-22	41.8724
LRRC32	0.707237	3.95304	10.3029	3.1835e-23	2.10839e-22	41.7525
BCR	-0.620103	5.69741	-10.2963	3.37573e-23	2.22888e-22	41.6945
IFITM1	0.852628	6.39148	10.2869	3.67528e-23	2.41636e-22	41.6105
SFRP4	1.00829	4.21214	10.2779	3.98497e-23	2.61521e-22	41.5305
RGR	-0.818743	2.98748	-10.2685	4.33481e-23	2.83621e-22	41.4473
NOTCH1	-0.651006	5.26293	-10.2589	4.72285e-23	3.08451e-22	41.3626
MDK	0.875711	6.99333	10.2427	5.45962e-23	3.55072e-22	41.2193
AIF1	0.71679	6.80262	10.2421	5.49238e-23	3.56988e-22	41.2134
CD248	0.939906	4.40243	10.2388	5.65419e-23	3.66845e-22	41.1847
L1CAM	-1.04529	4.07332	-10.229	6.17121e-23	3.99672e-22	41.0982
S100A6	0.753824	9.28408	10.228	6.22814e-23	4.02877e-22	41.0891
PLOD1	0.600425	6.26788	10.2276	6.24986e-23	4.04041e-22	41.0857
TMSB10	0.660477	10.9925	10.2068	7.52774e-23	4.84341e-22	40.9018
F13A1	1.35228	4.56672	10.1995	8.03664e-23	5.16471e-22	40.8372
CP	1.18254	4.84877	10.1987	8.0953e-23	5.19932e-22	40.83
NTRK3	-0.621215	4.95819	-10.1977	8.16281e-23	5.23957e-22	40.8218
LAMA2	0.690853	3.3721	10.1894	8.79583e-23	5.63588e-22	40.7479
RHOD	0.653457	3.20319	10.1864	9.02876e-23	5.7783e-22	40.7221
ENAH	-0.585537	6.36389	-10.1852	9.12731e-23	5.83792e-22	40.7114
NPL	0.626953	4.89	10.1743	1.00607e-22	6.41974e-22	40.6152
UGT8	-1.15498	4.45598	-10.1724	1.02293e-22	6.52349e-22	40.5987
PDGFA	0.766929	5.07545	10.1585	1.15758e-22	7.35191e-22	40.4765
ACOX2	0.606771	3.82828	10.1567	1.17695e-22	7.47054e-22	40.4601
ECM1	0.60421	4.55151	10.1518	1.22911e-22	7.79252e-22	40.4173
PDE8B	-0.751281	4.87405	-10.1163	1.68432e-22	1.05856e-21	40.1059
PPP1R15A	0.589824	5.35267	10.1125	1.74285e-22	1.09408e-21	40.0721
PI3	1.44996	3.03066	10.1099	1.78356e-22	1.11834e-21	40.0493
CD99	0.745268	8.59834	10.1047	1.86702e-22	1.16932e-21	40.0041
ADD3	-0.620845	6.8046	-10.1039	1.88088e-22	1.17732e-21	39.9968
ST8SIA3	-0.827885	2.7076	-10.0879	2.16621e-22	1.34967e-21	39.8572
ZCCHC24	-0.589643	6.25114	-10.0727	2.47988e-22	1.54068e-21	39.7236
TNFRSF11B	0.738516	2.72673	10.0708	2.52006e-22	1.56475e-21	39.7077
COL18A1	0.753837	5.36317	10.0604	2.76282e-22	1.71254e-21	39.6169
PDZK1IP1	0.610763	2.43875	10.0423	3.24169e-22	2.00592e-21	39.4589
KIT	-0.686002	3.44937	-10.0361	3.42421e-22	2.11404e-21	39.4048
LRIG1	-0.685871	7.29093	-10.0034	4.57076e-22	2.8059e-21	39.1194
SYNC	0.712268	3.39643	10.0025	4.60699e-22	2.82654e-21	39.1116
TRIM22	0.735314	6.03317	10.0003	4.69511e-22	2.87898e-21	39.0929
MNDA	0.702359	3.99221	9.9982	4.78304e-22	2.92132e-21	39.0746
VWA1	0.694169	5.74408	9.99763	4.80705e-22	2.93433e-21	39.0696
NREP	-0.59083	7.13202	-9.9905	5.11837e-22	3.12261e-21	39.0076
YBX3	0.670599	6.47503	9.99014	5.13431e-22	3.13057e-21	39.0046
SLC1A4	-0.652901	5.57414	-9.98341	5.44723e-22	3.31763e-21	38.9461
MMP24	-0.616345	3.27837	-9.96953	6.15373e-22	3.72906e-21	38.8256
AMPH	-0.797699	4.28568	-9.9333	8.45486e-22	5.07057e-21	38.5118
KCNE4	0.810831	3.50302	9.93328	8.45641e-22	5.07057e-21	38.5116
FGF14	-0.721542	3.10601	-9.93306	8.47255e-22	5.07744e-21	38.5097
FADS2	-0.791704	7.64269	-9.93243	8.5194e-22	5.10269e-21	38.5043
HR	-0.657186	3.93325	-9.93211	8.54322e-22	5.11413e-21	38.5015
AQP9	0.748887	2.75109	9.93095	8.63099e-22	5.16382e-21	38.4914
GADD45B	0.78306	6.07059	9.91951	9.53935e-22	5.67594e-21	38.3926
LGALS9	0.640996	6.2357	9.91607	9.83056e-22	5.84279e-21	38.3629
IGFBP4	0.801643	5.98992	9.91349	1.00549e-21	5.97288e-21	38.3406
CHGA	-1.21043	3.67404	-9.91244	1.01479e-21	6.02482e-21	38.3315
HSPG2	0.826187	4.57186	9.90258	1.10614e-21	6.55276e-21	38.2463
HP	1.29594	3.73584	9.90244	1.10745e-21	6.55696e-21	38.2451
UST	-0.676487	4.78895	-9.89785	1.15275e-21	6.81028e-21	38.2055
EMP1	0.919565	6.23641	9.89527	1.17904e-21	6.95803e-21	38.1833
VIM	0.910005	10.7649	9.87983	1.34917e-21	7.94469e-21	38.0501
HCP5	0.640921	3.61439	9.87585	1.39676e-21	8.21604e-21	38.0159
GBP1	1.00718	5.1145	9.86349	1.55569e-21	9.1064e-21	37.9094
EHD3	-0.623226	4.61012	-9.85351	1.69694e-21	9.9171e-21	37.8236
SHC3	-0.702178	3.80561	-9.84525	1.82346e-21	1.06164e-20	37.7526
NDUFA4L2	0.762897	5.50914	9.82602	2.15516e-21	1.2494e-20	37.5875
CHRNB2	-0.618535	3.52321	-9.82354	2.20222e-21	1.27463e-20	37.5662
MAPK8IP2	-0.764899	4.61224	-9.80944	2.48891e-21	1.43826e-20	37.4453
PLCL1	-0.596421	3.07445	-9.80637	2.5562e-21	1.474e-20	37.4189
AHNAK2	0.881129	3.02981	9.8009	2.6802e-21	1.54386e-20	37.3722
RAP1GAP	-0.734336	5.17257	-9.7889	2.97405e-21	1.70949e-20	37.2694
LY86	0.67547	5.18928	9.77959	3.22371e-21	1.85005e-20	37.1898
LCP1	0.606597	5.03834	9.77228	3.43441e-21	1.96784e-20	37.1273
OSM	0.726555	2.72439	9.77087	3.47668e-21	1.991e-20	37.1152
SDC2	0.697581	5.89522	9.75915	3.84755e-21	2.19759e-20	37.0151
DNAJC6	-0.77643	4.58799	-9.75761	3.89907e-21	2.22116e-20	37.002
EFEMP1	1.04922	7.30648	9.72923	4.98144e-21	2.81848e-20	36.76
LILRB4	0.668342	4.6873	9.72904	4.98958e-21	2.82161e-20	36.7584
CACNG2	-0.650842	2.54204	-9.72376	5.2221e-21	2.94695e-20	36.7134
CACNG4	-0.878144	5.98171	-9.7203	5.38028e-21	3.03148e-20	36.684
FAP	0.685966	3.0347	9.71845	5.46669e-21	3.07697e-20	36.6682
MS4A4A	0.912287	4.43245	9.67871	7.69585e-21	4.29375e-20	36.3305
MGAT4C	-0.641639	2.15879	-9.67677	7.82502e-21	4.36356e-20	36.3141
ACP5	0.735566	3.58398	9.66588	8.59213e-21	4.77414e-20	36.2217
THBS1	0.978699	3.66545	9.65507	9.42728e-21	5.22478e-20	36.1302
PRKCZ	-0.833889	4.95347	-9.64969	9.87234e-21	5.46586e-20	36.0846
HLF	-0.765005	3.44736	-9.64827	9.99284e-21	5.52692e-20	36.0726
SYNPO	0.843968	5.13839	9.63315	1.13752e-20	6.27228e-20	35.9447
SOD3	0.741276	4.40493	9.62344	1.23609e-20	6.79851e-20	35.8626
IGFBP3	1.30372	6.45156	9.61011	1.38532e-20	7.57694e-20	35.7501
OLFML2A	0.612504	3.51133	9.60386	1.46126e-20	7.98829e-20	35.6974
HIPK2	-0.614255	5.41036	-9.59434	1.58505e-20	8.63886e-20	35.6172
NTRK2	-1.024	7.46599	-9.59293	1.60426e-20	8.73474e-20	35.6053
HLA-DPA1	0.939319	7.86187	9.59227	1.61331e-20	8.77518e-20	35.5997
PSD	-0.834279	4.59699	-9.58135	1.77085e-20	9.60799e-20	35.5077
KCNC1	-0.616953	3.15458	-9.575	1.86934e-20	1.0117e-19	35.4543
ACTA2	0.864336	6.49429	9.5719	1.91941e-20	1.03725e-19	35.4282
IL2RA	0.666614	2.3669	9.55958	2.1318e-20	1.14801e-19	35.3246
IL1R1	0.766997	3.31376	9.55607	2.19651e-20	1.18228e-19	35.2951
ELAVL3	-0.71224	4.95152	-9.54466	2.42037e-20	1.29825e-19	35.1993
CTSS	0.752981	5.71143	9.53944	2.5302e-20	1.35448e-19	35.1555
FOSL2	0.660455	4.58803	9.53805	2.56019e-20	1.36918e-19	35.1438
DTX4	-0.641856	4.56267	-9.5227	2.91689e-20	1.55152e-19	35.0151
CA12	1.04369	4.79399	9.51457	3.12513e-20	1.65984e-19	34.947
IL18	0.620202	3.85439	9.51115	3.21725e-20	1.7071e-19	34.9183
GNLY	0.674148	2.87885	9.51051	3.23481e-20	1.71558e-19	34.913
NDN	-0.903013	5.28324	-9.50513	3.38574e-20	1.79474e-19	34.8679
PEG3	-0.880214	4.5923	-9.49909	3.56359e-20	1.88625e-19	34.8174
ALDOC	-1.08315	8.46689	-9.49779	3.60299e-20	1.90431e-19	34.8066
TRIM9	-0.624593	6.50678	-9.47125	4.51055e-20	2.36667e-19	34.5848
MDFIC	0.661157	3.93897	9.46975	4.56795e-20	2.39563e-19	34.5723
CNN2	0.689965	4.77159	9.46506	4.75279e-20	2.48895e-19	34.5332
APC2	-0.731634	5.80406	-9.46048	4.94011e-20	2.58455e-19	34.495
NLGN3	-0.635258	5.66236	-9.45492	5.17761e-20	2.70359e-19	34.4487
CCL20	0.902339	2.24464	9.45322	5.25274e-20	2.73886e-19	34.4345
CFH	0.733527	3.94955	9.43273	6.244e-20	3.24946e-19	34.2639
CDH13	-0.726603	3.6706	-9.43267	6.24704e-20	3.24948e-19	34.2634
LOXL2	0.86277	4.40822	9.43192	6.28665e-20	3.26852e-19	34.2572
GBP2	0.920271	5.18781	9.42719	6.54225e-20	3.39814e-19	34.2178
ANGPTL4	0.972726	4.83759	9.41935	6.9886e-20	3.62651e-19	34.1527
JUNB	0.777877	6.78604	9.41924	6.99525e-20	3.62822e-19	34.1517
NR2E1	0.748043	4.19763	9.4085	7.65703e-20	3.96198e-19	34.0625
RGS7	-0.76892	2.81619	-9.40135	8.13164e-20	4.19954e-19	34.0032
SCD5	-0.669834	7.40335	-9.3919	8.80441e-20	4.53618e-19	33.9248
OLFML2B	0.813746	4.59059	9.34927	1.25884e-19	6.42462e-19	33.572
LDHA	0.70605	8.74888	9.33893	1.37265e-19	6.96938e-19	33.4866
KIF5A	-0.952246	5.58393	-9.32005	1.60736e-19	8.12303e-19	33.3308
CBR1	0.765422	6.77098	9.30312	1.85144e-19	9.31309e-19	33.1913
MT1H	0.740188	4.53707	9.293	2.01442e-19	1.00907e-18	33.1081
COL5A3	0.66093	4.87196	9.29011	2.06355e-19	1.03273e-18	33.0843
LMO2	0.667261	6.43247	9.28806	2.09908e-19	1.04906e-18	33.0675
ITGAX	0.590371	4.44712	9.28628	2.13051e-19	1.06378e-18	33.0528
RARRES1	0.766593	2.76705	9.28	2.24479e-19	1.11826e-18	33.0013
HTATIP2	0.622492	4.25849	9.26307	2.5845e-19	1.28455e-18	32.8622
STAC	0.714195	3.01312	9.26241	2.59857e-19	1.29095e-18	32.8569
TSHR	-0.609162	2.01484	-9.25987	2.65417e-19	1.31796e-18	32.836
ERC2	-0.585878	3.01069	-9.24672	2.96066e-19	1.46709e-18	32.7282
MMP9	1.33857	4.10071	9.24235	3.06986e-19	1.5195e-18	32.6925
RIN1	0.616846	3.77691	9.2422	3.07381e-19	1.52076e-18	32.6912
PRSS23	0.800739	5.50424	9.23185	3.34955e-19	1.65266e-18	32.6064
GRIK3	-0.669794	4.28312	-9.23132	3.36406e-19	1.65906e-18	32.6022
CD93	0.786777	4.51476	9.22841	3.44626e-19	1.69806e-18	32.5784
DPP6	-0.699076	6.01582	-9.22718	3.48169e-19	1.71162e-18	32.5683
NDRG2	-0.971197	8.74967	-9.22582	3.52107e-19	1.7302e-18	32.5572
ADORA1	0.63126	5.34867	9.22118	3.65909e-19	1.79583e-18	32.5193
MT1M	0.968303	5.131	9.22117	3.65961e-19	1.79583e-18	32.5191
DYNLT3	0.675527	5.21346	9.21867	3.73602e-19	1.83166e-18	32.4987
SLC2A5	0.751237	5.31953	9.21162	3.96069e-19	1.93394e-18	32.4411
CRTAC1	-0.85304	3.99346	-9.21104	3.97984e-19	1.94066e-18	32.4364
SNAP25	-1.35744	6.05598	-9.17781	5.23832e-19	2.53154e-18	32.1653
TOM1L1	0.683529	3.24942	9.17715	5.26703e-19	2.54428e-18	32.16
C1QTNF1	0.740679	5.1429	9.17689	5.27847e-19	2.54867e-18	32.1578
ACSL6	-0.716468	3.91123	-9.17433	5.39114e-19	2.60191e-18	32.137
ARSJ	0.644114	2.71272	9.1676	5.69923e-19	2.74571e-18	32.0822
ISLR	0.857129	4.10619	9.14705	6.75117e-19	3.24242e-18	31.9151
GABRG2	-0.966337	2.68225	-9.11882	8.51619e-19	4.07206e-18	31.6861
EVI2B	0.610445	4.14004	9.11741	8.61511e-19	4.11573e-18	31.6747
RALYL	-0.7621	3.33685	-9.10971	9.178e-19	4.38077e-18	31.6122
RASL11B	-0.684748	3.35693	-9.09198	1.06147e-18	5.05761e-18	31.4688
COL5A2	0.988503	4.60753	9.08073	1.16398e-18	5.52902e-18	31.3779
SEMA6B	-0.588125	4.5726	-9.07378	1.23216e-18	5.83756e-18	31.3218
MXRA5	0.828355	3.09408	9.0574	1.40882e-18	6.65703e-18	31.1897
COL4A2	1.09506	6.42064	9.05651	1.41921e-18	6.7032e-18	31.1824
IL1RN	0.685891	2.80393	9.05534	1.43275e-18	6.76422e-18	31.1731
XAF1	0.710529	4.30694	9.03989	1.62554e-18	7.6411e-18	31.0486
STC1	0.742144	2.98183	9.01662	1.96516e-18	9.17384e-18	30.8615
TPPP3	0.969782	5.88221	9.01583	1.978e-18	9.22979e-18	30.8551
FBLN1	0.718849	4.81168	9.0145	1.99947e-18	9.32252e-18	30.8444
EFNB3	-0.628667	4.69575	-9.01206	2.03954e-18	9.50472e-18	30.8249
TNFAIP6	0.848193	3.56589	9.00565	2.14887e-18	9.99698e-18	30.7734
C3AR1	0.626248	4.7993	8.99401	2.36227e-18	1.09569e-17	30.68
SLPI	1.10486	4.46244	8.9927	2.3877e-18	1.107e-17	30.6695
C21orf62	0.893968	4.22809	8.98663	2.5083e-18	1.16193e-17	30.6209
SPARCL1	-0.64573	10.3462	-8.96286	3.04222e-18	1.40548e-17	30.4307
ADAM8	0.59302	3.1522	8.95366	3.278e-18	1.51201e-17	30.3571
TNC	0.934673	6.62534	8.93937	3.6799e-18	1.69307e-17	30.2431
ETNPPL	-1.3479	4.41296	-8.93917	3.6859e-18	1.69511e-17	30.2415
CAMK2G	-0.585341	5.5391	-8.9148	4.48866e-18	2.05036e-17	30.0472
IL6	0.8827	2.78998	8.91217	4.58499e-18	2.09172e-17	30.0263
MX2	0.634998	3.63989	8.91109	4.62523e-18	2.10919e-17	30.0177
GLIPR1	0.677936	4.77102	8.90298	4.93825e-18	2.24909e-17	29.9531
MAP3K7CL	0.663608	3.35951	8.89877	5.10862e-18	2.32278e-17	29.9197
CAV1	0.926917	5.50658	8.89049	5.46169e-18	2.47501e-17	29.8538
NPTXR	-0.741394	4.80115	-8.88971	5.4959e-18	2.48947e-17	29.8477
KBTBD11	-0.658817	4.38982	-8.88557	5.68259e-18	2.57081e-17	29.8148
IGKC	1.4512	4.65948	8.87561	6.1569e-18	2.78074e-17	29.7357
KCNJ10	-0.739447	5.42338	-8.86717	6.58955e-18	2.97243e-17	29.6688
MAFB	0.670491	5.70038	8.86106	6.92158e-18	3.11701e-17	29.6204
BIRC3	0.639209	2.3534	8.85927	7.02176e-18	3.1595e-17	29.6062
MGP	1.12869	6.44991	8.85871	7.0534e-18	3.17242e-17	29.6018
TPM2	0.661357	5.73692	8.85266	7.40483e-18	3.32634e-17	29.5538
SDC1	0.702066	3.40956	8.83259	8.69921e-18	3.89327e-17	29.3951
LTBP1	0.613707	4.72607	8.82605	9.16762e-18	4.09107e-17	29.3434
PTPRC	0.602578	4.13141	8.82317	9.38128e-18	4.18297e-17	29.3207
FAIM2	-0.68761	6.10919	-8.81906	9.69554e-18	4.31776e-17	29.2882
DNAH9	0.632087	3.8806	8.80839	1.05603e-17	4.68362e-17	29.204
MT1G	0.834432	5.99822	8.7942	1.18289e-17	5.23769e-17	29.0922
FPR3	0.651456	3.36965	8.79045	1.21892e-17	5.39063e-17	29.0627
ASTN1	-0.595285	5.26824	-8.78767	1.24631e-17	5.50725e-17	29.0408
PALM	-0.589054	5.96441	-8.78697	1.2533e-17	5.53589e-17	29.0353
RCAN1	0.717899	6.94311	8.77462	1.38314e-17	6.08459e-17	28.9381
CTNND2	-0.658702	6.81083	-8.76509	1.49241e-17	6.55197e-17	28.8632
ZFPM2	-0.679591	3.07433	-8.7607	1.54547e-17	6.78217e-17	28.8288
LAMC1	0.702274	5.44791	8.73835	1.8465e-17	8.05753e-17	28.6534
KCNN3	-0.682695	4.43463	-8.73021	1.96992e-17	8.58915e-17	28.5897
SOX2	-0.595155	7.26915	-8.72949	1.98131e-17	8.62841e-17	28.584
PIPOX	0.688339	4.36052	8.72912	1.98715e-17	8.65038e-17	28.5811
LAMB1	0.861542	4.92008	8.72394	2.07067e-17	8.98866e-17	28.5406
NRP1	0.625515	4.69448	8.70156	2.47294e-17	1.06835e-16	28.3657
FCGR1A	0.610582	4.98014	8.69721	2.55965e-17	1.10493e-16	28.3317
DUSP1	0.772694	6.7127	8.67352	3.08783e-17	1.32923e-16	28.1469
OAS1	0.711034	4.7082	8.66769	3.23342e-17	1.39135e-16	28.1015
CXCL10	0.912797	3.88003	8.63838	4.07495e-17	1.74583e-16	27.8737
GPR183	0.587176	3.12111	8.6355	4.16865e-17	1.78456e-16	27.8513
SERPINA5	0.691756	3.00824	8.6306	4.33259e-17	1.85182e-16	27.8133
B3GAT1	-0.642852	6.18019	-8.62427	4.55413e-17	1.94421e-16	27.7642
ITGA7	0.649576	6.46586	8.61665	4.83557e-17	2.0603e-16	27.7051
SNCAIP	-0.637127	4.65935	-8.6165	4.84134e-17	2.06195e-16	27.7039
SYT1	-1.23686	4.11598	-8.61514	4.89359e-17	2.08256e-16	27.6934
ADCY2	-0.779396	5.55271	-8.60225	5.41539e-17	2.29831e-16	27.5936
ADAMTS1	0.670806	4.11238	8.58354	6.27216e-17	2.65154e-16	27.4489
RAB3A	-0.801492	4.64658	-8.57804	6.54884e-17	2.76204e-16	27.4064
CLU	0.659532	12.6932	8.56942	7.00633e-17	2.9481e-16	27.3399
TFAP2A	-0.625525	2.9496	-8.55841	7.63698e-17	3.20723e-16	27.255
IGLC1	1.20865	3.18498	8.55116	8.08293e-17	3.39058e-16	27.1992
LAMC3	0.610367	3.746	8.53896	8.89138e-17	3.71675e-16	27.1053
TJP2	-0.667122	5.58437	-8.52819	9.67154e-17	4.03353e-16	27.0225
NDRG4	-0.690153	7.44228	-8.50823	1.13007e-16	4.6877e-16	26.8692
SCRT1	-0.681713	2.55155	-8.5053	1.15615e-16	4.79154e-16	26.8467
ID4	-0.699249	7.06638	-8.50192	1.18698e-16	4.9125e-16	26.8208
ASS1	0.787679	4.93412	8.48611	1.34227e-16	5.53193e-16	26.6998
TMEM158	0.788696	5.6235	8.48183	1.3877e-16	5.71048e-16	26.667
MMP11	0.612175	3.03669	8.47161	1.50235e-16	6.1659e-16	26.5888
PHLDA1	-0.591509	6.06299	-8.46762	1.54962e-16	6.3551e-16	26.5583
COL15A1	0.609177	2.48281	8.46634	1.56504e-16	6.41347e-16	26.5486
HLA-DOA	0.588965	4.06072	8.45547	1.70279e-16	6.96214e-16	26.4655
RPL39L	0.693414	3.31831	8.45346	1.72955e-16	7.06624e-16	26.4502
WNT7B	-0.622007	2.55133	-8.45179	1.75202e-16	7.15533e-16	26.4375
NUPR1	0.595638	6.26139	8.44758	1.81007e-16	7.38131e-16	26.4054
HLA-C	0.774359	8.39753	8.43876	1.93813e-16	7.88572e-16	26.3381
FAM131B	-0.59408	4.91142	-8.41393	2.3482e-16	9.50774e-16	26.1492
SYN1	-0.961523	4.6599	-8.41229	2.3781e-16	9.62523e-16	26.1367
BHLHE41	0.601531	5.64688	8.40973	2.42571e-16	9.81057e-16	26.1172
B4GALNT1	-0.67764	4.62826	-8.39705	2.67487e-16	1.07941e-15	26.021
GPR27	-0.645893	3.44176	-8.38946	2.83602e-16	1.14274e-15	25.9634
FOLR1	0.616405	3.03055	8.3447	4.00115e-16	1.59033e-15	25.6247
CDK5R2	-0.683868	2.99216	-8.34428	4.014e-16	1.59486e-15	25.6215
PSRC1	0.602622	6.57602	8.32494	4.65556e-16	1.84502e-15	25.4756
CHRDL1	-0.802498	4.0669	-8.3082	5.29161e-16	2.08793e-15	25.3496
CYBB	0.617913	4.65037	8.29913	5.67154e-16	2.23621e-15	25.2813
NDRG1	0.747584	7.3711	8.28089	6.51888e-16	2.55913e-15	25.1443
SEL1L3	0.707365	4.41405	8.25534	7.91943e-16	3.09326e-15	24.9529
AGAP2	-0.813981	4.55996	-8.25056	8.21274e-16	3.20667e-15	24.9171
SLC6A1	-0.761321	5.25969	-8.24919	8.2987e-16	3.2379e-15	24.9068
DCN	0.817047	6.68532	8.24616	8.49202e-16	3.31213e-15	24.8842
CYP1B1	0.749397	3.31228	8.23588	9.1818e-16	3.57473e-15	24.8074
CA2	0.651638	6.93527	8.23385	9.32452e-16	3.62639e-15	24.7922
CSRP1	0.601847	8.00406	8.21137	1.1058e-15	4.28826e-15	24.6244
CCND1	-0.596716	5.15169	-8.20167	1.19001e-15	4.60657e-15	24.5523
SYT13	-0.697885	2.84255	-8.16982	1.51386e-15	5.83102e-15	24.3155
SAMSN1	0.644643	4.0194	8.16891	1.52428e-15	5.86697e-15	24.3088
PPP1R1A	-0.804485	3.51537	-8.16184	1.60786e-15	6.1821e-15	24.2563
ARAP3	0.58903	4.21412	8.15946	1.63685e-15	6.28244e-15	24.2387
UCP2	0.595327	6.12847	8.14022	1.89213e-15	7.23403e-15	24.0961
OAS2	0.591675	3.95737	8.10191	2.52291e-15	9.56465e-15	23.8132
OLFM1	-0.894875	6.51643	-8.10048	2.55005e-15	9.66414e-15	23.8027
ADORA3	0.586488	5.63441	8.07415	3.10558e-15	1.16999e-14	23.6089
PCSK1N	-0.806458	7.09785	-8.07244	3.1455e-15	1.18462e-14	23.5963
MSTN	-0.816784	2.67891	-8.07177	3.1613e-15	1.19016e-14	23.5914
THNSL2	0.695247	3.74817	8.05077	3.69781e-15	1.38588e-14	23.4373
SPRY1	0.701107	5.04504	8.03063	4.2966e-15	1.60143e-14	23.2897
TUBB4A	-1.09047	6.47172	-8.01992	4.65272e-15	1.73119e-14	23.2115
CPLX2	-1.00409	3.63387	-8.01824	4.71123e-15	1.75115e-14	23.1992
HPCAL4	-0.85843	3.77995	-8.01638	4.77683e-15	1.77371e-14	23.1856
ANK3	-0.59362	4.00062	-7.98716	5.93347e-15	2.18968e-14	22.9724
RGS1	0.926239	5.95475	7.98469	6.04319e-15	2.22942e-14	22.9544
PLOD2	0.633561	5.46256	7.98419	6.0657e-15	2.23696e-14	22.9508
GADD45A	0.634695	6.562	7.96988	6.74349e-15	2.47513e-14	22.8467
NKX2-2	-0.642482	4.29111	-7.95854	7.33363e-15	2.68446e-14	22.7642
TUSC3	-0.691209	4.88623	-7.95438	7.56239e-15	2.76539e-14	22.734
COL4A1	1.03363	6.38111	7.95027	7.79511e-15	2.84569e-14	22.7042
ERBB3	-0.723804	4.02454	-7.9489	7.87452e-15	2.87371e-14	22.6943
MT1F	0.646516	6.43288	7.94216	8.27636e-15	3.01426e-14	22.6453
MTHFD2	-0.621151	6.02757	-7.93587	8.66931e-15	3.1542e-14	22.5998
CKB	-0.643546	9.53441	-7.93089	8.99347e-15	3.26665e-14	22.5637
ABCC8	-0.751916	3.73309	-7.91571	1.00566e-14	3.65036e-14	22.4539
CXCL6	0.594631	1.73668	7.90949	1.05275e-14	3.82002e-14	22.4089
FCGR1B	0.625591	4.82343	7.89443	1.17591e-14	4.25125e-14	22.3002
MASP1	-0.665871	4.91771	-7.86866	1.42049e-14	5.10313e-14	22.1145
COLEC12	0.625946	4.04874	7.7851	2.61236e-14	9.19888e-14	21.516
MEOX2	0.817296	2.62974	7.78104	2.69064e-14	9.46838e-14	21.487
NMU	-0.635561	2.55823	-7.77023	2.91005e-14	1.02106e-13	21.41
NECAB2	-0.611194	4.10418	-7.75601	3.2256e-14	1.12813e-13	21.3089
EDNRB	-0.733789	6.04593	-7.75442	3.26294e-14	1.14045e-13	21.2976
GOLGA8A	-0.629748	5.26674	-7.73864	3.65739e-14	1.27421e-13	21.1856
ARL4C	0.606966	5.60989	7.73638	3.71776e-14	1.29464e-13	21.1695
DYNC1I1	-0.694988	4.11078	-7.71913	4.21063e-14	1.46085e-13	21.0472
DUSP6	0.619021	5.8878	7.70725	4.58689e-14	1.58327e-13	20.9632
HLA-DQB1	1.06013	4.80582	7.69839	4.88875e-14	1.68264e-13	20.9006
GRIN1	-0.913843	3.51385	-7.69345	5.06583e-14	1.74083e-13	20.8657
ADCYAP1R1	-0.755894	5.70726	-7.68927	5.22019e-14	1.7906e-13	20.8362
PEG10	-0.784057	6.01221	-7.67701	5.70066e-14	1.95279e-13	20.7498
SPOCK1	-0.777093	5.61951	-7.66647	6.14887e-14	2.10035e-13	20.6754
DKK1	0.841176	2.575	7.66061	6.41224e-14	2.18686e-13	20.6343
SCIN	0.666722	3.73056	7.65735	6.56391e-14	2.23648e-13	20.6113
TDO2	0.641547	2.61002	7.6389	7.49038e-14	2.54096e-13	20.4817
GABRD	-0.706141	3.51768	-7.63786	7.54636e-14	2.55915e-13	20.4744
CTSK	0.616526	4.65594	7.6296	8.00545e-14	2.7106e-13	20.4164
CABP1	-0.796473	3.58986	-7.60141	9.78812e-14	3.29771e-13	20.2191
CA9	0.870349	3.74652	7.58982	1.06296e-13	3.57564e-13	20.1382
VEGFA	1.0228	7.31551	7.56355	1.28094e-13	4.28255e-13	19.9551
SPON1	-0.799031	5.09731	-7.55293	1.38113e-13	4.60731e-13	19.8812
RBFOX1	-0.788249	3.16933	-7.55285	1.38195e-13	4.60863e-13	19.8806
ARHGDIG	-0.765521	4.04789	-7.53936	1.52039e-13	5.0594e-13	19.7869
CXCL1	0.632703	2.39709	7.51753	1.77396e-13	5.87434e-13	19.6356
ACTG2	0.691548	3.28553	7.51565	1.79768e-13	5.94924e-13	19.6225
MX1	0.71956	5.63137	7.51244	1.83883e-13	6.08172e-13	19.6003
APOC1	0.642629	8.63532	7.51194	1.84532e-13	6.10132e-13	19.5969
PROS1	0.615228	4.90682	7.50259	1.97109e-13	6.50527e-13	19.5322
SLCO1A2	-0.616617	3.17613	-7.44352	2.98448e-13	9.73123e-13	19.1253
RNASE1	0.690088	7.35856	7.40652	3.86481e-13	1.25075e-12	18.8717
IGLV1-44	0.64775	2.33344	7.40378	3.93934e-13	1.27392e-12	18.853
KCNN2	-0.644689	3.7532	-7.39813	4.09763e-13	1.32215e-12	18.8144
TSPAN12	-0.599372	4.179	-7.38849	4.38194e-13	1.41137e-12	18.7486
MMP7	0.78978	2.4845	7.35038	5.70945e-13	1.8243e-12	18.4891
IGHG1	1.09661	3.87474	7.343	6.00884e-13	1.916e-12	18.439
SYN2	-0.895792	3.535	-7.28577	8.91945e-13	2.81592e-12	18.0518
CXCL3	0.661436	2.60349	7.26983	9.95214e-13	3.13372e-12	17.9444
FOXJ1	0.716994	3.89612	7.24556	1.17538e-12	3.68176e-12	17.7814
ANGPT2	0.659394	3.82191	7.24058	1.21618e-12	3.80409e-12	17.7479
PLP1	-1.11834	8.55881	-7.2376	1.24119e-12	3.8756e-12	17.728
USH1C	-0.800817	3.60746	-7.23485	1.26483e-12	3.94486e-12	17.7095
OLR1	0.632818	4.29135	7.20442	1.55684e-12	4.83196e-12	17.506
GAD2	-0.592276	2.51125	-7.17516	1.89984e-12	5.85794e-12	17.3109
FXYD7	-0.858018	4.30444	-7.15128	2.23402e-12	6.85907e-12	17.1522
PLAT	0.716933	5.01598	7.1512	2.23512e-12	6.86048e-12	17.1517
PMP2	-0.72201	8.46878	-7.1292	2.59395e-12	7.93267e-12	17.0059
BRINP1	-0.671939	3.87121	-7.10142	3.12865e-12	9.50082e-12	16.8223
GABRA1	-0.761038	2.80068	-7.06996	3.86557e-12	1.16764e-11	16.6152
DAAM2	-0.814139	5.76342	-7.06081	4.11008e-12	1.23943e-11	16.5552
HAPLN1	-0.63664	3.48717	-7.04906	4.44683e-12	1.33652e-11	16.4781
SNCB	-0.939737	4.70073	-7.046	4.53872e-12	1.36338e-11	16.4581
ZMYND10	0.6338	3.45185	7.02603	5.18688e-12	1.55077e-11	16.3274
INSM1	-0.713616	3.40106	-7.01631	5.53467e-12	1.65201e-11	16.2639
CHRNA9	0.698687	2.70627	7.00583	5.93508e-12	1.76666e-11	16.1955
ESM1	0.720553	2.84425	6.9959	6.34062e-12	1.88479e-11	16.1308
CCL18	0.691761	2.33539	6.9747	7.29961e-12	2.1586e-11	15.993
SEC61G	0.872646	8.49371	6.97246	7.40902e-12	2.18797e-11	15.9784
PLVAP	0.60321	4.59445	6.96875	7.59361e-12	2.24126e-11	15.9543
CSRP2	0.591357	7.34533	6.94358	8.97043e-12	2.63543e-11	15.7913
PTGS2	0.633626	2.56719	6.93277	9.63435e-12	2.82054e-11	15.7214
SH3GL3	-0.681896	3.73389	-6.87869	1.37532e-11	3.98119e-11	15.3732
CALY	-0.80216	3.26383	-6.8607	1.54746e-11	4.45923e-11	15.2579
NEFL	-1.01493	3.4015	-6.83543	1.82527e-11	5.23057e-11	15.0964
DDN	-0.730282	3.44524	-6.83287	1.85602e-11	5.31307e-11	15.0801
PPP1R16B	-0.609423	3.41211	-6.82096	2.00587e-11	5.72691e-11	15.0042
IL1B	0.662266	4.13856	6.78089	2.60261e-11	7.37043e-11	14.7495
KCNJ4	-0.593156	2.85785	-6.76815	2.82636e-11	7.98323e-11	14.6689
MFAP4	0.614159	4.73247	6.75995	2.98042e-11	8.40742e-11	14.617
NEFM	-0.938177	3.27339	-6.74406	3.30262e-11	9.28486e-11	14.5167
CCK	-0.975588	3.76491	-6.70877	4.14511e-11	1.15574e-10	14.2946
SPRY4	0.645966	4.84308	6.69077	4.65259e-11	1.29292e-10	14.1818
TTYH1	-0.63039	7.7882	-6.67768	5.05949e-11	1.40168e-10	14.0999
SV2B	-0.681003	2.92386	-6.63719	6.55193e-11	1.79904e-10	13.8474
IGFBP5	0.644829	7.25922	6.44486	2.19661e-10	5.79365e-10	12.6665
RIT2	-0.666364	3.01953	-6.43426	2.34607e-10	6.17432e-10	12.6023
CRYAB	-0.641319	10.8112	-6.39276	3.03263e-10	7.93302e-10	12.3519
IGHM	0.649494	2.79049	6.36122	3.68278e-10	9.57133e-10	12.1625
SLC17A7	-1.01505	4.36052	-6.28707	5.79501e-10	1.48719e-09	11.7206
SYNGR3	-0.612174	3.46472	-6.26064	6.80413e-10	1.73675e-09	11.5642
CNGA3	0.606142	3.43109	6.24142	7.64354e-10	1.94358e-09	11.4509
FABP7	0.689106	7.82483	6.19992	9.81692e-10	2.4794e-09	11.2071
HLA-DQA1	0.830392	4.62537	6.18115	1.09876e-09	2.76155e-09	11.0974
EGR1	0.628853	6.85159	6.0936	1.85169e-09	4.58899e-09	10.5894
CADM3	-0.592088	5.6447	-6.07091	2.11769e-09	5.22789e-09	10.4587
NPY	-0.759785	4.18021	-5.95504	4.17486e-09	1.00588e-08	9.79868
FOS	0.618856	7.63857	5.91923	5.13774e-09	1.23049e-08	9.59698
SULT4A1	-0.665653	3.45598	-5.89068	6.0577e-09	1.44571e-08	9.43694
IL13RA2	0.780625	3.7849	5.88432	6.28357e-09	1.49763e-08	9.40138
PGAM2	0.621528	4.26329	5.84909	7.69068e-09	1.82278e-08	9.20511
CA3	0.721041	2.9473	5.84907	7.69149e-09	1.82278e-08	9.20501
EEF1A2	-0.694479	5.82222	-5.70506	1.7383e-08	4.02447e-08	8.41367
HOPX	0.638581	7.27578	5.59361	3.22836e-08	7.35478e-08	7.81357
CAMK2A	-0.721786	3.92712	-5.55375	4.01822e-08	9.09872e-08	7.60156
DNM1	-0.600558	5.6819	-5.51995	4.83251e-08	1.08857e-07	7.42289
FA2H	-0.602479	3.48411	-5.46797	6.40634e-08	1.42854e-07	7.15002
HPCA	-0.613174	4.0855	-5.38128	1.01997e-07	2.23351e-07	6.70022
TAC1	-0.615187	2.56014	-5.36139	1.13377e-07	2.46923e-07	6.59798
BCAS1	-0.662076	5.14518	-5.14344	3.53556e-07	7.39676e-07	5.50014
VSNL1	-0.826326	4.61273	-5.0556	5.52739e-07	1.13728e-06	5.06961
KCNJ16	-0.585949	4.11229	-5.02095	6.58076e-07	1.34584e-06	4.90167
ATP1A2	-0.652735	6.9666	-4.92353	1.06877e-06	2.15323e-06	4.43522
CRYM	-0.615994	3.79418	-4.90146	1.1915e-06	2.3956e-06	4.33075
SST	-0.589996	3.34006	-4.89117	1.25327e-06	2.51559e-06	4.28218
SOX10	-0.675505	4.80336	-4.7627	2.33747e-06	4.59146e-06	3.68386
RPH3A	-0.588475	4.13638	-4.72765	2.76392e-06	5.39198e-06	3.5232
SLN	0.692861	4.31804	4.60779	4.86285e-06	9.26156e-06	2.98221
NRGN	-0.652903	5.93094	-4.26524	2.28078e-05	4.08603e-05	1.50829
