# Supplementary material for: A bioinformatic analysis study of m7G regulator-mediated methylation modification patterns and tumor microenvironment infiltration in glioblastoma
Source: BMC Cancer. 2022 Jul 4;22:729. doi: 10.1186/s12885-022-09791-y (PMC9251941; doi:10.1186/s12885-022-09791-y)
Supplement: Supplementary file 3 — Additional file 3. [file 12885_2022_9791_MOESM3_ESM.xlsx]

## Sheet: Sheet1
ID	Description	GeneRatio	BgRatio	pvalue	p.adjust	qvalue	geneID	Count
DOID:2349	arteriosclerosis	84/846	356/8007	3.45783e-13	1.83987e-10	8.67774e-11	HMGCR/CAPG/CHI3L1/LGALS1/CYBA/PLAUR/HSPB1/TNFRSF14/ALOX5AP/GRN/RTN3/FCGR2A/ALOX5/LRP6/CTSB/TNFRSF12A/TNFRSF1A/CD14/SERPINE1/TSPO/PLTP/TGFB1/SREBF2/ICAM1/CCL2/SOCS1/HMOX1/PLAU/CD163/LTBR/IL32/TLR2/SOCS3/S100A8/S100A9/CCL5/CYP27A1/THBD/LYZ/SPP1/FPR1/PTX3/FN1/CD86/NAMPT/PLA2G2A/NPPA/F3/ADM/PLIN2/BRINP3/MMP14/ITGB5/AIF1/TNFRSF11B/MNDA/HSPG2/PRKCZ/IGFBP3/ACTA2/IL2RA/CTSS/CA12/IL18/CFH/MMP9/RASL11B/IL1…	84
DOID:2348	arteriosclerotic cardiovascular disease	82/846	345/8007	4.44413e-13	1.83987e-10	8.67774e-11	HMGCR/CAPG/CHI3L1/LGALS1/CYBA/PLAUR/HSPB1/TNFRSF14/ALOX5AP/GRN/RTN3/FCGR2A/ALOX5/LRP6/CTSB/TNFRSF12A/TNFRSF1A/CD14/SERPINE1/TSPO/PLTP/TGFB1/SREBF2/ICAM1/CCL2/SOCS1/HMOX1/PLAU/CD163/LTBR/IL32/TLR2/SOCS3/S100A8/S100A9/CCL5/CYP27A1/THBD/LYZ/SPP1/FPR1/PTX3/FN1/CD86/NAMPT/PLA2G2A/NPPA/F3/ADM/PLIN2/BRINP3/MMP14/ITGB5/TNFRSF11B/MNDA/HSPG2/PRKCZ/IGFBP3/ACTA2/IL2RA/CTSS/CA12/IL18/CFH/MMP9/IL1RN/ADAM8/TNC/…	82
DOID:1936	atherosclerosis	81/846	344/8007	1.06562e-12	2.9411e-10	1.38717e-10	HMGCR/CAPG/CHI3L1/LGALS1/CYBA/PLAUR/HSPB1/TNFRSF14/ALOX5AP/GRN/RTN3/FCGR2A/ALOX5/LRP6/CTSB/TNFRSF12A/TNFRSF1A/CD14/SERPINE1/TSPO/PLTP/TGFB1/SREBF2/ICAM1/CCL2/SOCS1/HMOX1/PLAU/CD163/LTBR/IL32/TLR2/SOCS3/S100A8/S100A9/CCL5/CYP27A1/THBD/SPP1/FPR1/PTX3/FN1/CD86/NAMPT/PLA2G2A/NPPA/F3/ADM/PLIN2/BRINP3/MMP14/ITGB5/TNFRSF11B/MNDA/HSPG2/PRKCZ/IGFBP3/ACTA2/IL2RA/CTSS/CA12/IL18/CFH/MMP9/IL1RN/ADAM8/TNC/IL6/…	81
DOID:3213	demyelinating disease	51/846	175/8007	5.26345e-12	9.06765e-10	4.27676e-10	CHI3L1/MAPT/FCGR2B/SLC1A1/GRN/ITGB2/FCGR2A/ICAM3/C3/SLC11A1/CD14/SERPINE1/PTPN6/STMN1/HFE/GAD1/VIPR2/ICAM1/CCL2/CASP1/HMOX1/CD58/IL4R/CD4/CCL5/CFD/IRF1/HLA-DRA/HLA-B/HLA-DPB1/FAS/IGFBP2/BCHE/CCR1/HLA-A/IL2RA/IL18/MMP9/IL1RN/IL6/BIRC3/PTPRC/CXCL10/HLA-C/CKB/HLA-DQB1/MX1/PLAT/IL1B/CRYAB/HLA-DQA1	51
DOID:552	pneumonia	38/846	108/8007	5.47563e-12	9.06765e-10	4.27676e-10	FSD1/SERPINA1/CD14/SERPINE1/TGFB1/CCL2/HMOX1/PLAU/IL4R/TREM1/CXCR4/COL1A1/THBD/SPP1/MUC1/COL3A1/NPPA/IL13RA1/LGALS9/SOD3/IGFBP3/IL18/MMP9/IL1RN/SLPI/TNC/IL6/CCND1/CTSK/VEGFA/MMP7/PLAT/CCL18/PTGS2/IL1B/IGFBP5/IL13RA2/TAC1	38
DOID:104	bacterial infectious disease	67/846	271/8007	1.06907e-11	1.27754e-09	6.0255e-10	TIMP1/PLAUR/SERPING1/PYCARD/KIF3A/ITGB2/FCGR2A/ALOX5/C5AR1/C3/SLC11A1/TNFRSF1A/CD14/SERPINE1/ITGA5/TGFB1/ICAM1/CCL2/SOCS1/CASP1/LY96/IL32/TLR2/SOCS3/TREM1/CXCR4/TNFRSF1B/P2RX7/CCL5/PSMB8/IRF1/THBD/ITGAM/PSMB9/HLA-B/MICA/PTX3/MUC1/CD86/BCL2A1/HLA-DPB1/PTGS1/F3/PRF1/HLA-A/GZMA/TNFRSF11B/HP/VIM/OSM/IL2RA/IL18/CCL20/CFH/ITGAX/MMP9/IL1RN/TNC/IL6/FCGR1A/CXCL10/B3GAT1/ARAP3/HLA-DQB1/VEGFA/PTGS2/IL1B	67
DOID:854	collagen disease	55/846	201/8007	1.21229e-11	1.27754e-09	6.0255e-10	TIMP1/PLAUR/TNFSF13/ICAM3/SLC11A1/RBFOX2/TGFB1/SPAG9/ICAM1/CCL2/PLAU/PDGFRA/LMNA/COL1A2/TREM1/ENG/TMSB4X/CXCR4/COL1A1/COL5A1/SPP1/FLNA/PTX3/MUC1/COL3A1/HLA-DPB1/FAS/MMP14/ITGB5/TNFAIP3/AIF1/TMSB10/HP/THBS1/IGFBP3/FOSL2/NDN/CFH/MMP9/COL5A2/IL1RN/IL6/CAV1/BIRC3/PTPRC/CXCL10/SERPINA5/COL15A1/DCN/PLOD2/VEGFA/MX1/CCL18/IL1B/IL13RA2	55
DOID:850	lung disease	102/846	499/8007	1.23433e-11	1.27754e-09	6.0255e-10	CHI3L1/LGALS3/PLAUR/HSPB1/CD63/PDPN/TNFRSF14/FSD1/SERPINA1/ITGB2/FCGR2A/CSTA/C5AR1/ANXA1/SLC11A1/RNASE2/CD14/MYH10/SERPINE1/NCF1/TGFB1/TRPV2/ICAM1/CCL2/SOCS1/HMOX1/PLAU/HAMP/LMNA/TLR2/IL4R/TREM1/S100A9/CXCR4/NCF2/P2RX7/HCK/CCL5/COL1A1/MSR1/IRF1/THBD/ITGAM/HEY1/SPP1/MICA/PTX3/MUC1/COL3A1/CD86/AEBP1/IL10RA/CD44/PLA2G2A/NPPA/IL13RA1/PTGS1/F3/ADM/FAS/MMP14/GZMA/PPP1R15A/PI3/TNFRSF11B/COL18A1/LGALS9/S…	102
DOID:2377	multiple sclerosis	49/846	169/8007	1.70921e-11	1.57247e-09	7.41657e-10	CHI3L1/MAPT/FCGR2B/SLC1A1/GRN/FCGR2A/ICAM3/C3/SLC11A1/CD14/SERPINE1/PTPN6/STMN1/HFE/GAD1/VIPR2/ICAM1/CCL2/CASP1/HMOX1/CD58/IL4R/CD4/CCL5/CFD/IRF1/HLA-DRA/HLA-B/HLA-DPB1/FAS/BCHE/CCR1/HLA-A/IL2RA/IL18/MMP9/IL1RN/IL6/BIRC3/PTPRC/CXCL10/HLA-C/CKB/HLA-DQB1/MX1/PLAT/IL1B/CRYAB/HLA-DQA1	49
DOID:557	kidney disease	94/846	461/8007	9.98299e-11	8.26591e-09	3.89862e-09	TIMP1/CHI3L1/LGALS3/ANXA2/CYBA/PLAUR/TNFSF13/ITGB2/FCGR2A/ICAM3/C3/TNFRSF1A/SERPINE1/TGFB1/SREBF2/TRPV2/LAMB2/ICAM1/PCSK2/CCL2/SHC1/HMOX1/PLAU/HAMP/CD163/CTSL/ARHGAP4/JPH3/S100A8/ENG/S100A9/TNFRSF1B/CD4/P2RX7/CCL5/PSMB8/ITGAM/MYO1E/SPP1/HLA-B/PTX3/FN1/MT2A/COL3A1/NAMPT/BMP2/PTGS1/F3/ADM/MYH9/FAS/CDKN1A/MMP14/APOL1/POSTN/AIF1/L1CAM/ENAH/TNFRSF11B/KIT/CHGA/HP/OSM/SDC2/ACP5/THBS1/SYNPO/IGFBP3/IL2RA/…	94
DOID:3770	pulmonary fibrosis	39/846	123/8007	1.09838e-10	8.26781e-09	3.89952e-09	FCGR2A/ANXA1/NCF1/TGFB1/CCL2/SOCS1/HMOX1/PLAU/LMNA/TREM1/S100A9/CXCR4/NCF2/CCL5/HEY1/MICA/MUC1/AEBP1/FAS/COL18A1/SOD3/IGFBP3/FOSL2/IL18/MMP9/IL6/CAV1/SDC1/CXCL10/B3GAT1/CCND1/ERBB3/DKK1/VEGFA/MMP7/CCL18/PTGS2/IGFBP5/FOS	39
DOID:3070	malignant glioma	54/846	207/8007	1.36916e-10	9.44722e-09	4.45578e-09	MAP2/LGALS1/LGALS3/S100A4/PLAUR/OLIG2/BEX1/PIK3R1/CEBPB/SERPINE1/ITGA5/STMN1/ASCL1/ICAM1/CCL2/PLAU/MXI1/IL4R/BCAN/S100A13/ITGA3/IER3/NAMPT/IL13RA1/ERBB4/RAC3/FAS/CDKN1A/MMP14/IGFBP2/GPNMB/MDK/L1CAM/PDGFA/KIT/AQP9/IGFBP4/OSM/CCL20/MMP9/NDRG2/TNC/IL6/SDC1/LAMC1/NRP1/CCND1/ERBB3/CA9/MMP7/PTGS2/IL13RA2/VSNL1/SOX10	54
DOID:18	urinary system disease	96/846	478/8007	1.4935e-10	9.51245e-09	4.48655e-09	TIMP1/CHI3L1/LGALS3/ANXA2/CYBA/PLAUR/TNFSF13/ITGB2/FCGR2A/ICAM3/C3/TNFRSF1A/SERPINE1/TGFB1/SREBF2/TRPV2/LAMB2/ICAM1/PCSK2/CCL2/SHC1/HMOX1/PLAU/HAMP/CD163/CTSL/ARHGAP4/JPH3/S100A8/ENG/S100A9/TNFRSF1B/CD4/P2RX7/CCL5/PSMB8/ITGAM/MYO1E/SPP1/HLA-B/PTX3/FN1/MT2A/MUC1/COL3A1/NAMPT/BMP2/PTGS1/F3/ADM/MYH9/FAS/CDKN1A/MMP14/PRF1/APOL1/POSTN/AIF1/L1CAM/ENAH/TNFRSF11B/KIT/CHGA/HP/OSM/SDC2/ACP5/THBS1/SYNPO/IGF…	96
DOID:0050338	primary bacterial infectious disease	59/846	238/8007	1.72712e-10	1.02147e-08	4.81775e-09	PLAUR/PYCARD/KIF3A/FCGR2A/ALOX5/C5AR1/C3/SLC11A1/TNFRSF1A/CD14/SERPINE1/ITGA5/TGFB1/ICAM1/CCL2/SOCS1/CASP1/LY96/IL32/TLR2/SOCS3/TREM1/CXCR4/TNFRSF1B/P2RX7/CCL5/PSMB8/IRF1/THBD/PSMB9/HLA-B/MICA/PTX3/CD86/BCL2A1/HLA-DPB1/PTGS1/PRF1/HLA-A/GZMA/TNFRSF11B/HP/VIM/IL2RA/IL18/CCL20/ITGAX/MMP9/IL1RN/TNC/IL6/FCGR1A/CXCL10/B3GAT1/ARAP3/HLA-DQB1/VEGFA/PTGS2/IL1B	59
DOID:1247	blood coagulation disease	49/846	180/8007	2.01937e-10	1.11469e-08	5.25745e-09	ANXA2/FCGR2B/TNFSF13/ITGB2/FCGR2A/FCGR2C/SERPINE1/TGFB1/PROCR/ICAM1/HMOX1/PLAU/TLR2/ENG/CXCR4/CCL5/THBD/WAS/ITGAM/HLA-DRA/FLNA/HLA-B/ADAM12/MICA/CD86/F3/ADM/MYH9/FAS/CFI/PRF1/HLA-A/BCR/NOTCH1/F13A1/CP/THBS1/IL18/CFH/LDHA/MMP9/IL1RN/IL6/CXCL10/VEGFA/PROS1/ANGPT2/PLAT/IL1B	49
DOID:3393	coronary artery disease	76/846	348/8007	2.68913e-10	1.39162e-08	6.56359e-09	HMGCR/MAPT/CYBA/PLAUR/VAMP8/ALOX5AP/FCGR2A/ALOX5/GPX1/C3/CD14/CTSD/SERPINE1/PLTP/TGFB1/SREBF2/ANG/HFE/PROCR/ICAM1/PCSK2/CCL2/GDF15/HMOX1/VASP/CD163/CTSL/TLR2/ENG/S100A9/CXCR4/TNFRSF1B/PSMB8/THBD/SPP1/PTX3/ANXA5/FN1/TBXAS1/NPPA/PTGS1/F3/ADM/BRINP3/MMP14/NQO1/KCNN4/PRF1/POSTN/MDK/F13A1/PI3/TNFRSF11B/FADS2/HP/THBS1/SOD3/IGFBP3/IL18/CFH/ANGPTL4/MMP9/IL1RN/ADAM8/IL6/MGP/PTPRC/SOX2/CXCL10/VEGFA/APOC1/O…	76
DOID:5844	myocardial infarction	65/846	279/8007	3.40904e-10	1.6604e-08	7.83129e-09	HMGCR/MAPT/PLAUR/VAMP8/ALOX5AP/FCGR2A/ALOX5/GPX1/C3/CD14/CTSD/SERPINE1/TGFB1/SREBF2/HFE/PROCR/ICAM1/PCSK2/CCL2/GDF15/HMOX1/VASP/CD163/TLR2/ENG/S100A9/CXCR4/TNFRSF1B/PSMB8/THBD/PTX3/ANXA5/FN1/TBXAS1/NPPA/PTGS1/F3/ADM/BRINP3/MMP14/KCNN4/PRF1/POSTN/MDK/F13A1/PI3/TNFRSF11B/FADS2/HP/THBS1/SOD3/IL18/CFH/MMP9/IL1RN/ADAM8/IL6/PTPRC/SOX2/VEGFA/OLR1/PLAT/PTGS2/IL1B/NPY	65
DOID:201	connective tissue cancer	79/846	370/8007	3.67612e-10	1.69101e-08	7.97567e-09	TIMP1/LGALS3/SS18L1/S100A4/ANXA2/PLAUR/HSPB1/PTCH1/MAPK8/FTL/PDPN/MVP/CTSB/HDAC4/CEBPB/CD14/MYCN/TGFBI/ICAM1/PLAU/LSAMP/PDGFRA/TMSB4X/CXCR4/CCL5/COL1A1/AGPAT2/SPP1/CD33/MICA/ANXA5/FN1/MUC1/LYN/COL6A3/BMP2/CD44/F3/ERBB4/SERPINF1/FAS/SALL2/CDKN1A/ITGB4/HLA-A/LUM/NOTCH1/S100A6/PDGFA/CD99/TNFRSF11B/PDZK1IP1/KIT/TRIM22/GADD45B/OSM/IGFBP3/ACTA2/IL2RA/MMP9/TNC/IL6/CAV1/SOX2/DUSP1/CLU/ASS1/FOLR1/NDRG1/DC…	79
DOID:3082	interstitial lung disease	46/846	170/8007	9.10395e-10	3.90339e-08	1.84104e-08	SERPINA1/FCGR2A/ANXA1/NCF1/TGFB1/CCL2/SOCS1/HMOX1/PLAU/HAMP/LMNA/TREM1/S100A9/CXCR4/NCF2/CCL5/HEY1/MICA/MUC1/AEBP1/FAS/COL18A1/SOD3/IGFBP3/FOSL2/IL18/KIF5A/MMP9/IL1RN/IL6/CAV1/SDC1/CXCL10/B3GAT1/CCND1/ERBB3/HLA-DQB1/DKK1/CTSK/VEGFA/MMP7/CCL18/PTGS2/IL1B/IGFBP5/FOS	46
DOID:1575	rheumatic disease	49/846	188/8007	1.03713e-09	3.90339e-08	1.84104e-08	TIMP1/PLAUR/TNFSF13/ICAM3/SLC11A1/RBFOX2/TGFB1/SPAG9/ICAM1/CCL2/PLAU/PDGFRA/LMNA/COL1A2/TREM1/ENG/TMSB4X/CXCR4/COL1A1/SPP1/PTX3/MUC1/HLA-DPB1/FAS/MMP14/ITGB5/TNFAIP3/AIF1/TMSB10/HP/THBS1/IGFBP3/FOSL2/NDN/CFH/MMP9/IL1RN/IL6/CAV1/PTPRC/CXCL10/SERPINA5/COL15A1/PLOD2/VEGFA/MX1/CCL18/IL1B/IL13RA2	49
DOID:418	systemic scleroderma	49/846	188/8007	1.03713e-09	3.90339e-08	1.84104e-08	TIMP1/PLAUR/TNFSF13/ICAM3/SLC11A1/RBFOX2/TGFB1/SPAG9/ICAM1/CCL2/PLAU/PDGFRA/LMNA/COL1A2/TREM1/ENG/TMSB4X/CXCR4/COL1A1/SPP1/PTX3/MUC1/HLA-DPB1/FAS/MMP14/ITGB5/TNFAIP3/AIF1/TMSB10/HP/THBS1/IGFBP3/FOSL2/NDN/CFH/MMP9/IL1RN/IL6/CAV1/PTPRC/CXCL10/SERPINA5/COL15A1/PLOD2/VEGFA/MX1/CCL18/IL1B/IL13RA2	49
DOID:419	scleroderma	49/846	188/8007	1.03713e-09	3.90339e-08	1.84104e-08	TIMP1/PLAUR/TNFSF13/ICAM3/SLC11A1/RBFOX2/TGFB1/SPAG9/ICAM1/CCL2/PLAU/PDGFRA/LMNA/COL1A2/TREM1/ENG/TMSB4X/CXCR4/COL1A1/SPP1/PTX3/MUC1/HLA-DPB1/FAS/MMP14/ITGB5/TNFAIP3/AIF1/TMSB10/HP/THBS1/IGFBP3/FOSL2/NDN/CFH/MMP9/IL1RN/IL6/CAV1/PTPRC/CXCL10/SERPINA5/COL15A1/PLOD2/VEGFA/MX1/CCL18/IL1B/IL13RA2	49
DOID:184	bone cancer	58/846	243/8007	1.19502e-09	4.30206e-08	2.02907e-08	TIMP1/LGALS3/S100A4/ANXA2/HSPB1/MAPK8/FTL/PDPN/MVP/CTSB/TGFBI/PLAU/LSAMP/PDGFRA/TMSB4X/CXCR4/CCL5/COL1A1/AGPAT2/SPP1/MICA/ANXA5/FN1/MUC1/BMP2/CD44/ERBB4/SERPINF1/FAS/CDKN1A/ITGB4/HLA-A/LUM/NOTCH1/S100A6/PDGFA/CD99/TNFRSF11B/KIT/TRIM22/OSM/IGFBP3/ACTA2/IL2RA/MMP9/TNC/CAV1/DUSP1/ASS1/FOLR1/NDRG1/DCN/GADD45A/DKK1/VEGFA/PTGS2/CCK/CAMK2A	58
DOID:3388	periodontal disease	40/846	139/8007	1.64067e-09	5.66033e-08	2.66969e-08	TIMP1/SMC3/CYBA/PDPN/FCGR2B/FCGR2A/MSN/CEBPB/CD14/SERPINE1/TGFB1/CCL2/LTF/PLAU/TLR2/S100A8/CCL5/LYZ/CTSC/FPR1/HLA-B/CD44/ADM/BRINP3/HLA-A/TNFRSF11B/HSPG2/OSM/IL2RA/IL18/CCL20/MMP9/IL1RN/IL6/CXCL6/HLA-DQB1/VEGFA/PLAT/PTGS2/IL1B	40
DOID:399	tuberculosis	43/846	156/8007	1.7463e-09	5.78376e-08	2.72791e-08	PYCARD/KIF3A/ALOX5/C3/SLC11A1/CD14/ITGA5/TGFB1/ICAM1/CCL2/SOCS1/CASP1/LY96/IL32/TLR2/SOCS3/CXCR4/TNFRSF1B/P2RX7/CCL5/IRF1/HLA-B/PTX3/CD86/BCL2A1/HLA-DPB1/PRF1/HLA-A/GZMA/HP/VIM/IL2RA/IL18/CCL20/ITGAX/MMP9/TNC/IL6/FCGR1A/CXCL10/B3GAT1/HLA-DQB1/IL1B	43
DOID:2916	hypersensitivity reaction type IV disease	30/846	88/8007	2.30773e-09	7.25587e-08	3.42223e-08	TIMP1/CHI3L1/SLC11A1/CD14/TGFB1/CCL2/TLR2/IL4R/S100A8/S100A9/COL1A1/SPP1/HLA-B/COL3A1/CD86/FAS/CDKN1A/IL18/IL1RN/TNC/IL6/IGKC/CXCL10/HLA-DQB1/VEGFA/IGHG1/CCL18/PTGS2/IL1B/HLA-DQA1	30
DOID:0060100	musculoskeletal system cancer	87/846	439/8007	2.36605e-09	7.25587e-08	3.42223e-08	TIMP1/LGALS1/LGALS3/SS18L1/S100A4/ANXA2/PLAUR/HSPB1/PTCH1/MAPK8/FTL/PDPN/GRN/MVP/CTSB/HDAC4/CEBPB/CD14/MYCN/TGFBI/TGFB1/ICAM1/PLAU/LSAMP/PDGFRA/CD163/TMSB4X/CXCR4/CCL5/COL1A1/AGPAT2/SPP1/CD33/MICA/ANXA5/FN1/MUC1/LYN/COL6A3/BMP2/CD44/F3/ERBB4/SERPINF1/FAS/SALL2/CDKN1A/ITGB4/HLA-A/IGFBP6/LUM/NOTCH1/S100A6/PDGFA/CD99/TNFRSF11B/PDZK1IP1/KIT/TRIM22/GADD45B/OSM/IGFBP3/ACTA2/IL2RA/MMP9/TNC/IL6/CAV1/SOX2…	87
DOID:2213	hemorrhagic disease	42/846	152/8007	2.4968e-09	7.3834e-08	3.48238e-08	ANXA2/FCGR2B/TNFSF13/ITGB2/FCGR2A/FCGR2C/SERPINE1/TGFB1/ICAM1/HMOX1/PLAU/TLR2/ENG/CXCR4/CCL5/THBD/WAS/HLA-DRA/FLNA/HLA-B/ADAM12/MICA/CD86/ADM/MYH9/FAS/CFI/PRF1/HLA-A/BCR/NOTCH1/CP/THBS1/IL18/CFH/LDHA/MMP9/IL1RN/IL6/CXCL10/VEGFA/IL1B	42
DOID:936	brain disease	89/846	454/8007	2.68772e-09	7.67391e-08	3.6194e-08	ADAM22/DCX/NCAM1/ARHGEF9/GRIA2/MAPT/MYT1/ANXA2/PLAUR/FTL/GRN/ITGB2/ANXA1/C3/HEXB/TNFRSF12A/CTSD/GLUD1/GRIA3/GABRB3/TSPO/HFE/GAD1/CHGB/SAT1/ICAM1/CCL2/LTF/SOCS1/GABBR1/BRSK2/SSTR2/CD163/IL32/CSF3R/JPH3/TNFRSF1B/SCN3B/UNC93B1/GABBR2/SCN2A/SCN1A/STXBP1/B4GALT1/HLA-B/PTX3/RIMS2/KCNQ2/SV2A/ADM/CBS/FAS/CNTNAP2/AIF1/L1CAM/CP/CHGA/HP/EMP1/CHRNB2/IGFBP3/IL18/MMP9/GABRG2/IL1RN/IL6/KCNJ10/KCNN3/LAMB1/CXCL10…	89
DOID:824	periodontitis	36/846	120/8007	3.15368e-09	8.70417e-08	4.10532e-08	TIMP1/SMC3/CYBA/PDPN/FCGR2B/FCGR2A/CEBPB/CD14/SERPINE1/TGFB1/CCL2/LTF/TLR2/S100A8/CCL5/LYZ/CTSC/FPR1/HLA-B/CD44/ADM/BRINP3/HLA-A/TNFRSF11B/OSM/IL2RA/IL18/MMP9/IL1RN/IL6/CXCL6/HLA-DQB1/VEGFA/PLAT/PTGS2/IL1B	36
DOID:1037	lymphoblastic leukemia	87/846	443/8007	3.76433e-09	1.00544e-07	4.74216e-08	WASF1/NRXN1/NCAM1/CYBA/HSPB1/PHLPP1/SLC39A6/TNFSF13/FCGR2A/KMT2A/MVP/LAIR1/TNFRSF1A/CD14/SERPINE1/ZMIZ1/GSK3B/PTPN6/TGFB1/ANG/HFE/CCL2/SHC1/SOCS1/PBX1/PDGFRA/IL4R/IMPA2/CXCR4/CD4/P2RX7/HCLS1/ITGAM/CD52/CD33/ANPEP/LAT2/BGN/MUC1/FMOD/LYN/BCL2A1/HLA-DPB1/CD44/FMNL1/LILRB1/TTC12/FAS/CDKN1A/IGFBP2/NQO1/TNFAIP3/PRF1/BCR/NOTCH1/MDK/F13A1/COL18A1/HLF/IL2RA/FOSL2/JUNB/LDHA/LMO2/ITGAX/MMP9/XAF1/IL6/BIRC3/S…	87
DOID:74	hematopoietic system disease	91/846	474/8007	5.2479e-09	1.35789e-07	6.40451e-08	ANXA2/FCGRT/FTL/FCGR2B/TNFSF13/ITGB2/FCGR2A/KMT2A/MSN/C3/SLC11A1/PIK3R1/RNASE2/TNFRSF1A/FCGR2C/SERPINE1/CEBPD/PTPN6/TGFB1/HFE/PROCR/ICAM1/LTF/HMOX1/PLAU/PDGFRA/HAMP/CSF3R/TLR2/IL4R/SOCS3/ENG/CXCR4/TNFRSF1B/CD4/CCL5/HLA-E/VAV1/THBD/WAS/ITGAM/HLA-DRA/FLNA/HLA-B/ADAM12/MICA/MUC1/CD86/F3/ADM/MYH9/FAS/CDKN1A/NQO1/CFI/PRF1/HLA-A/BCR/NOTCH1/MDK/F13A1/CP/NTRK3/TNFRSF11B/KIT/LGALS9/THBS1/IGFBP3/IL2RA/IL18…	91
DOID:3069	astrocytoma	34/846	112/8007	6.18545e-09	1.55199e-07	7.31994e-08	MAP2/LGALS1/LGALS3/S100A4/PLAUR/OLIG2/PIK3R1/ASCL1/ICAM1/CCL2/PLAU/MXI1/BCAN/S100A13/NAMPT/ERBB4/FAS/CDKN1A/IGFBP2/KIT/AQP9/IGFBP4/MMP9/NDRG2/TNC/IL6/LAMC1/CCND1/ERBB3/CA9/MMP7/PTGS2/IL13RA2/SOX10	34
DOID:11335	sarcoidosis	28/846	84/8007	1.39688e-08	3.40181e-07	1.60446e-07	CHI3L1/SLC11A1/CD14/TGFB1/CCL2/TLR2/IL4R/S100A8/S100A9/COL1A1/SPP1/HLA-B/COL3A1/CD86/FAS/CDKN1A/IL18/TNC/IL6/IGKC/CXCL10/HLA-DQB1/VEGFA/IGHG1/CCL18/PTGS2/IL1B/HLA-DQA1	28
DOID:3347	osteosarcoma	51/846	215/8007	1.54213e-08	3.64824e-07	1.72069e-07	TIMP1/S100A4/ANXA2/MAPK8/FTL/PDPN/MVP/CTSB/TGFBI/LSAMP/PDGFRA/TMSB4X/CXCR4/CCL5/COL1A1/AGPAT2/SPP1/MICA/ANXA5/FN1/BMP2/CD44/ERBB4/SERPINF1/FAS/CDKN1A/ITGB4/HLA-A/LUM/NOTCH1/S100A6/PDGFA/CD99/TNFRSF11B/KIT/TRIM22/OSM/IGFBP3/ACTA2/MMP9/CAV1/DUSP1/ASS1/FOLR1/NDRG1/DCN/GADD45A/DKK1/VEGFA/PTGS2/CAMK2A	51
DOID:3996	urinary system cancer	93/846	500/8007	1.8219e-08	4.19038e-07	1.97639e-07	S100A11/NCAM1/LGALS3/PLAUR/TRIM37/HSPB1/ALCAM/ALOX5/FES/ANXA1/CD151/MYCL/SERPINE1/EYA1/ARHGDIB/TGFB1/ANG/SPAG9/CCL2/LTF/PLAU/PDGFRA/MXI1/HAMP/BASP1/IL4R/BST2/CXCR4/ITGA3/IRF1/SPP1/MUC1/IL10RA/CD44/KRT7/MAPK10/ADM/PLIN2/CDKN1A/MMP14/IGFBP2/HLA-A/IGFBP6/POSTN/ST14/NOTCH1/L1CAM/PDGFA/CD99/TNFRSF11B/COL18A1/KIT/LRIG1/IGFBP4/VIM/THBS1/PRKCZ/IGFBP3/IL2RA/IL18/ANGPTL4/MMP9/NDRG2/SLC2A5/XAF1/TNC/IL6/CAV1…	93
DOID:1091	tooth disease	42/846	162/8007	1.95899e-08	4.3839e-07	2.06767e-07	TIMP1/SMC3/CYBA/PDPN/FCGR2B/FCGR2A/MSN/CEBPB/CD14/SERPINE1/TGFB1/CCL2/LTF/PLAU/COL1A2/TLR2/S100A8/CCL5/COL1A1/LYZ/CTSC/FPR1/HLA-B/CD44/ADM/BRINP3/HLA-A/TNFRSF11B/HSPG2/OSM/IL2RA/IL18/CCL20/MMP9/IL1RN/IL6/CXCL6/HLA-DQB1/VEGFA/PLAT/PTGS2/IL1B	42
DOID:1115	sarcoma	47/846	193/8007	2.392e-08	5.14699e-07	2.42758e-07	NCAM1/SS18L1/MAPT/PLAUR/HSPB1/PATZ1/FES/KMT2A/TIA1/SERPINE1/MYCN/ANG/PLAU/PDGFRA/ENG/CXCR4/SPP1/CD33/ANPEP/PTX3/CD86/SALL2/CDKN1A/MDK/CD99/KIT/VIM/THBS1/IGFBP3/CCL20/ANGPTL4/MMP9/IL6/CAV1/SOX2/ADAMTS1/TFAP2A/CCND1/GADD45A/NKX2-2/ERBB3/EDNRB/CA9/VEGFA/CXCL1/PTGS2/IL1B	47
DOID:8398	osteoarthritis	46/846	187/8007	2.42431e-08	5.14699e-07	2.42758e-07	S100A11/CHI3L1/EFEMP2/CYBA/ITGB2/CTSB/TIA1/SERPINE1/TGFB1/HFE/HMOX1/PLAU/IL4R/ENG/TNFRSF1B/CCL5/COL1A1/CD53/ITGAM/SPP1/SDC4/NAMPT/FAS/ZFP36/TNFAIP3/NOTCH1/TNFRSF11B/CHGA/VIM/FAP/PRKCZ/IL1R1/CTSS/CCL20/MMP9/IL1RN/TNFAIP6/ADAM8/IL6/DKK1/VEGFA/SPON1/RBFOX1/IL1B/CRYAB/TAC1	46
DOID:3620	central nervous system cancer	35/846	124/8007	2.99341e-08	6.19636e-07	2.92252e-07	MAP2/NCAM1/MAPT/PLAUR/RAC2/MYCN/ASCL1/PLAU/CTSL/COL1A2/ENG/ITGA3/ANPEP/MT2A/F3/CBS/RAC3/CDKN1A/MMP14/BCR/L1CAM/AQP9/FAP/NTRK2/MMP9/NDRG2/CAV1/LAMB1/MMP11/CCND1/GADD45A/CA9/VEGFA/MMP7/PTGS2	35
DOID:2043	hepatitis B	47/846	197/8007	4.73451e-08	9.56141e-07	4.50964e-07	CHI3L1/PLAUR/MAPK8/ALOX5/DDB2/TIA1/TNFRSF1A/CD14/GSK3B/TGFB1/HFE/CCL2/SOCS1/HMOX1/PLAU/CD58/TLR2/SOCS3/TMSB4X/CXCR4/P2RX7/CCL5/APOBEC3G/PSMB9/MICA/HLA-DPB1/VSIG4/FAS/CDKN1A/MMP14/CCR1/PRF1/HLA-A/HLA-DPA1/IL1R1/IL18/MMP9/IL6/OAS1/CXCL10/HLA-C/HLA-DQB1/MX1/ANGPT2/PTGS2/IL1B/HLA-DQA1	47
DOID:2237	hepatitis	82/846	431/8007	4.88558e-08	9.63157e-07	4.54273e-07	CHI3L1/PLAUR/MAPK8/FCGR2B/SERPINA1/PTBP2/ISG20/FCGR2A/ALOX5/DDB2/TIA1/TNFRSF1A/CD14/GSK3B/GUSB/TGFB1/HFE/LAMB2/ICAM1/CCL2/SOCS1/HMOX1/PLAU/CD58/GOLM1/HAMP/LTBR/TLR2/SOCS3/ENG/TMSB4X/CXCR4/TNFRSF1B/CD4/P2RX7/CCL5/HLA-E/MSR1/IRF1/APOBEC3G/PSMB9/SPP1/B4GALT1/HLA-B/MICA/NAMPT/IL10RA/HLA-DPB1/PTGS1/VSIG4/FAS/CDKN1A/MMP14/CCR1/PRF1/HLA-A/LGALS9/VIM/FAP/THBS1/HLA-DPA1/IL2RA/IL1R1/IL18/CCL20/MMP9/IL1RN/I…	82
DOID:2789	parasitic protozoa infectious disease	35/846	127/8007	5.81305e-08	1.11935e-06	5.27941e-07	FCGR2B/FCGR2A/FUT9/C5AR1/CTSB/SLC11A1/TNFRSF1A/NCF1/TGFB1/ICAM1/HMOX1/HAMP/TLR2/ENG/TNFRSF1B/P2RX7/CCL5/IRF1/HLA-B/FAS/GYPC/COL18A1/HP/IL2RA/IL18/IL1RN/IL6/CXCL10/CYBB/VEGFA/ANGPT2/CCL18/PTGS2/IL1B/TAC1	35
DOID:11077	brucellosis	18/846	42/8007	6.81665e-08	1.28277e-06	6.05018e-07	PYCARD/FCGR2A/C5AR1/SLC11A1/TNFRSF1A/CD14/SERPINE1/TGFB1/TLR2/PSMB8/THBD/PSMB9/MICA/TNFRSF11B/IL1RN/IL6/VEGFA/IL1B	18
DOID:4451	renal carcinoma	74/846	380/8007	8.64296e-08	1.5581e-06	7.3488e-07	PLAUR/HSPB1/ALCAM/ALOX5/FES/CD151/SERPINE1/TGFB1/ANG/SPAG9/CCL2/LTF/PLAU/PDGFRA/MXI1/HAMP/IL4R/BST2/CXCR4/SPP1/MUC1/IL10RA/CD44/KRT7/MAPK10/ADM/PLIN2/CDKN1A/MMP14/IGFBP2/HLA-A/IGFBP6/ST14/NOTCH1/L1CAM/PDGFA/COL18A1/KIT/LRIG1/IGFBP4/THBS1/PRKCZ/IGFBP3/IL2RA/IL18/ANGPTL4/MMP9/NDRG2/SLC2A5/XAF1/TNC/IL6/CAV1/MT1G/NRP1/DUSP1/SERPINA5/CLU/ASS1/NDRG1/CYP1B1/CCND1/EDNRB/HLA-DQB1/DKK1/CA9/VEGFA/APOC1/MMP7…	74
DOID:16	integumentary system disease	76/846	394/8007	8.65613e-08	1.5581e-06	7.3488e-07	TIMP1/S100A11/ANXA2/PLAUR/SERPING1/HSPB1/CD63/PDPN/TNFRSF14/ALOX5AP/TNFSF13/ALOX5/CSTA/GPX1/C3/RNASE2/TGFB1/PSIP1/HFE/SAT1/ICAM1/CCL2/LTF/HMOX1/PLAU/HAMP/LMNA/IL32/SERPINH1/TLR2/IL4R/TNFRSF1B/CCL5/COL1A1/AGPAT2/FBLN5/FABP5/HLA-B/ANPEP/MICA/BCL2A1/LIF/IL13RA1/F3/FAS/CDKN1A/ITGB4/HLA-A/ST14/KIT/HR/CHGA/VIM/HCP5/OSM/IGFBP3/IL2RA/IL18/MMP9/CD93/IL1RN/IL6/CAV1/FCGR1A/CXCL10/CCND1/ADORA3/FCGR1B/HLA-DQB…	76
DOID:3083	chronic obstructive pulmonary disease	50/846	220/8007	9.28633e-08	1.61756e-06	7.62924e-07	CHI3L1/PLAUR/HSPB1/CD63/SERPINA1/ITGB2/CSTA/C5AR1/SLC11A1/CD14/SERPINE1/TGFB1/ICAM1/CCL2/HMOX1/PLAU/TLR2/IL4R/TREM1/HCK/CCL5/COL1A1/MSR1/ITGAM/SPP1/CD86/IL10RA/F3/ADM/FAS/MMP14/GZMA/PI3/TNFRSF11B/SOD3/CTSS/IL18/MMP9/IL1RN/C3AR1/SLPI/IL6/CXCL10/B3GAT1/CYP1B1/MSTN/VEGFA/ANGPT2/PTGS2/IL1B	50
DOID:2394	ovarian cancer	64/846	312/8007	9.37718e-08	1.61756e-06	7.62924e-07	TIMP1/CAPG/CHI3L1/AKT3/S100A4/PLAUR/HSPB1/ALCAM/PDPN/CASP4/TYMP/GRN/TSC22D1/TNFRSF1A/IQGAP1/OPCML/SERPINE1/TGFB1/STMN1/HFE/CASP1/GDF15/DPYD/PLAU/ENG/CXCR4/TNFRSF1B/PLSCR1/ANPEP/BMP2/CD44/LIF/KRT7/FAS/CDKN1A/MMP14/IGFBP2/POSTN/NOTCH1/L1CAM/S100A6/KIT/THBS1/PRKCZ/IGFBP3/IL18/MMP9/IL6/CAV1/SDC1/RCAN1/DUSP1/FOLR1/CCND1/HLA-DQB1/DKK1/VEGFA/SPON1/CXCL1/MMP7/CCL18/PTGS2/HLA-DQA1/FOS	64
DOID:10952	nephritis	38/846	147/8007	1.01481e-07	1.71482e-06	8.08795e-07	LGALS3/ANXA2/TNFSF13/FCGR2A/SERPINE1/TGFB1/ICAM1/CCL2/CD4/P2RX7/CCL5/MYO1E/SPP1/PTX3/MT2A/COL3A1/PTGS1/MYH9/CDKN1A/MMP14/APOL1/AIF1/KIT/SYNPO/IGFBP3/IL2RA/IL18/CFH/MMP9/IL1RN/C3AR1/IL6/DUSP1/CLU/HLA-DQB1/VEGFA/PTGS2/HLA-DQA1	38
DOID:10283	prostate cancer	80/846	425/8007	1.16151e-07	1.92346e-06	9.07201e-07	RAP2A/RAD21/LGALS1/CDK5R1/LGALS3/ANXA2/MMP16/PLAUR/HSPB1/MAPK8/TYMP/PIK3R1/CEBPB/SERPINE1/CEBPD/ITGA5/TGFB1/ASCL1/ICAM1/RELB/CCL2/SHC1/ETV1/GDF15/TNK2/PBX1/PLAU/PDGFRA/MXI1/SOCS3/S100A8/S100A9/IGFBP7/CCL5/COL1A1/MSR1/SPP1/FLNA/MT2A/MUC1/BCL2A1/SERPINA3/BMP2/F3/FAS/CDKN1A/IBSP/MMP14/IGFBP2/BCHE/ITGB4/REPS2/SFRP4/MMP24/IGFBP4/HSPG2/VIM/OSM/SOD3/IGFBP3/IL18/HTATIP2/MMP9/IL1RN/IL6/CAV1/BIRC3/SDC1/CTN…	80
DOID:680	tauopathy	81/846	434/8007	1.40915e-07	2.28779e-06	1.07904e-06	TIMP1/CDK5R1/NCAM1/MAPT/MAPK8/CASP4/SERPINA1/APBA2/GRN/RTN3/ALOX5/C5AR1/LRP6/C3/CELF2/TNFRSF1A/C1R/CTSD/GSK3B/PLTP/TGFB1/STMN1/HFE/CHGB/ICAM1/CCL2/LTF/HMOX1/PLAU/GOLM1/IL32/CAST/S100A9/TNFRSF1B/ITGAM/SERPINA3/PLA2G2A/PTGS1/BACE2/SERPINF1/TREM2/CBS/FAS/BCHE/MAOB/HLA-A/NOTCH1/CP/PDE8B/COL18A1/CHGA/HSPG2/HP/CHRNB2/IL18/CFH/NDRG2/IL6/CAV1/NPTXR/RCAN1/LAMC1/CLU/CYBB/PCSK1N/ANK3/CKB/MEOX2/GRIN1/DKK1/VE…	81
DOID:5409	lung small cell carcinoma	24/846	72/8007	1.51567e-07	2.40725e-06	1.13538e-06	MAP2/LGALS3/PLAUR/OLIG2/CEBPB/ASCL1/MARCKSL1/SAT1/ICAM1/PLAU/BRSK2/CXCR4/IL10RA/CD44/CDKN1A/IGFBP2/NOTCH1/KIT/MMP9/CAV1/CCND1/VEGFA/ZMYND10/PTGS2	24
DOID:3856	male reproductive organ cancer	81/846	435/8007	1.5608e-07	2.40725e-06	1.13538e-06	RAP2A/RAD21/LGALS1/CDK5R1/LGALS3/ANXA2/MMP16/PLAUR/HSPB1/MAPK8/ATF7IP/TYMP/PIK3R1/CEBPB/SERPINE1/CEBPD/ITGA5/TGFB1/ASCL1/ICAM1/RELB/CCL2/SHC1/ETV1/GDF15/TNK2/PBX1/PLAU/PDGFRA/MXI1/SOCS3/S100A8/S100A9/IGFBP7/CCL5/COL1A1/MSR1/SPP1/FLNA/MT2A/MUC1/BCL2A1/SERPINA3/BMP2/F3/FAS/CDKN1A/IBSP/MMP14/IGFBP2/BCHE/ITGB4/REPS2/SFRP4/MMP24/IGFBP4/HSPG2/VIM/OSM/SOD3/IGFBP3/IL18/HTATIP2/MMP9/IL1RN/IL6/CAV1/BIRC3/S…	81
DOID:0070004	myeloma	65/846	323/8007	1.56995e-07	2.40725e-06	1.13538e-06	NCAM1/PLAUR/HSPB1/MAPK8/TNFSF13/MVP/CEBPB/GSK3B/ITGA5/PTPN6/TGFB1/ANG/HFE/ICAM1/SOCS1/PLAU/CD74/PDGFRA/HAMP/SOCS3/ENG/CXCR4/HCK/COL1A1/IER3/SRGN/SPP1/HLA-B/MICA/FN1/MUC1/LYN/BMP2/CD44/KRT7/MMP14/NQO1/HLA-A/BCR/SFRP4/NOTCH1/TNFRSF11B/COL18A1/KIT/OSM/ACP5/THBS1/CCL20/LDHA/IL1RN/IL6/MAFB/SDC1/PTPRC/CYP1B1/CCND1/DKK1/VEGFA/APOC1/PTGS2/IL1B/IGHM/EGR1/EEF1A2/TAC1	65
DOID:289	endometriosis	27/846	88/8007	1.78306e-07	2.68432e-06	1.26606e-06	ICAM1/CCL2/LTF/PLAU/S100A13/CCL5/ACTN1/LIF/CDKN1A/MMP14/CFI/MDK/L1CAM/PDGFA/IGFBP3/IL1R1/IL18/MMP9/IL1RN/TNC/IL6/LAMC1/LAMB1/CCND1/MMP7/PTGS2/IL1B	27
DOID:10652	Alzheimer's disease	80/846	430/8007	1.9446e-07	2.87522e-06	1.3561e-06	TIMP1/CDK5R1/NCAM1/MAPT/CASP4/SERPINA1/APBA2/GRN/RTN3/ALOX5/C5AR1/LRP6/C3/CELF2/TNFRSF1A/C1R/CTSD/GSK3B/PLTP/TGFB1/STMN1/HFE/CHGB/ICAM1/CCL2/LTF/HMOX1/PLAU/GOLM1/IL32/CAST/S100A9/TNFRSF1B/ITGAM/SERPINA3/PLA2G2A/PTGS1/BACE2/SERPINF1/TREM2/CBS/FAS/BCHE/MAOB/HLA-A/NOTCH1/CP/PDE8B/COL18A1/CHGA/HSPG2/HP/CHRNB2/IL18/CFH/NDRG2/IL6/CAV1/NPTXR/RCAN1/LAMC1/CLU/CYBB/PCSK1N/ANK3/CKB/MEOX2/GRIN1/DKK1/VEGFA/AP…	80
DOID:403	mouth disease	44/846	188/8007	2.30024e-07	3.34141e-06	1.57598e-06	TIMP1/SMC3/CYBA/PDPN/FCGR2B/FCGR2A/MSN/CEBPB/CD14/SERPINE1/TGFB1/CCL2/LTF/PLAU/COL1A2/IL32/TLR2/S100A8/CCL5/COL1A1/LYZ/CTSC/FPR1/HLA-B/CD44/ADM/BRINP3/HLA-A/TNFRSF11B/HSPG2/OSM/IL2RA/IL18/CCL20/MMP9/IL1RN/SLPI/IL6/CXCL6/HLA-DQB1/VEGFA/PLAT/PTGS2/IL1B	44
DOID:120	female reproductive organ cancer	83/846	455/8007	2.72625e-07	3.89196e-06	1.83564e-06	TIMP1/CAPG/CHI3L1/AKT3/S100A4/PLAUR/HSPB1/ALCAM/PDPN/CASP4/TYMP/GRN/CEBPB/TSC22D1/TNFRSF1A/IQGAP1/OPCML/SERPINE1/TGFB1/ANG/STMN1/HFE/CASP1/GDF15/DPYD/PLAU/PDGFRA/SERPINH1/SOCS3/S100A8/ENG/CXCR4/TNFRSF1B/CD4/P2RX7/PLSCR1/ANPEP/MUC1/BMP2/CD44/LIF/KRT7/PLIN2/FAS/CDKN1A/MMP14/IGFBP2/KCNN4/POSTN/IFITM1/NOTCH1/MDK/L1CAM/S100A6/KIT/THBS1/PRKCZ/IGFBP3/NTRK2/IL18/MMP9/SLPI/IL6/CAV1/SDC1/RCAN1/DUSP1/CXCL10…	83
DOID:4960	bone marrow cancer	65/846	328/8007	2.83538e-07	3.97915e-06	1.87676e-06	NCAM1/PLAUR/HSPB1/MAPK8/TNFSF13/MVP/CEBPB/GSK3B/ITGA5/PTPN6/TGFB1/ANG/HFE/ICAM1/SOCS1/PLAU/CD74/PDGFRA/HAMP/SOCS3/ENG/CXCR4/HCK/COL1A1/IER3/SRGN/SPP1/HLA-B/MICA/FN1/MUC1/LYN/BMP2/CD44/KRT7/MMP14/NQO1/HLA-A/BCR/SFRP4/NOTCH1/TNFRSF11B/COL18A1/KIT/OSM/ACP5/THBS1/CCL20/LDHA/IL1RN/IL6/MAFB/SDC1/PTPRC/CYP1B1/CCND1/DKK1/VEGFA/APOC1/PTGS2/IL1B/IGHM/EGR1/EEF1A2/TAC1	65
DOID:654	overnutrition	64/846	322/8007	3.14386e-07	4.33853e-06	2.04627e-06	LGALS3/MAPK8/TNFRSF14/GRN/ITGB2/C3/PIK3R1/CEBPB/TNFRSF1A/RARRES2/SERPINE1/CEBPD/TGFB1/ICAM1/CCL2/PBX1/SSTR2/FDFT1/HAMP/LMNA/TLR2/SOCS3/S100A8/S100A9/TNFRSF1B/TUB/SPP1/NAMPT/AEBP1/F3/ADM/SERPINF1/PNPLA4/FAS/MMP14/IGFBP2/BCHE/NQO1/IGFBP6/TNFRSF11B/AQP9/HP/ACP5/IGFBP3/NTRK2/CTSS/IL18/ITGAX/TSHR/MMP9/IL1RN/IL6/DUSP1/CCND1/UCP2/MSTN/NMU/CTSK/APOC1/OLR1/GAD2/IL1B/NPY/ATP1A2	64
DOID:3068	glioblastoma multiforme	23/846	70/8007	3.69536e-07	5.016e-06	2.3658e-06	LGALS1/LGALS3/S100A4/PLAUR/OLIG2/PIK3R1/CCL2/PLAU/MXI1/BCAN/NAMPT/FAS/CDKN1A/IGFBP2/KIT/AQP9/IGFBP4/MMP9/NDRG2/TNC/LAMC1/CCND1/PTGS2	23
DOID:263	kidney cancer	80/846	437/8007	3.91186e-07	5.22423e-06	2.46401e-06	NCAM1/PLAUR/TRIM37/HSPB1/ALCAM/ALOX5/FES/CD151/SERPINE1/EYA1/TGFB1/ANG/SPAG9/CCL2/LTF/PLAU/PDGFRA/MXI1/HAMP/BASP1/IL4R/BST2/CXCR4/SPP1/MUC1/IL10RA/CD44/KRT7/MAPK10/ADM/PLIN2/CDKN1A/MMP14/IGFBP2/HLA-A/IGFBP6/ST14/NOTCH1/L1CAM/PDGFA/COL18A1/KIT/LRIG1/IGFBP4/THBS1/PRKCZ/IGFBP3/IL2RA/IL18/ANGPTL4/MMP9/NDRG2/SLC2A5/XAF1/TNC/IL6/CAV1/MT1G/NRP1/DUSP1/SERPINA5/CLU/ASS1/NDRG1/CYP1B1/CCND1/EDNRB/DUSP6/HLA-…	80
DOID:526	Human immunodeficiency virus infectious disease	41/846	173/8007	4.16775e-07	5.47761e-06	2.58352e-06	CYBA/PLAUR/HSPB1/MAPK8/SERPINA1/ITGB2/CEBPB/HEXB/GSK3B/TGFB1/ICAM1/CCL2/CXCR4/CD4/CCL5/FUCA1/IRF1/APOBEC3G/HLA-B/IL10RA/F3/FAS/IL2RG/CCR1/PRF1/HLA-A/TRIM22/HP/IL2RA/IL18/GNLY/SLPI/CAV1/PTPRC/CXCL10/B3GAT1/HLA-C/HLA-DQB1/MMP7/CCL18/NEFL	41
DOID:9408	acute myocardial infarction	27/846	92/8007	4.85838e-07	6.19868e-06	2.92361e-06	HMGCR/PLAUR/GPX1/CD14/SERPINE1/TGFB1/HFE/PROCR/CCL2/HMOX1/ENG/PTX3/ANXA5/FN1/F3/MMP14/PRF1/POSTN/TNFRSF11B/HP/MMP9/IL6/SOX2/VEGFA/OLR1/PTGS2/IL1B	27
DOID:12365	malaria	29/846	103/8007	4.86802e-07	6.19868e-06	2.92361e-06	FCGR2B/FCGR2A/FUT9/C5AR1/TNFRSF1A/NCF1/ICAM1/HMOX1/HAMP/TLR2/ENG/TNFRSF1B/CCL5/IRF1/HLA-B/GYPC/COL18A1/HP/IL2RA/IL18/IL1RN/IL6/CXCL10/CYBB/VEGFA/ANGPT2/CCL18/PTGS2/IL1B	29
DOID:1793	pancreatic cancer	63/846	319/8007	4.94097e-07	6.19868e-06	2.92361e-06	LGALS1/LGALS3/S100A4/PLAUR/HSPB1/PTCH1/ABCC3/TYMP/SLC39A6/ANXA1/C3/CD151/GSK3B/TGFB1/PLAU/BRSK2/SSTR2/IL4R/SOCS3/CXCR4/ITGA3/IER3/FLNA/LOX/MUC1/NAMPT/LIF/F3/FAS/MMP14/NQO1/HLA-A/LUM/POSTN/ST14/L1CAM/PDGFA/KIT/RAP1GAP/EFEMP1/FAP/THBS1/PRKCZ/IL2RA/IL18/MMP9/NDRG2/ADAM8/IL6/CAV1/SDC1/NRP1/NDRG1/CYP1B1/CA2/NMU/DKK1/VEGFA/APOC1/MMP7/PLAT/PTGS2/IL1B	63
DOID:1398	parasitic infectious disease	37/846	150/8007	5.35244e-07	6.61465e-06	3.1198e-06	MAPK8/FCGR2B/FCGR2A/FUT9/C5AR1/CTSB/SLC11A1/TNFRSF1A/NCF1/TGFB1/ICAM1/HMOX1/HAMP/TLR2/ENG/TNFRSF1B/P2RX7/CCL5/IRF1/HLA-B/F3/FAS/GYPC/COL18A1/HP/IL2RA/IL18/IL1RN/IL6/CXCL10/CYBB/VEGFA/ANGPT2/CCL18/PTGS2/IL1B/TAC1	37
DOID:14256	adult-onset Still's disease	8/846	10/8007	5.58044e-07	6.67621e-06	3.14884e-06	TGFB1/HMOX1/S100A9/CD4/FAS/IL2RA/IL18/IL1RN	8
DOID:2151	malignant ovarian surface epithelial-stromal neoplasm	58/846	286/8007	5.72477e-07	6.67621e-06	3.14884e-06	TIMP1/CAPG/CHI3L1/S100A4/HSPB1/ALCAM/PDPN/TYMP/GRN/TSC22D1/TNFRSF1A/IQGAP1/OPCML/SERPINE1/TGFB1/STMN1/HFE/GDF15/DPYD/PLAU/ENG/CXCR4/TNFRSF1B/PLSCR1/ANPEP/BMP2/CD44/LIF/FAS/CDKN1A/MMP14/IGFBP2/POSTN/NOTCH1/S100A6/KIT/THBS1/PRKCZ/IGFBP3/IL18/MMP9/IL6/CAV1/SDC1/RCAN1/DUSP1/FOLR1/CCND1/HLA-DQB1/DKK1/VEGFA/SPON1/CXCL1/MMP7/CCL18/PTGS2/HLA-DQA1/FOS	58
DOID:2152	ovary epithelial cancer	58/846	286/8007	5.72477e-07	6.67621e-06	3.14884e-06	TIMP1/CAPG/CHI3L1/S100A4/HSPB1/ALCAM/PDPN/TYMP/GRN/TSC22D1/TNFRSF1A/IQGAP1/OPCML/SERPINE1/TGFB1/STMN1/HFE/GDF15/DPYD/PLAU/ENG/CXCR4/TNFRSF1B/PLSCR1/ANPEP/BMP2/CD44/LIF/FAS/CDKN1A/MMP14/IGFBP2/POSTN/NOTCH1/S100A6/KIT/THBS1/PRKCZ/IGFBP3/IL18/MMP9/IL6/CAV1/SDC1/RCAN1/DUSP1/FOLR1/CCND1/HLA-DQB1/DKK1/VEGFA/SPON1/CXCL1/MMP7/CCL18/PTGS2/HLA-DQA1/FOS	58
DOID:4001	ovarian carcinoma	58/846	286/8007	5.72477e-07	6.67621e-06	3.14884e-06	TIMP1/CAPG/CHI3L1/S100A4/HSPB1/ALCAM/PDPN/TYMP/GRN/TSC22D1/TNFRSF1A/IQGAP1/OPCML/SERPINE1/TGFB1/STMN1/HFE/GDF15/DPYD/PLAU/ENG/CXCR4/TNFRSF1B/PLSCR1/ANPEP/BMP2/CD44/LIF/FAS/CDKN1A/MMP14/IGFBP2/POSTN/NOTCH1/S100A6/KIT/THBS1/PRKCZ/IGFBP3/IL18/MMP9/IL6/CAV1/SDC1/RCAN1/DUSP1/FOLR1/CCND1/HLA-DQB1/DKK1/VEGFA/SPON1/CXCL1/MMP7/CCL18/PTGS2/HLA-DQA1/FOS	58
DOID:10747	lymphoid leukemia	23/846	72/8007	6.53124e-07	7.51093e-06	3.54253e-06	TNFSF13/MVP/SERPINE1/PTPN6/SOCS1/MUC1/LYN/CD44/FAS/CDKN1A/BCR/NOTCH1/FOSL2/LDHA/LMO2/MMP9/CCND1/DKK1/VEGFA/MMP7/PLAT/CCL18/PTGS2	23
DOID:2320	obstructive lung disease	61/846	308/8007	6.82404e-07	7.73992e-06	3.65053e-06	CHI3L1/LGALS3/PLAUR/HSPB1/CD63/TNFRSF14/SERPINA1/ITGB2/CSTA/C5AR1/SLC11A1/RNASE2/CD14/SERPINE1/TGFB1/ICAM1/CCL2/HMOX1/PLAU/TLR2/IL4R/TREM1/P2RX7/HCK/CCL5/COL1A1/MSR1/IRF1/THBD/ITGAM/SPP1/CD86/IL10RA/IL13RA1/F3/ADM/FAS/MMP14/GZMA/PPP1R15A/PI3/TNFRSF11B/SOD3/CTSS/IL18/MMP9/IL1RN/C3AR1/SLPI/ADAM8/TNC/IL6/CXCL10/B3GAT1/CYP1B1/MSTN/VEGFA/ANGPT2/CCL18/PTGS2/IL1B	61
DOID:6713	cerebrovascular disease	31/846	116/8007	6.98655e-07	7.73992e-06	3.65053e-06	TIMP1/CYBA/ALOX5AP/ANXA1/GPX1/CTSB/TGFB1/ICAM1/CCL2/CD74/COL1A2/ENG/THBD/SPP1/LOX/TBXAS1/F3/KCNN4/BCR/MDK/F13A1/TNFRSF11B/SOD3/IGFBP3/ACTA2/MMP9/IL1RN/IL6/COL4A1/OLR1/PTGS2	31
DOID:37	skin disease	67/846	350/8007	7.01079e-07	7.73992e-06	3.65053e-06	TIMP1/S100A11/ANXA2/PLAUR/SERPING1/HSPB1/CD63/TNFRSF14/ALOX5AP/ALOX5/CSTA/GPX1/C3/RNASE2/TGFB1/HFE/SAT1/ICAM1/CCL2/LTF/HMOX1/PLAU/HAMP/LMNA/IL32/SERPINH1/TLR2/IL4R/TNFRSF1B/CCL5/COL1A1/AGPAT2/FBLN5/FABP5/HLA-B/ANPEP/BCL2A1/LIF/IL13RA1/F3/FAS/CDKN1A/ITGB4/HLA-A/KIT/CHGA/VIM/HCP5/OSM/IGFBP3/IL2RA/IL18/MMP9/CD93/IL1RN/IL6/CAV1/CXCL10/CCND1/ADORA3/HLA-DQB1/VEGFA/APOC1/CCL18/IL1B/NPY/TAC1	67
DOID:9352	type 2 diabetes mellitus	47/846	215/8007	7.59182e-07	8.27109e-06	3.90106e-06	LGALS3/HSPB1/ITGB2/MSN/SLC11A1/CEBPB/SERPINE1/PLTP/ICAM1/PCSK2/CCL2/LTF/SHC1/PBX1/PYGL/LMNA/LTBR/IL4R/S100A8/S100A9/CD4/P2RX7/CCL5/ITGAM/PTX3/NEUROD1/NAMPT/PLA2G2A/FAS/MMP14/BCHE/CFI/SOD3/IGFBP3/IL2RA/IL18/MMP9/IL1RN/CAMK2G/IL6/KCNJ10/PTPRC/APOC1/PLAT/IL1B/NPY/ATP1A2	47
DOID:0060085	organ system benign neoplasm	54/846	262/8007	8.34222e-07	8.97059e-06	4.23098e-06	MAP2/S100A11/LGALS3/FSD1/CTSB/CEBPB/ARHGEF7/SERPINE1/TGFB1/ASCL1/PDGFRA/SSTR2/LMNA/CTSL/SERPINH1/COL1A1/COL5A1/LOX/MICA/NEUROD1/MUC1/RBP1/BMP2/CD44/LIF/FAS/CDKN1A/MMP19/NOTCH1/L1CAM/S100A6/PDGFA/KIT/OSM/IGFBP3/IL2RA/MMP9/SNAP25/FBLN1/IL6/CAV1/SOX2/LAMB1/CLU/NDRG1/CCND1/ANK3/CTSK/VEGFA/CXCL1/PLAT/PTGS2/IL1B/EGR1	54
DOID:50	thyroid gland disease	38/846	159/8007	8.84032e-07	9.38434e-06	4.42612e-06	LGALS1/LGALS3/PTCH1/FCGR2A/SERPINE1/THRA/TGFB1/ICAM1/CCL2/IL4R/TNFRSF1B/CCL5/COL1A1/IRF1/HLA-B/NAMPT/HLA-DPB1/FAS/HLA-A/PDE8B/TNFRSF11B/KIT/CHGA/IGFBP3/IL2RA/IL18/TSHR/IL6/PTPRC/CXCL10/HLA-C/CCND1/UCP2/HLA-DQB1/VEGFA/PTGS2/IL1B/HLA-DQA1	38
DOID:2621	autonomic nervous system neoplasm	70/846	375/8007	1.04034e-06	1.07675e-05	5.07848e-06	MAP2/LGALS1/DCX/NCAM1/MAPT/S100A4/ELAVL4/HSPB1/PYCARD/PTCH1/MAPK8/ALCAM/PDPN/INA/PIK3R1/CTSD/GSK3B/MYCN/KIF1B/TGFBI/LGALS3BP/ANG/ASCL1/CCL2/CASP1/HMOX1/SSTR2/MXI1/CXCR4/NCF2/P2RX7/HEY1/MICA/NEUROD1/CD44/LIF/F3/WASF3/CDKN1A/MMP14/IGFBP2/NQO1/NOTCH1/MDK/L1CAM/KIT/VIM/SHC3/NTRK2/ELAVL3/MMP9/SNAP25/CAMK2G/IL6/DUSP1/SYT1/CLU/TFAP2A/NDRG1/CCND1/ADCYAP1R1/VEGFA/ZMYND10/PTGS2/IL1B/IGFBP5/EGR1/NPY/TAC1/VS…	70
DOID:769	neuroblastoma	70/846	375/8007	1.04034e-06	1.07675e-05	5.07848e-06	MAP2/LGALS1/DCX/NCAM1/MAPT/S100A4/ELAVL4/HSPB1/PYCARD/PTCH1/MAPK8/ALCAM/PDPN/INA/PIK3R1/CTSD/GSK3B/MYCN/KIF1B/TGFBI/LGALS3BP/ANG/ASCL1/CCL2/CASP1/HMOX1/SSTR2/MXI1/CXCR4/NCF2/P2RX7/HEY1/MICA/NEUROD1/CD44/LIF/F3/WASF3/CDKN1A/MMP14/IGFBP2/NQO1/NOTCH1/MDK/L1CAM/KIT/VIM/SHC3/NTRK2/ELAVL3/MMP9/SNAP25/CAMK2G/IL6/DUSP1/SYT1/CLU/TFAP2A/NDRG1/CCND1/ADCYAP1R1/VEGFA/ZMYND10/PTGS2/IL1B/IGFBP5/EGR1/NPY/TAC1/VS…	70
DOID:9538	multiple myeloma	54/846	264/8007	1.07119e-06	1.09499e-05	5.16453e-06	NCAM1/PLAUR/HSPB1/MAPK8/TNFSF13/MVP/CEBPB/GSK3B/ITGA5/PTPN6/TGFB1/ANG/ICAM1/SOCS1/PLAU/CD74/HAMP/CXCR4/HCK/COL1A1/IER3/SRGN/SPP1/HLA-B/MICA/MUC1/LYN/BMP2/CD44/NQO1/HLA-A/SFRP4/NOTCH1/TNFRSF11B/COL18A1/KIT/OSM/ACP5/CCL20/IL1RN/IL6/MAFB/SDC1/PTPRC/CYP1B1/CCND1/DKK1/VEGFA/APOC1/PTGS2/IL1B/IGHM/EGR1/EEF1A2	54
DOID:4450	renal cell carcinoma	65/846	342/8007	1.34471e-06	1.35783e-05	6.40419e-06	PLAUR/HSPB1/ALCAM/CD151/SERPINE1/TGFB1/ANG/SPAG9/CCL2/LTF/PLAU/PDGFRA/HAMP/IL4R/BST2/CXCR4/SPP1/MUC1/IL10RA/CD44/KRT7/MAPK10/CDKN1A/MMP14/IGFBP2/HLA-A/IGFBP6/ST14/NOTCH1/L1CAM/PDGFA/COL18A1/KIT/LRIG1/IGFBP4/THBS1/PRKCZ/IGFBP3/IL2RA/IL18/ANGPTL4/MMP9/NDRG2/SLC2A5/XAF1/TNC/IL6/CAV1/MT1G/NRP1/DUSP1/SERPINA5/CLU/ASS1/CCND1/EDNRB/HLA-DQB1/DKK1/CA9/VEGFA/APOC1/MMP7/PTGS2/IGFBP5/FABP7	65
DOID:374	nutrition disease	64/846	338/8007	1.85857e-06	1.85409e-05	8.74482e-06	LGALS3/MAPK8/TNFRSF14/GRN/ITGB2/C3/PIK3R1/CEBPB/TNFRSF1A/RARRES2/SERPINE1/CEBPD/TGFB1/ICAM1/CCL2/PBX1/SSTR2/FDFT1/HAMP/LMNA/TLR2/SOCS3/S100A8/S100A9/TNFRSF1B/TUB/SPP1/NAMPT/AEBP1/F3/ADM/SERPINF1/PNPLA4/FAS/MMP14/IGFBP2/BCHE/NQO1/IGFBP6/TNFRSF11B/AQP9/HP/ACP5/IGFBP3/NTRK2/CTSS/IL18/ITGAX/TSHR/MMP9/IL1RN/IL6/DUSP1/CCND1/UCP2/MSTN/NMU/CTSK/APOC1/OLR1/GAD2/IL1B/NPY/ATP1A2	64
DOID:1192	peripheral nervous system neoplasm	72/846	396/8007	2.0075e-06	1.97882e-05	9.33312e-06	MAP2/LGALS1/DCX/NCAM1/MAPT/S100A4/ELAVL4/HSPB1/PYCARD/PTCH1/MAPK8/ALCAM/PDPN/INA/PIK3R1/CTSD/GSK3B/MYCN/KIF1B/TGFBI/LGALS3BP/ANG/ASCL1/CCL2/CASP1/HMOX1/SSTR2/MXI1/CXCR4/NCF2/P2RX7/HEY1/MICA/NEUROD1/BMP2/CD44/LIF/F3/WASF3/CDKN1A/MMP14/IGFBP2/NQO1/NOTCH1/MDK/L1CAM/KIT/VIM/SHC3/NTRK2/ELAVL3/MMP9/SNAP25/TNC/CAMK2G/IL6/DUSP1/SYT1/CLU/TFAP2A/NDRG1/CCND1/ADCYAP1R1/VEGFA/ZMYND10/PTGS2/IL1B/IGFBP5/EGR1/NP…	72
DOID:3326	purpura	22/846	71/8007	2.03599e-06	1.98329e-05	9.35421e-06	FCGR2B/TNFSF13/FCGR2C/TGFB1/HMOX1/TLR2/CXCR4/HLA-B/MICA/CD86/ADM/FAS/PRF1/HLA-A/NOTCH1/CP/IL18/MMP9/IL1RN/IL6/VEGFA/IL1B	22
DOID:9970	obesity	60/846	313/8007	2.60385e-06	2.50696e-05	1.18241e-05	LGALS3/MAPK8/TNFRSF14/GRN/ITGB2/C3/CEBPB/TNFRSF1A/RARRES2/SERPINE1/CEBPD/TGFB1/ICAM1/CCL2/PBX1/SSTR2/FDFT1/HAMP/LMNA/TLR2/SOCS3/S100A8/S100A9/TNFRSF1B/TUB/SPP1/NAMPT/AEBP1/ADM/SERPINF1/PNPLA4/FAS/MMP14/IGFBP2/BCHE/NQO1/IGFBP6/TNFRSF11B/AQP9/HP/ACP5/IGFBP3/NTRK2/CTSS/IL18/ITGAX/TSHR/MMP9/IL1RN/IL6/CCND1/UCP2/MSTN/NMU/CTSK/APOC1/OLR1/GAD2/IL1B/NPY	60
DOID:4074	pancreas adenocarcinoma	37/846	161/8007	3.34895e-06	3.18727e-05	1.50328e-05	LGALS1/TYMP/C3/CD151/GSK3B/TGFB1/PLAU/BRSK2/SSTR2/SOCS3/CXCR4/ITGA3/FLNA/MUC1/NAMPT/F3/FAS/MMP14/NQO1/ST14/L1CAM/KIT/EFEMP1/FAP/THBS1/PRKCZ/MMP9/ADAM8/IL6/CAV1/NDRG1/CYP1B1/NMU/MMP7/PLAT/PTGS2/IL1B	37
DOID:3963	thyroid carcinoma	43/846	200/8007	3.56325e-06	3.35269e-05	1.5813e-05	TIMP1/NCAM1/LGALS3/S100A4/MAPK8/SERPINA1/CTSB/CEBPB/PTPN6/TGFB1/ASCL1/CCL2/PLAU/CXCR4/P2RX7/CXCL14/SPP1/FN1/MUC1/CD86/DHRS3/LIF/GFRA1/FAS/CDKN1A/ITGB4/POSTN/S100A6/TMSB10/KIT/THBS1/MMP9/TNC/MT1G/MMP11/NUPR1/HLA-C/DCN/CCND1/CA9/VEGFA/ANGPT2/PTGS2	43
DOID:1588	thrombocytopenia	21/846	68/8007	3.68418e-06	3.42753e-05	1.6166e-05	TNFSF13/ITGB2/FCGR2A/SERPINE1/TGFB1/ICAM1/ENG/CCL5/THBD/WAS/FLNA/ADAM12/ADM/MYH9/FAS/CFI/CP/IL18/CFH/IL6/CXCL10	21
DOID:1602	lymphadenitis	19/846	58/8007	4.02376e-06	3.66118e-05	1.72679e-05	TNFSF13/SLC11A1/TGFB1/CCL2/SOCS1/SOCS3/S100A8/S100A9/HLA-E/HLA-B/ADM/PRF1/HLA-A/IL18/MMP9/MMP11/HLA-C/VEGFA/IL1B	19
DOID:9942	lymph node disease	19/846	58/8007	4.02376e-06	3.66118e-05	1.72679e-05	TNFSF13/SLC11A1/TGFB1/CCL2/SOCS1/SOCS3/S100A8/S100A9/HLA-E/HLA-B/ADM/PRF1/HLA-A/IL18/MMP9/MMP11/HLA-C/VEGFA/IL1B	19
DOID:1074	kidney failure	36/846	156/8007	4.09872e-06	3.68884e-05	1.73984e-05	CYBA/ITGB2/ICAM3/C3/TNFRSF1A/SERPINE1/TGFB1/SREBF2/ICAM1/CCL2/SHC1/HAMP/CD163/S100A8/S100A9/TNFRSF1B/CCL5/ITGAM/SPP1/PTX3/FN1/NAMPT/F3/CDKN1A/L1CAM/TNFRSF11B/CHGA/HP/IL18/CFH/IL1RN/IL6/CCND1/VEGFA/PROS1/IL1B	36
DOID:2218	blood platelet disease	26/846	96/8007	4.19676e-06	3.73647e-05	1.76231e-05	TNFSF13/ITGB2/FCGR2A/SERPINE1/TGFB1/ICAM1/PLAU/ENG/CCL5/THBD/WAS/FLNA/ADAM12/ADM/MYH9/FAS/CFI/BCR/CP/THBS1/IL18/CFH/LDHA/IL6/CXCL10/VEGFA	26
DOID:1555	urticaria	16/846	44/8007	5.02522e-06	4.40282e-05	2.07659e-05	CD63/ALOX5AP/ALOX5/GPX1/TGFB1/IL4R/HLA-B/F3/HLA-A/KIT/HCP5/IL2RA/MMP9/ADORA3/HLA-DQB1/VEGFA	16
DOID:13359	Ehlers-Danlos syndrome	8/846	12/8007	5.05154e-06	4.40282e-05	2.07659e-05	COL1A2/COL1A1/COL5A1/FLNA/COL3A1/COL5A2/DCN/PLOD2	8
DOID:2234	focal epilepsy	19/846	59/8007	5.35623e-06	4.61975e-05	2.1789e-05	GRIA2/C3/CTSD/GRIA3/GABRB3/GABBR1/SSTR2/SCN3B/GABBR2/SCN2A/SCN1A/CNTNAP2/CHRNB2/MMP9/IL1RN/IL6/KCNJ10/PTGS2/IL1B	19
DOID:4138	bile duct disease	24/846	86/8007	5.5576e-06	4.74401e-05	2.23751e-05	RRAS/TIMP1/SERPINA1/ABCC3/CD14/ICAM1/HMOX1/TLR2/TREM1/CCL5/HLA-E/SPP1/F3/FAS/CP/IL6/HLA-C/HLA-DQB1/VEGFA/ACTG2/MX1/MMP7/HLA-DQA1/TAC1	24
DOID:326	ischemia	43/846	204/8007	6.10067e-06	5.15445e-05	2.4311e-05	NCAM1/MAPT/HSPB1/MAPK8/TYMP/SLC1A1/C3/TIA1/TNFRSF1A/MYH10/TGFB1/ICAM1/CCL2/HAMP/IL32/CXCR4/ASIC1/COL1A1/THBD/ANXA5/SERPINA3/CD44/LIF/ADM/KCNK2/FAS/MMP14/MDK/TNFRSF11B/KIT/THBS1/ANGPTL4/LDHA/MMP9/ADORA1/IL1RN/CLU/ADORA3/VEGFA/ANGPT2/PLAT/PTGS2/TAC1	43
DOID:9741	biliary tract disease	24/846	87/8007	6.92144e-06	5.78884e-05	2.73031e-05	RRAS/TIMP1/SERPINA1/ABCC3/CD14/ICAM1/HMOX1/TLR2/TREM1/CCL5/HLA-E/SPP1/F3/FAS/CP/IL6/HLA-C/HLA-DQB1/VEGFA/ACTG2/MX1/MMP7/HLA-DQA1/TAC1	24
DOID:1564	fungal infectious disease	22/846	76/8007	7.10254e-06	5.8809e-05	2.77373e-05	BCL7A/DNM3/FCGR2A/ICAM3/TNFRSF1A/TGFB1/TLR2/S100A8/CLEC7A/TNFRSF1B/FABP5/MICA/HLA-DPB1/FAS/NOTCH1/IL1R1/MMP9/SLPI/IL6/CXCL10/CLU/IL1B	22
DOID:4766	embryoma	64/846	352/8007	7.60091e-06	6.23124e-05	2.93897e-05	S100A11/LGALS1/NCAM1/LGALS3/PLAUR/ARPC1B/PDPN/RPRM/SLC11A1/PIK3R1/SERPINE1/ARHGDIB/PCSK2/SHC1/TNK2/PLAU/HAMP/CD4/P2RX7/ITGA3/IRF1/NEUROD1/MUC1/RBP1/PLA2G2A/FMNL1/CBS/FAS/CDKN1A/MMP14/IL2RG/IGFBP2/GPNMB/ITGB4/POSTN/SFRP4/MDK/TMSB10/CD99/PDZK1IP1/KIT/AQP9/RAP1GAP/IGFBP3/IL2RA/IL18/CCL20/MMP9/NDRG2/RASL11B/SLPI/TNC/IL6/CAV1/BIRC3/SDC1/ID4/ASS1/NDRG1/CCND1/MT1F/CA9/MMP7/PTGS2	64
DOID:1883	hepatitis C	47/846	233/8007	7.98749e-06	6.48396e-05	3.05816e-05	SERPINA1/PTBP2/ISG20/CD14/TGFB1/HFE/LAMB2/ICAM1/CCL2/SOCS1/HMOX1/HAMP/TLR2/SOCS3/ENG/CD4/CCL5/HLA-E/MSR1/IRF1/SPP1/HLA-B/NAMPT/IL10RA/FAS/CDKN1A/CCR1/LGALS9/VIM/FAP/THBS1/IL18/MMP9/IL1RN/IL6/SDC1/PTPRC/OAS1/CXCL10/HLA-C/HLA-DQB1/VEGFA/MX1/APOC1/PTGS2/IL1B/HLA-DQA1	47
DOID:229	female reproductive system disease	41/846	193/8007	8.19585e-06	6.56516e-05	3.09646e-05	CTSB/CTSA/ICAM1/CCL2/LTF/PLAU/LMNA/TLR2/S100A13/CCL5/ACTN1/LIF/NPPA/F3/CDKN1A/MMP14/CFI/MDK/L1CAM/PDGFA/PI3/TNFRSF11B/AQP9/IGFBP3/IL1R1/IL18/MMP9/ACSL6/IL1RN/TNC/IL6/LAMC1/LAMB1/CCND1/VEGFA/CXCL1/MMP7/ANGPT2/PTGS2/IL1B/NPY	41
DOID:1781	thyroid cancer	44/846	213/8007	8.2461e-06	6.56516e-05	3.09646e-05	TIMP1/NCAM1/LGALS3/S100A4/PLAUR/MAPK8/SERPINA1/CTSB/CEBPB/PTPN6/TGFB1/ASCL1/CCL2/PLAU/CXCR4/P2RX7/CXCL14/SPP1/FN1/MUC1/CD86/DHRS3/LIF/GFRA1/FAS/CDKN1A/ITGB4/POSTN/S100A6/TMSB10/KIT/THBS1/MMP9/TNC/MT1G/MMP11/NUPR1/HLA-C/DCN/CCND1/CA9/VEGFA/ANGPT2/PTGS2	44
DOID:231	motor neuron disease	40/846	187/8007	8.86479e-06	6.99052e-05	3.29708e-05	TIMP1/SPAST/LGALS3/GRIA2/MAPT/IDI1/HSPB1/KIF3A/GRN/CTSB/C3/TIA1/TNFRSF1A/GRIA3/GSK3B/KIF1B/ANG/HFE/CHGB/CCL2/GRIA4/UNC13A/TLR2/ENG/TNFRSF1B/LOX/PLS3/IGFBP2/CP/CHGA/HSPG2/IGFBP3/MMP9/DPP6/LAMC1/VEGFA/GABRA1/PTGS2/NEFL/NEFM	40
DOID:3459	breast carcinoma	68/846	383/8007	9.07349e-06	7.0876e-05	3.34287e-05	SATB1/S100A11/LGALS3/PLAUR/UPP1/TYMP/ANXA1/GPX1/SERPINE1/GSK3B/ITGA5/TGFB1/ICAM1/CCL2/GDF15/PLAU/SOCS3/S100A8/ENG/S100A9/CXCR4/TNFRSF1B/MICA/MUC1/SDC4/CD44/LIF/KRT7/DIRAS3/ERBB4/RAC3/CDKN1A/MMP14/IGFBP2/MMP19/NTRK3/TNFRSF11B/KIT/VIM/GBP1/OSM/IGFBP3/CA12/CDH13/LOXL2/HTATIP2/MMP9/ADAM8/IL6/CAV1/SDC1/SOX2/NRP1/ADAMTS1/CLU/TFAP2A/NDRG1/CCND1/GADD45A/DKK1/CA9/VEGFA/MMP7/BRINP1/PTGS2/IL1B/IGFBP5/EGR1	68
DOID:332	amyotrophic lateral sclerosis	35/846	155/8007	9.30687e-06	7.20195e-05	3.3968e-05	TIMP1/SPAST/LGALS3/GRIA2/MAPT/IDI1/KIF3A/GRN/CTSB/C3/TNFRSF1A/GRIA3/GSK3B/KIF1B/ANG/HFE/CHGB/CCL2/GRIA4/UNC13A/TLR2/ENG/TNFRSF1B/LOX/IGFBP2/CP/CHGA/IGFBP3/MMP9/DPP6/LAMC1/VEGFA/GABRA1/PTGS2/NEFL	35
DOID:1826	epilepsy syndrome	42/846	201/8007	9.81937e-06	7.52819e-05	3.55067e-05	ADAM22/DCX/ARHGEF9/GRIA2/PLAUR/C3/CTSD/GLUD1/GRIA3/GABRB3/GAD1/CCL2/SOCS1/GABBR1/SSTR2/SCN3B/GABBR2/SCN2A/SCN1A/STXBP1/KCNQ2/SV2A/CNTNAP2/HP/EMP1/CHRNB2/MMP9/GABRG2/IL1RN/IL6/KCNJ10/LAMB1/SYT1/PHLDA1/UCP2/SYN2/GAD2/GABRA1/PTGS2/IL1B/EGR1/ATP1A2	42
DOID:75	lymphatic system disease	26/846	101/8007	1.1479e-05	8.7198e-05	4.1127e-05	NPC2/TNFSF13/SLC11A1/PIK3R1/TGFB1/SREBF2/CCL2/SOCS1/CD163/SOCS3/S100A8/S100A9/HLA-E/HLA-B/ADM/PRF1/HLA-A/IL18/ITGAX/MMP9/IL1RN/MMP11/HLA-C/VEGFA/CCL18/IL1B	26
DOID:11054	urinary bladder cancer	27/846	107/8007	1.16598e-05	8.77664e-05	4.1395e-05	S100A11/LGALS3/PLAUR/ANXA1/MYCL/ARHGDIB/TGFB1/PLAU/CXCR4/ITGA3/IRF1/MUC1/CDKN1A/IGFBP2/POSTN/CD99/TNFRSF11B/VIM/ANGPTL4/MMP9/CAV1/BIRC3/ID4/CCND1/CA9/VEGFA/PTGS2	27
DOID:13608	biliary atresia	8/846	13/8007	1.19168e-05	8.88931e-05	4.19264e-05	RRAS/TIMP1/CD14/ICAM1/SPP1/VEGFA/MX1/MMP7	8
DOID:13580	cholestasis	19/846	62/8007	1.20676e-05	8.92139e-05	4.20778e-05	RRAS/TIMP1/SERPINA1/ABCC3/CD14/ICAM1/HMOX1/HLA-E/SPP1/F3/CP/IL6/HLA-DQB1/VEGFA/ACTG2/MX1/MMP7/HLA-DQA1/TAC1	19
DOID:3908	non-small cell lung carcinoma	74/846	431/8007	1.24399e-05	9.11528e-05	4.29922e-05	LGALS3/S100A4/CRMP1/CNTN1/HSPB1/OLIG2/CD63/PDPN/TYMP/TNFSF13/CSTA/MVP/MYCL/CD14/ITGA5/TGFB1/ANG/STMN1/ASCL1/FOSL1/HMOX1/PLAU/PDGFRA/BHLHE40/SOCS3/S100A8/S100A9/CXCR4/IGFBP7/CCL5/MSR1/ITGAM/SPP1/ADAM12/CD33/ANPEP/FN1/MUC1/TBXAS1/TNFAIP8/BMP2/KRT7/PTGS1/F3/FAS/CDKN1A/IBSP/ITGB4/NQO1/LUM/POSTN/NOTCH1/S100A6/KIT/EFEMP1/IGFBP3/NTRK2/CDH13/MMP9/TNC/IL6/CAV1/ADAMTS1/CYP1B1/ERBB3/VEGFA/MMP7/BRINP1/PTGS2/…	74
DOID:4905	pancreatic carcinoma	47/846	237/8007	1.28213e-05	9.31232e-05	4.39216e-05	LGALS1/HSPB1/PTCH1/ABCC3/TYMP/SLC39A6/ANXA1/C3/CD151/GSK3B/TGFB1/PLAU/BRSK2/SSTR2/SOCS3/CXCR4/ITGA3/FLNA/MUC1/NAMPT/LIF/F3/FAS/MMP14/NQO1/HLA-A/ST14/L1CAM/KIT/EFEMP1/FAP/THBS1/PRKCZ/IL18/MMP9/ADAM8/IL6/CAV1/NDRG1/CYP1B1/NMU/DKK1/VEGFA/MMP7/PLAT/PTGS2/IL1B	47
DOID:987	alopecia	17/846	52/8007	1.33212e-05	9.59124e-05	4.52371e-05	PDPN/TNFSF13/PSIP1/ICAM1/CCL2/HLA-B/MICA/LIF/FAS/HLA-A/HR/OSM/IL1RN/IL6/FCGR1A/FCGR1B/HLA-DQA1	17
DOID:688	embryonal cancer	66/846	373/8007	1.38345e-05	9.87499e-05	4.65754e-05	S100A11/LGALS1/NCAM1/LGALS3/PLAUR/ARPC1B/PDPN/RPRM/SLC11A1/PIK3R1/SERPINE1/ARHGDIB/PCSK2/SHC1/TNK2/PLAU/HAMP/CD4/P2RX7/ITGA3/IRF1/NEUROD1/MUC1/RBP1/PLA2G2A/FMNL1/CBS/FAS/CDKN1A/MMP14/IL2RG/IGFBP2/GPNMB/ITGB4/POSTN/SFRP4/NOTCH1/MDK/TMSB10/CD99/PDZK1IP1/KIT/AQP9/RAP1GAP/IGFBP3/IL2RA/IL18/CCL20/MMP9/NDRG2/RASL11B/SLPI/TNC/IL6/CAV1/BIRC3/SDC1/SOX2/ID4/ASS1/NDRG1/CCND1/MT1F/CA9/MMP7/PTGS2	66
DOID:26	pancreas disease	37/846	171/8007	1.46075e-05	0.000103376	4.87573e-05	HSPB1/SERPINA1/CTSB/TNFRSF1A/CD14/GLUD1/SERPINE1/TGFB1/ICAM1/CCL2/LTF/CASP1/TLR2/TREM1/ENG/CD4/SPP1/NAMPT/CD44/F3/ADM/TNFRSF11B/CHGA/PRKCZ/IL2RA/IL18/MMP9/IL6/CXCL10/CA2/UCP2/ABCC8/HLA-DQB1/VEGFA/PROS1/PTGS2/IL1B	37
DOID:3087	gingivitis	10/846	21/8007	1.95273e-05	0.000137022	6.46266e-05	SMC3/TLR2/LYZ/ADM/IL18/MMP9/IL1RN/IL6/VEGFA/IL1B	10
DOID:1040	chronic lymphocytic leukemia	44/846	221/8007	2.18466e-05	0.000150743	7.1098e-05	NCAM1/HSPB1/PHLPP1/TNFSF13/FCGR2A/LAIR1/CD14/SERPINE1/TGFB1/ANG/CCL2/SHC1/IL4R/CXCR4/CD4/P2RX7/HCLS1/CD52/ANPEP/BGN/FMOD/BCL2A1/FMNL1/FAS/TNFAIP3/BCR/COL18A1/JUNB/ITGAX/MMP9/XAF1/IL6/BIRC3/SDC1/NRP1/CCND1/PEG10/DKK1/VEGFA/ANGPT2/PLAT/PTGS2/IL1B/IGHM	44
DOID:4535	hypotrichosis	18/846	59/8007	2.18468e-05	0.000150743	7.1098e-05	PDPN/TNFSF13/PSIP1/ICAM1/CCL2/HLA-B/MICA/LIF/FAS/HLA-A/ST14/HR/OSM/IL1RN/IL6/FCGR1A/FCGR1B/HLA-DQA1	18
DOID:13378	Kawasaki disease	17/846	54/8007	2.33404e-05	0.000159178	7.50763e-05	TNFSF13/SLC11A1/TGFB1/CCL2/S100A8/S100A9/HLA-E/HLA-B/ADM/PRF1/HLA-A/IL18/MMP9/MMP11/HLA-C/VEGFA/IL1B	17
DOID:4989	pancreatitis	28/846	117/8007	2.34537e-05	0.000159178	7.50763e-05	HSPB1/SERPINA1/CTSB/TNFRSF1A/CD14/TGFB1/ICAM1/CCL2/LTF/TLR2/TREM1/ENG/CD4/SPP1/CD44/F3/CHGA/IL2RA/IL18/MMP9/IL6/CXCL10/CA2/HLA-DQB1/VEGFA/PROS1/PTGS2/IL1B	28
DOID:3328	temporal lobe epilepsy	16/846	49/8007	2.42694e-05	0.000163374	7.70555e-05	GRIA2/C3/CTSD/GRIA3/GABRB3/GABBR1/SSTR2/SCN3B/GABBR2/SCN2A/SCN1A/MMP9/IL1RN/KCNJ10/PTGS2/IL1B	16
DOID:3627	aortic aneurysm	18/846	60/8007	2.8178e-05	0.000188156	8.87439e-05	TIMP1/HSPB1/ITGA5/XYLT1/FBLN5/FN1/CD44/PRF1/TNFRSF11B/ACTA2/IL2RA/MMP9/IL6/IGKC/SERPINA5/PLAT/PTGS2/EGR1	18
DOID:612	primary immunodeficiency disease	40/846	196/8007	2.84326e-05	0.000188337	8.88294e-05	CYBA/PLAUR/FCGRT/CHD7/CD63/SERPINA1/NCF4/ITGB2/KMT2A/C3/CELF2/NCF1/PLAU/CD163/ARHGAP4/TLR2/BST2/CXCR4/TNFRSF1B/NCF2/CD4/CCL5/VAV1/WAS/APOBEC3G/CTSC/CD86/BMP2/CD3D/FAS/GNAI1/IL2RG/PRF1/TNFRSF11B/RAP1GAP/LILRB4/IL6/CAV1/SDC1/CYBB	40
DOID:3565	meningioma	21/846	77/8007	3.10866e-05	0.000204283	9.63502e-05	PLAUR/PLAU/CTSL/ENG/ITGA3/ANPEP/F3/CBS/CDKN1A/BCR/FAP/MMP9/NDRG2/CAV1/LAMB1/MMP11/CCND1/GADD45A/CA9/VEGFA/PTGS2	21
DOID:3262	phagocyte bactericidal dysfunction	9/846	18/8007	3.16425e-05	0.000206299	9.73009e-05	CYBA/NCF4/ITGB2/KMT2A/NCF1/NCF2/PRF1/RAP1GAP/CYBB	9
DOID:520	aortic disease	18/846	61/8007	3.60917e-05	0.000233468	0.000110115	TIMP1/HSPB1/ITGA5/XYLT1/FBLN5/FN1/CD44/PRF1/TNFRSF11B/ACTA2/IL2RA/MMP9/IL6/IGKC/SERPINA5/PLAT/PTGS2/EGR1	18
DOID:2994	germ cell cancer	69/846	410/8007	4.80136e-05	0.00030818	0.000145353	S100A11/LGALS1/NCAM1/LGALS3/PLAUR/ARPC1B/FTL/PDPN/RPRM/SLC11A1/PIK3R1/SERPINE1/ARHGDIB/PCSK2/SHC1/TNK2/PLAU/HAMP/CD4/P2RX7/ITGA3/IRF1/NEUROD1/MUC1/RBP1/PLA2G2A/FMNL1/KRT7/GFRA1/CBS/FAS/CDKN1A/MMP14/IL2RG/IGFBP2/GPNMB/ITGB4/POSTN/SFRP4/NOTCH1/MDK/TMSB10/CD99/PDZK1IP1/KIT/AQP9/RAP1GAP/IGFBP3/IL2RA/IL18/CCL20/MMP9/NDRG2/RASL11B/SLPI/TNC/IL6/CAV1/BIRC3/SDC1/SOX2/ID4/ASS1/NDRG1/CCND1/MT1F/CA9/MMP7/PTG…	69
DOID:381	arthropathy	24/846	97/8007	4.99184e-05	0.000315865	0.000148978	FTL/TNFRSF1A/CD14/HFE/CCL2/TNFRSF1B/HLA-E/HLA-B/MICA/BMP2/FAS/COL6A1/HLA-A/TNFRSF11B/IL18/MMP9/IL1RN/SLPI/IL6/HLA-C/RGS1/DKK1/VEGFA/IL1B	24
DOID:0060037	developmental disorder of mental health	64/846	373/8007	4.99738e-05	0.000315865	0.000148978	ZNF711/SCN3A/SPAST/JMJD1C/CDK5R1/DCX/SMC3/NRXN1/GRIA2/MAPT/GRIK2/PLP2/PAK3/TCF4/CASK/NBEA/SHANK2/SLC1A1/GPX1/HDAC4/NLGN1/CTSD/GRIA3/SLC9A6/SCAMP5/GABRB3/TGFB1/OPHN1/GAD1/LAMB2/SRGAP3/GABBR1/ABAT/GABRA3/TSPAN7/GABBR2/SCN2A/SCN1A/STXBP1/FLNA/NAMPT/SOX3/MAOB/HLA-A/CNTNAP2/L1CAM/LAMA2/CHRNB2/NTRK2/NLGN3/SNAP25/IL1RN/IL6/RAB3A/ID4/TUSC3/TDO2/VEGFA/RBFOX1/GABRA1/PTGS2/TAC1/ATP1A2/NRGN	64
DOID:2797	idiopathic interstitial pneumonia	12/846	32/8007	5.44106e-05	0.000341303	0.000160975	FSD1/CCL2/PLAU/MUC1/SOD3/IGFBP3/IL18/IL6/CCND1/MMP7/CCL18/IGFBP5	12
DOID:715	T-cell leukemia	18/846	63/8007	5.80494e-05	0.00036139	0.00017045	MVP/PTPN6/SOCS1/MUC1/LYN/CD44/FAS/CDKN1A/NOTCH1/FOSL2/LDHA/LMO2/MMP9/CCND1/DKK1/VEGFA/MMP7/CCL18	18
DOID:3498	pancreatic ductal adenocarcinoma	24/846	98/8007	5.96338e-05	0.000368483	0.000173795	LGALS1/TYMP/CD151/TGFB1/PLAU/BRSK2/SOCS3/ITGA3/FLNA/F3/MMP14/NQO1/ST14/L1CAM/PRKCZ/MMP9/ADAM8/IL6/CAV1/NDRG1/CYP1B1/NMU/MMP7/PLAT	24
DOID:2723	dermatitis	38/846	189/8007	6.30623e-05	0.000386782	0.000182426	TIMP1/S100A11/ANXA2/PLAUR/HSPB1/TNFRSF14/CSTA/RNASE2/HFE/ICAM1/LTF/HMOX1/PLAU/HAMP/IL32/TLR2/IL4R/CCL5/FABP5/BCL2A1/LIF/IL13RA1/CDKN1A/ITGB4/CHGA/OSM/IL2RA/IL18/MMP9/IL1RN/IL6/CXCL10/VEGFA/APOC1/CCL18/IL1B/NPY/TAC1	38
DOID:28	endocrine system disease	67/846	399/8007	6.64193e-05	0.000404376	0.000190724	LGALS1/LGALS3/HSPB1/CHD7/PTCH1/CD63/SERPINA1/FCGR2A/CTSB/TNFRSF1A/CD14/GLUD1/SERPINE1/THRA/TGFB1/ICAM1/CCL2/LTF/CASP1/FGF9/TLR2/IL4R/TREM1/ENG/TNFRSF1B/CD4/CCL5/COL1A1/IRF1/SPP1/HLA-B/MICA/NAMPT/HLA-DPB1/CD44/F3/ADM/FAS/CDKN1A/SOX3/HLA-A/PDE8B/TNFRSF11B/KIT/AQP9/CHGA/PRKCZ/IGFBP3/IL2RA/IL18/TSHR/MMP9/IL1RN/IL6/PTPRC/CXCL10/HLA-C/CA2/CCND1/UCP2/ABCC8/HLA-DQB1/VEGFA/PROS1/PTGS2/IL1B/HLA-DQA1	67
DOID:13141	uveitis	11/846	28/8007	6.7737e-05	0.000409389	0.000193088	HNRNPH3/SERPINA1/ICAM1/CCL2/TLR2/ADM/SERPINF1/FAS/CKB/HLA-DQB1/HLA-DQA1	11
DOID:1307	dementia	32/846	150/8007	7.30387e-05	0.000438232	0.000206692	TIMP1/SPAST/MAPT/PLAUR/TYROBP/SERPINA1/GRN/RTN3/C5AR1/GPX1/TNFRSF1A/TGFB1/SREBF2/JPH3/CXCR4/TNFRSF1B/SPP1/SERPINA3/PLA2G2A/TREM2/BCHE/CHRNB2/THBS1/TRIM9/IL6/SNCAIP/VEGFA/SNCB/IL1B/SLC17A7/TAC1/RPH3A	32
DOID:1483	gingival disease	12/846	33/8007	7.73696e-05	0.000460878	0.000217373	SMC3/TGFB1/TLR2/LYZ/ADM/HSPG2/IL18/MMP9/IL1RN/IL6/VEGFA/IL1B	12
DOID:2452	thrombophilia	10/846	24/8007	8.07278e-05	0.000477447	0.000225188	ITGB2/SERPINE1/PROCR/TLR2/THBD/ITGAM/F3/F13A1/VEGFA/ANGPT2	10
DOID:1485	cystic fibrosis	30/846	138/8007	8.47131e-05	0.000497464	0.000234629	FXYD5/SERPINA1/FCGR2A/TNFRSF1A/TGFB1/HFE/ICAM1/HMOX1/PLAU/TLR2/TREM1/COL1A1/FLNA/PTX3/ANXA5/MUC1/PLA2G2A/PTGS1/MARCO/ZFP36/PI3/LGALS9/IGFBP3/IL18/MMP9/IL1RN/SLPI/IL6/PTGS2/IL1B	30
DOID:11729	Lyme disease	8/846	16/8007	8.90824e-05	0.000519438	0.000244993	TGFB1/CCL2/TLR2/PTGS1/MMP9/IL6/PTGS2/IL1B	8
DOID:14067	Plasmodium falciparum malaria	9/846	20/8007	8.98684e-05	0.00051956	0.00024505	NCF1/HAMP/ENG/HLA-B/IL18/IL1RN/CYBB/ANGPT2/IL1B	9
DOID:5041	esophageal cancer	31/846	145/8007	9.03582e-05	0.00051956	0.00024505	S100A4/PDPN/SLC11A1/SERPINE1/TGFB1/CCL2/PBX1/PLAU/S100A8/S100A9/HLA-B/MT2A/MUC1/CD44/FAS/CDKN1A/HLA-A/NOTCH1/MDK/IGFBP3/IL18/RARRES1/MMP9/CAV1/NDRG1/CCND1/VEGFA/PTGS2/EGR1/FOS/TAC1	31
DOID:421	hair disease	18/846	65/8007	9.10814e-05	0.000520106	0.000245308	PDPN/TNFSF13/PSIP1/ICAM1/CCL2/HLA-B/MICA/LIF/FAS/HLA-A/ST14/HR/OSM/IL1RN/IL6/FCGR1A/FCGR1B/HLA-DQA1	18
DOID:10155	intestinal cancer	53/846	300/8007	0.000102592	0.000581821	0.000274416	CHI3L1/LGALS3/IFITM3/PLAUR/TYMP/TNFSF13/CELF2/GSK3B/ITGA5/LGALS3BP/TGFB1/SAT1/ICAM1/SHC1/HMOX1/DPYD/LMNA/TMSB4X/PMP22/MSR1/MUC1/CD44/KRT7/SERPINF1/FAS/CDKN1A/MMP14/BCHE/ITGB4/GZMA/POSTN/MDK/L1CAM/VIM/LCP1/SDC2/IGFBP3/MMP9/EFNB3/CAV1/BIRC3/SOX2/NRP1/B4GALNT1/DCN/CCND1/VEGFA/MMP7/CXCL3/PTGS2/IL1B/NPY/FOS	53
DOID:6000	congestive heart failure	43/846	229/8007	0.000113485	0.000639222	0.000301489	CHI3L1/LGALS3/CYBA/HDAC4/TNFRSF1A/CD14/MYL9/TGFB1/ANG/HFE/ICAM1/CASP1/GDF15/HMOX1/HAMP/LMNA/UNC93B1/SPP1/LOX/HLA-B/CALCRL/NPPA/F3/ADM/FSTL1/MDK/TNFRSF11B/CHGA/THBS1/SOD3/IL18/MMP9/ADORA1/STC1/IL6/ZFPM2/DUSP1/NUPR1/PPP1R1A/UCP2/EDNRB/VEGFA/NPY	43
DOID:438	autoimmune disease of the nervous system	16/846	55/8007	0.000117256	0.000656002	0.000309404	LGALS1/FCGR2A/C3/CD14/TGFB1/HLA-E/HLA-DRA/FAS/MMP9/IL6/PTPRC/CXCL10/HLA-DQB1/IL1B/HLA-DQA1/CA3	16
DOID:0080000	muscular disease	67/846	408/8007	0.000132766	0.000737789	0.000347978	TIMP1/NCAM1/MAPT/CNTN1/DNM3/TNFSF13/CELF2/TNFRSF12A/SERPINE1/TGFB1/HFE/CCL2/PDGFRA/LMNA/COL6A2/TLR2/CAST/S100A8/ITGAM/SPP1/B4GALT1/HLA-B/PTX3/COL6A3/RBP1/FLNC/HLA-DPB1/NPPA/BACE2/LILRB1/F3/PAMR1/PLS3/FAS/CDKN1A/MMP14/COL6A1/MAOB/HLA-A/LAMA2/PDGFA/TNFRSF11B/SYNC/CHGA/HSPG2/SDC2/THBS1/PRKCZ/IGFBP3/MMP9/DPP6/ADORA1/TNC/IL6/CAV1/TPM2/ZFPM2/CXCL10/ITGA7/MSTN/EDNRB/HLA-DQB1/VEGFA/MMP7/IL1B/CRYAB/CRYM	67
DOID:1443	cerebral degeneration	18/846	67/8007	0.000139662	0.000770932	0.00036361	NCAM1/MAPT/ANXA2/ANXA1/HEXB/HFE/TNFRSF1B/B4GALT1/ADM/CBS/FAS/L1CAM/IL6/ADCYAP1R1/PLP1/PLAT/SNCB/FA2H	18
DOID:5353	colonic disease	11/846	30/8007	0.00014128	0.0007747	0.000365387	S100A8/PTGS1/GFRA1/L1CAM/KIT/AQP9/KCNN3/EDNRB/PTGS2/TAC1/SOX10	11
DOID:2921	glomerulonephritis	20/846	79/8007	0.000148468	0.000808758	0.000381451	SERPINE1/TGFB1/ICAM1/CCL2/P2RX7/MYO1E/PTX3/COL3A1/MYH9/MMP14/APOL1/KIT/SYNPO/IGFBP3/IL18/CFH/MMP9/IL6/CLU/HLA-DQA1	20
DOID:1107	esophageal carcinoma	27/846	123/8007	0.000159331	0.000862261	0.000406686	S100A4/PDPN/SERPINE1/TGFB1/CCL2/PBX1/S100A8/S100A9/HLA-B/MUC1/CD44/FAS/CDKN1A/HLA-A/NOTCH1/MDK/IGFBP3/IL18/RARRES1/CAV1/NDRG1/CCND1/VEGFA/PTGS2/EGR1/FOS/TAC1	27
DOID:10124	corneal disease	17/846	62/8007	0.000162169	0.00087192	0.000411241	EMP3/PLAUR/TGFBI/TGFB1/ICAM1/LTF/COL8A2/CRB1/F3/COL8A1/CDKN1A/SOD3/MMP9/SLPI/VEGFA/PTGS2/IL1B	17
DOID:576	proteinuria	18/846	68/8007	0.000171545	0.000916381	0.000432211	CHI3L1/C3/TGFB1/CCL2/HMOX1/PLAU/CTSL/ENG/PSMB8/PTX3/NAMPT/F3/ADM/ENAH/HP/THBS1/SYNPO/VEGFA	18
DOID:1059	intellectual disability	31/846	150/8007	0.000174352	0.000925404	0.000436467	ZNF711/SPAST/CDK5R1/DCX/SMC3/NRXN1/GRIK2/PLP2/PAK3/TCF4/CASK/SHANK2/HDAC4/GRIA3/SLC9A6/OPHN1/LAMB2/SRGAP3/TSPAN7/SCN1A/STXBP1/FLNA/SOX3/CNTNAP2/L1CAM/LAMA2/IL6/RAB3A/TUSC3/ATP1A2/NRGN	31
DOID:9471	meningitis	10/846	26/8007	0.000179523	0.000940286	0.000443486	CHI3L1/TNFSF13/ICAM1/PLAU/TLR2/NOTCH1/MDK/GBP1/MMP9/VEGFA	10
DOID:230	lateral sclerosis	25/846	111/8007	0.000180165	0.000940286	0.000443486	TIMP1/SPAST/GRIA2/MAPT/IDI1/GRN/TNFRSF1A/GRIA3/ANG/HFE/CHGB/CCL2/GRIA4/UNC13A/ENG/TNFRSF1B/LOX/CP/CHGA/MMP9/DPP6/LAMC1/VEGFA/NEFL/NEFM	25
DOID:5295	intestinal disease	32/846	157/8007	0.000180562	0.000940286	0.000443486	ITGB2/SLC11A1/ICAM1/SOCS3/S100A8/CCL5/FLNA/NAMPT/KRT7/PTGS1/GFRA1/FAS/IFITM1/L1CAM/KIT/AQP9/IL18/IL1RN/IL6/BIRC3/SDC1/KCNN3/CXCL10/CA2/CXCL6/EDNRB/VEGFA/MMP7/PTGS2/IL1B/TAC1/SOX10	32
DOID:3480	uveal disease	14/846	46/8007	0.0001829	0.000946506	0.00044642	HNRNPH3/SERPINA1/LOXL1/ICAM1/CCL2/TLR2/ADM/SERPINF1/FAS/CFH/CLU/CKB/HLA-DQB1/HLA-DQA1	14
DOID:5082	liver cirrhosis	41/846	220/8007	0.000192862	0.000991862	0.000467812	ANXA2/STEAP3/SERPINA1/TYMP/TNFSF13/CD14/TGFB1/HFE/PROCR/ICAM1/DPYD/TLR2/ENG/THBD/FN1/RBP1/NAMPT/SERPINA3/F3/SERPINF1/FAS/CDKN1A/CCR1/IRF7/CNTNAP2/TNFRSF11B/IGFBP3/IL2RA/IL18/GNLY/MMP9/IL1RN/IL6/CAV1/CXCL10/CCND1/HLA-DQB1/VEGFA/RBFOX1/MMP7/IL1B	41
DOID:423	myopathy	65/846	398/8007	0.000196598	0.000995168	0.000469371	TIMP1/NCAM1/MAPT/CNTN1/DNM3/TNFSF13/CELF2/TNFRSF12A/SERPINE1/TGFB1/HFE/CCL2/LMNA/COL6A2/TLR2/CAST/S100A8/ITGAM/SPP1/B4GALT1/HLA-B/PTX3/COL6A3/RBP1/FLNC/HLA-DPB1/NPPA/BACE2/LILRB1/F3/PAMR1/PLS3/FAS/CDKN1A/MMP14/COL6A1/MAOB/HLA-A/LAMA2/PDGFA/TNFRSF11B/SYNC/CHGA/HSPG2/SDC2/THBS1/PRKCZ/IGFBP3/MMP9/DPP6/ADORA1/TNC/IL6/CAV1/TPM2/CXCL10/ITGA7/MSTN/EDNRB/HLA-DQB1/VEGFA/MMP7/IL1B/CRYAB/CRYM	65
DOID:66	muscle tissue disease	65/846	398/8007	0.000196598	0.000995168	0.000469371	TIMP1/NCAM1/MAPT/CNTN1/DNM3/TNFSF13/CELF2/TNFRSF12A/SERPINE1/TGFB1/HFE/CCL2/LMNA/COL6A2/TLR2/CAST/S100A8/ITGAM/SPP1/B4GALT1/HLA-B/PTX3/COL6A3/RBP1/FLNC/HLA-DPB1/NPPA/BACE2/LILRB1/F3/PAMR1/PLS3/FAS/CDKN1A/MMP14/COL6A1/MAOB/HLA-A/LAMA2/PDGFA/TNFRSF11B/SYNC/CHGA/HSPG2/SDC2/THBS1/PRKCZ/IGFBP3/MMP9/DPP6/ADORA1/TNC/IL6/CAV1/TPM2/CXCL10/ITGA7/MSTN/EDNRB/HLA-DQB1/VEGFA/MMP7/IL1B/CRYAB/CRYM	65
DOID:11394	adult respiratory distress syndrome	11/846	31/8007	0.000198312	0.000995168	0.000469371	SERPINE1/TGFB1/TRPV2/PLA2G2A/F3/FAS/PI3/IL6/VEGFA/ANGPT2/IL1B	11
DOID:9744	type 1 diabetes mellitus	11/846	31/8007	0.000198312	0.000995168	0.000469371	CCL2/TLR2/IL4R/NEUROD1/MMP9/IL6/PTPRC/CXCL10/HLA-DQB1/IL1B/HLA-DQA1	11
DOID:0060005	autoimmune disease of endocrine system	21/846	87/8007	0.000211356	0.00104792	0.000494251	FCGR2A/ICAM1/CCL2/IL4R/TNFRSF1B/CCL5/IRF1/HLA-B/HLA-DPB1/FAS/HLA-A/IL2RA/TSHR/IL6/PTPRC/CXCL10/HLA-C/HLA-DQB1/PTGS2/IL1B/HLA-DQA1	21
DOID:8857	lupus erythematosus	21/846	87/8007	0.000211356	0.00104792	0.000494251	CEBPB/PROCR/ICAM1/CCL2/HAMP/IL4R/CD4/P2RX7/CCL5/IER3/ITGAM/LYN/IL10RA/FAS/IL2RA/IL18/MMP9/IL1RN/IL6/IGHG1/IL1B	21
DOID:1176	bronchial disease	31/846	153/8007	0.000253342	0.00124862	0.00058891	LGALS3/HSPB1/TNFRSF14/SERPINA1/SLC11A1/RNASE2/CD14/SERPINE1/TGFB1/ICAM1/PLAU/TLR2/IL4R/S100A9/P2RX7/CCL5/IRF1/THBD/IL13RA1/PPP1R15A/IL18/MMP9/IL1RN/SLPI/ADAM8/TNC/CXCL10/VEGFA/CCL18/PTGS2/IL1B	31
DOID:1724	duodenal ulcer	10/846	27/8007	0.000258405	0.00126603	0.000597124	TGFB1/PLAU/TLR2/APOBEC3G/MMP9/IL1RN/IL6/HLA-DQB1/IL1B/SST	10
DOID:10534	stomach cancer	48/846	274/8007	0.000265295	0.00129018	0.000608513	S100A11/LGALS1/PLAUR/ARPC1B/HSPB1/ANXA1/SERPINE1/NET1/LGALS3BP/TGFB1/ICAM1/CCL2/CASP1/TNK2/HMOX1/PLAU/COL1A2/TAGLN/S100A8/CCL5/ITGA3/SPP1/LOX/MUC1/CD44/PLA2G2A/FAS/CDKN1A/MMP14/IGFBP2/CFI/POSTN/S100A6/IGFBP3/IL18/MMP9/IL1RN/SLPI/IL6/SDC1/SOX2/ID4/MMP11/CCND1/RNASE1/MMP7/PTGS2/IL1B	48
DOID:7166	thyroiditis	15/846	53/8007	0.00026645	0.00129018	0.000608513	PTCH1/TGFB1/ICAM1/CCL2/COL1A1/HLA-B/FAS/HLA-A/IL18/IL6/PTPRC/CXCL10/HLA-DQB1/VEGFA/PTGS2	15
DOID:1520	colon carcinoma	33/846	168/8007	0.000296725	0.00142842	0.000673714	LGALS3/TYMP/TNFSF13/GSK3B/TGFB1/HMOX1/DPYD/LMNA/TMSB4X/PMP22/MUC1/CD44/KRT7/SERPINF1/FAS/CDKN1A/MMP14/BCHE/ITGB4/GZMA/SDC2/IGFBP3/EFNB3/CAV1/NRP1/DCN/CCND1/VEGFA/MMP7/CXCL3/PTGS2/IL1B/FOS	33
DOID:5679	retinal disease	59/846	358/8007	0.000302886	0.00144054	0.000679429	SMC3/SERPING1/LRP6/C3/CDHR1/TNFRSF1A/LOXL1/SERPINE1/ITGA5/TGFB1/HFE/ICAM1/CCL2/HAMP/TLR2/COL8A2/C2/CCL5/CFD/HMX1/FBLN5/LOX/HLA-B/LTBP2/IL10RA/CALCRL/NPPA/CRB1/PLIN2/SERPINF1/COL8A1/FAS/CDKN1A/CFI/POSTN/RIMS1/RGR/ECM1/KIT/EFEMP1/IGFBP3/NTRK2/CA12/CFH/MMP9/IL1RN/TNC/IL6/CAV1/CLU/CYP1B1/UCP2/EDNRB/HLA-DQB1/VEGFA/MMP7/IL1B/CNGA3/SST	59
DOID:440	neuromuscular disease	20/846	83/8007	0.000304306	0.00144054	0.000679429	LGALS1/HSPB1/FCGR2A/C3/GDAP1/TGFB1/LMNA/PMP22/HLA-E/HLA-DRA/MMP9/IL6/PTPRC/CXCL10/NDRG1/ERBB3/HLA-DQB1/NEFL/HLA-DQA1/CA3	20
DOID:0080005	bone remodeling disease	29/846	141/8007	0.000304461	0.00144054	0.000679429	TCIRG1/KMT2A/LRP6/PDLIM4/TGFB1/ICAM1/CCL2/LTF/CA10/TNFRSF1B/COL1A1/THSD7A/BMP2/CD44/IBSP/PLEK/PLOD1/TNFRSF11B/KIT/HP/ACP5/THBS1/IL6/CYP1B1/CCND1/DKK1/CTSK/HAPLN1/IL1B	29
DOID:1123	spondyloarthropathy	19/846	77/8007	0.000308784	0.00145269	0.000685161	TNFRSF1A/CD14/CCL2/TNFRSF1B/HLA-E/HLA-B/MICA/FAS/COL6A1/HLA-A/TNFRSF11B/IL18/IL1RN/SLPI/IL6/HLA-C/RGS1/DKK1/IL1B	19
DOID:10126	keratoconus	9/846	23/8007	0.00032623	0.00151752	0.000715738	EMP3/TGFBI/TGFB1/COL8A2/CRB1/COL8A1/SOD3/SLPI/IL1B	9
DOID:12554	hemolytic-uremic syndrome	9/846	23/8007	0.00032623	0.00151752	0.000715738	C3/IL4R/THBD/F3/CDKN1A/CFI/IL2RA/CFH/CLU	9
DOID:11476	osteoporosis	22/846	96/8007	0.000333722	0.00153512	0.00072404	LRP6/PDLIM4/TGFB1/ICAM1/LTF/CA10/TNFRSF1B/COL1A1/THSD7A/BMP2/CD44/IBSP/PLOD1/TNFRSF11B/KIT/HP/THBS1/IL6/CYP1B1/DKK1/CTSK/IL1B	22
DOID:7998	hyperthyroidism	22/846	96/8007	0.000333722	0.00153512	0.00072404	FCGR2A/SERPINE1/THRA/ICAM1/IL4R/TNFRSF1B/CCL5/IRF1/HLA-B/HLA-DPB1/FAS/HLA-A/CHGA/IL2RA/TSHR/IL6/PTPRC/CXCL10/HLA-C/HLA-DQB1/IL1B/HLA-DQA1	22
DOID:865	vasculitis	26/846	122/8007	0.000344128	0.00157424	0.000742491	SERPINA1/SLC11A1/TNFRSF1A/LGALS3BP/PROCR/ICAM1/CCL2/HMOX1/TSPAN7/S100A9/TNFRSF1B/HLA-E/IRF1/THBD/HLA-B/MICA/TNFAIP3/HLA-A/IL2RA/IL18/MMP9/IL6/VEGFA/MX1/PROS1/IL1B	26
DOID:349	systemic mastocytosis	12/846	38/8007	0.000358592	0.0016314	0.000769449	KMT2A/TNFRSF1A/TGFB1/PDGFRA/CXCR4/CCL5/NTRK3/KIT/IL2RA/IL6/DUSP1/VEGFA	12
DOID:10591	pre-eclampsia	48/846	278/8007	0.000374918	0.00169635	0.000800083	LGALS1/HSPB1/GPX1/SERPINE1/TGFB1/ICAM1/CCL2/GDF15/HMOX1/PLAU/CD74/TLR2/SOCS3/ENG/THBD/ADAM12/PTX3/BGN/NAMPT/LIF/PTGS1/F3/ADM/FAS/CFI/CP/TNFRSF11B/AQP9/HP/OSM/SYNPO/SOD3/IL18/CFH/MMP9/IL6/CXCL10/CLU/TFAP2A/DCN/GADD45A/TDO2/VEGFA/ACTG2/ANGPT2/OLR1/PTGS2/IGFBP5	48
DOID:4971	myelofibrosis	14/846	49/8007	0.000380829	0.00170447	0.000803913	TGFB1/SOCS3/ENG/CXCR4/FN1/LYN/KRT7/MMP14/TNFRSF11B/KIT/THBS1/LDHA/VEGFA/TAC1	14
DOID:7693	abdominal aortic aneurysm	14/846	49/8007	0.000380829	0.00170447	0.000803913	TIMP1/XYLT1/FBLN5/CD44/PRF1/TNFRSF11B/IL2RA/MMP9/IL6/IGKC/SERPINA5/PLAT/PTGS2/EGR1	14
DOID:0080011	bone resorption disease	22/846	97/8007	0.000389581	0.00172388	0.000813069	LRP6/PDLIM4/TGFB1/ICAM1/LTF/CA10/TNFRSF1B/COL1A1/THSD7A/BMP2/CD44/IBSP/PLOD1/TNFRSF11B/KIT/HP/THBS1/IL6/CYP1B1/DKK1/CTSK/IL1B	22
DOID:655	inherited metabolic disorder	55/846	331/8007	0.000391588	0.00172388	0.000813069	NPC2/PLAUR/TRIM37/FTL/SERPINA1/ALOX5AP/C3/HEXB/RARRES2/SERPINE1/GUSB/TGFB1/SREBF2/HFE/ICAM1/CCL2/GDF15/HMOX1/DPYD/HAMP/LMNA/OPLAH/CCL5/CYP27A1/CD52/LOX/HLA-B/FN1/NAMPT/BMP2/NPPA/PTGS1/PLIN2/CBS/FAS/MMP14/MAOB/HLA-A/LUM/CP/UGT8/ECM1/TNFRSF11B/KIT/OSM/LOXL2/MMP9/IL6/ASS1/VEGFA/APOC1/SNCB/CCL18/NPY/IL13RA2	55
DOID:1586	rheumatic fever	6/846	11/8007	0.000395577	0.00172388	0.000813069	FCGR2A/TGFB1/ICAM1/TLR2/HLA-DQB1/HLA-DQA1	6
DOID:2089	constipation	6/846	11/8007	0.000395577	0.00172388	0.000813069	S100A8/PTGS1/KIT/AQP9/PTGS2/TAC1	6
DOID:9779	bowel dysfunction	6/846	11/8007	0.000395577	0.00172388	0.000813069	S100A8/PTGS1/KIT/AQP9/PTGS2/TAC1	6
DOID:11162	respiratory failure	15/846	55/8007	0.000414644	0.00178649	0.000842597	MYH10/SERPINE1/TGFB1/TRPV2/PTX3/PLA2G2A/F3/FAS/PI3/MMP9/TNC/IL6/VEGFA/ANGPT2/IL1B	15
DOID:9588	encephalitis	15/846	55/8007	0.000414644	0.00178649	0.000842597	MAPT/GRN/SAT1/LTF/BRSK2/CD163/IL32/UNC93B1/PTX3/RIMS2/CNTNAP2/IL1RN/IL6/OAS2/VEGFA	15
DOID:3910	lung adenocarcinoma	34/846	178/8007	0.000416416	0.00178649	0.000842597	LGALS3/S100A4/CRMP1/CNTN1/HSPB1/CD63/TYMP/MYCL/ITGA5/TGFB1/ANG/STMN1/HMOX1/BHLHE40/S100A8/S100A9/CXCR4/CCL5/MSR1/ADAM12/MUC1/PTGS1/ITGB4/NQO1/LUM/NOTCH1/MMP9/IL6/CAV1/CYP1B1/VEGFA/PTGS2/HLA-DQA1/EEF1A2	34
DOID:5672	large intestine cancer	49/846	288/8007	0.000464143	0.00198098	0.00093433	CHI3L1/LGALS3/IFITM3/PLAUR/TYMP/TNFSF13/CELF2/GSK3B/ITGA5/LGALS3BP/TGFB1/SAT1/ICAM1/SHC1/HMOX1/DPYD/LMNA/TMSB4X/PMP22/MSR1/MUC1/CD44/KRT7/SERPINF1/FAS/CDKN1A/MMP14/BCHE/ITGB4/GZMA/POSTN/MDK/L1CAM/LCP1/SDC2/IGFBP3/MMP9/EFNB3/CAV1/BIRC3/NRP1/DCN/CCND1/VEGFA/MMP7/CXCL3/PTGS2/IL1B/FOS	49
DOID:0050624	gastrointestinal system benign neoplasm	14/846	50/8007	0.000478414	0.00203142	0.000958119	FSD1/PDGFRA/LOX/MUC1/CD44/NOTCH1/PDGFA/FBLN1/IL6/NDRG1/CCND1/VEGFA/CXCL1/PTGS2	14
DOID:870	neuropathy	36/846	194/8007	0.000506781	0.00214089	0.00100975	SCN3A/LGALS1/HSPB1/FCGR2A/C3/TNFRSF1A/PLXND1/GDAP1/TGFB1/LMNA/BASP1/PMP22/P2RX7/HLA-E/THBD/HLA-DRA/FAS/STMN2/VIM/MMP9/IL6/PTPRC/CXCL10/MMP11/NDRG1/UCP2/ERBB3/HLA-DQB1/VEGFA/PLP1/PLAT/NEFL/IL1B/HLA-DQA1/NPY/CA3	36
DOID:12361	Graves' disease	19/846	80/8007	0.000519285	0.00217368	0.00102522	FCGR2A/ICAM1/IL4R/TNFRSF1B/CCL5/IRF1/HLA-B/HLA-DPB1/FAS/HLA-A/IL2RA/TSHR/IL6/PTPRC/CXCL10/HLA-C/HLA-DQB1/IL1B/HLA-DQA1	19
DOID:1036	chronic leukemia	40/846	223/8007	0.000519793	0.00217368	0.00102522	AKT3/MAPK8/PHLPP1/LAIR1/MYCN/PTPN6/SPAG9/SOCS3/ENG/CXCR4/P2RX7/HCK/CD52/SPP1/HLA-B/ANPEP/BGN/LYN/HLA-DPB1/MYH9/TNFAIP3/HLA-A/BCR/IFITM1/KIT/LILRB4/CDH13/JUNB/LMO2/IL1RN/CAMK2G/IL6/PTPRC/WNT7B/DCN/CCND1/HLA-DQB1/VEGFA/ANGPT2/HLA-DQA1	40
DOID:219	colon cancer	48/846	282/8007	0.000523584	0.00217853	0.0010275	LGALS3/IFITM3/PLAUR/TYMP/TNFSF13/CELF2/GSK3B/ITGA5/LGALS3BP/TGFB1/SAT1/ICAM1/SHC1/HMOX1/DPYD/LMNA/TMSB4X/PMP22/MSR1/MUC1/CD44/KRT7/SERPINF1/FAS/CDKN1A/MMP14/BCHE/ITGB4/GZMA/POSTN/MDK/L1CAM/LCP1/SDC2/IGFBP3/MMP9/EFNB3/CAV1/BIRC3/NRP1/DCN/CCND1/VEGFA/MMP7/CXCL3/PTGS2/IL1B/FOS	48
DOID:0060086	female reproductive organ benign neoplasm	13/846	45/8007	0.000544	0.00225216	0.00106223	S100A11/CEBPB/TGFB1/LMNA/COL1A1/COL5A1/L1CAM/IL6/LAMB1/CCND1/VEGFA/IL1B/EGR1	13
DOID:8466	retinal degeneration	45/846	261/8007	0.000584722	0.0024087	0.00113607	SMC3/SERPING1/LRP6/C3/CDHR1/TNFRSF1A/LOXL1/SERPINE1/TGFB1/HFE/ICAM1/CCL2/HAMP/TLR2/COL8A2/C2/CFD/HMX1/FBLN5/HLA-B/LTBP2/CALCRL/NPPA/CRB1/PLIN2/SERPINF1/COL8A1/FAS/CDKN1A/CFI/RIMS1/RGR/EFEMP1/NTRK2/CA12/CFH/MMP9/IL1RN/CAV1/CLU/CYP1B1/HLA-DQB1/VEGFA/MMP7/IL1B	45
DOID:4079	heart valve disease	14/846	51/8007	0.000596496	0.00244504	0.0011532	ALOX5/PLAU/CXCR4/SPP1/FLNA/HLA-B/COL3A1/BMP2/TNFRSF11B/IL2RA/IL1R1/IL1RN/CYBB/VEGFA	14
DOID:8469	influenza	24/846	113/8007	0.000604587	0.002466	0.00116309	ANXA2/MAPK8/PIK3R1/SERPINE1/TGFB1/ICAM1/CCL2/SOCS1/CASP1/IL32/SOCS3/BST2/CD4/CCL5/APOBEC3G/HLA-B/PTX3/HLA-DMB/LILRB1/IRF7/HLA-A/IFITM1/CXCL10/MX1	24
DOID:633	myositis	19/846	81/8007	0.000612766	0.00248711	0.00117305	TNFSF13/HFE/CCL2/LMNA/TLR2/S100A8/ITGAM/BACE2/LILRB1/FAS/MAOB/SDC2/THBS1/IGFBP3/MMP9/IL6/VEGFA/MMP7/IL1B	19
DOID:3265	chronic granulomatous disease	7/846	16/8007	0.000695519	0.00279558	0.00131854	CYBA/NCF4/KMT2A/NCF1/NCF2/PRF1/CYBB	7
DOID:61	mitral valve disease	7/846	16/8007	0.000695519	0.00279558	0.00131854	PLAU/CXCR4/FLNA/COL3A1/IL2RA/IL1R1/CYBB	7
DOID:7188	autoimmune thyroiditis	6/846	12/8007	0.000720681	0.00288272	0.00135964	CCL2/HLA-B/HLA-A/CXCL10/HLA-DQB1/PTGS2	6
DOID:3451	skin carcinoma	15/846	58/8007	0.00076649	0.00305122	0.00143911	MYCN/S100A9/CCL5/MUC1/BMP2/CD44/CDKN1A/MMP14/PTPRD/CD99/THBS1/MMP9/IL6/CCND1/PTGS2	15
DOID:437	myasthenia gravis	12/846	41/8007	0.000776428	0.00307599	0.00145079	LGALS1/FCGR2A/C3/TGFB1/HLA-E/HLA-DRA/IL6/PTPRC/CXCL10/HLA-DQB1/HLA-DQA1/CA3	12
DOID:9256	colorectal cancer	48/846	287/8007	0.000782165	0.00308397	0.00145455	LGALS3/IFITM3/PLAUR/TYMP/TNFSF13/CELF2/GSK3B/ITGA5/LGALS3BP/TGFB1/SAT1/ICAM1/SHC1/HMOX1/DPYD/LMNA/TMSB4X/PMP22/MSR1/MUC1/CD44/KRT7/SERPINF1/FAS/CDKN1A/MMP14/BCHE/ITGB4/GZMA/POSTN/MDK/L1CAM/LCP1/SDC2/IGFBP3/MMP9/EFNB3/CAV1/BIRC3/NRP1/DCN/CCND1/VEGFA/MMP7/CXCL3/PTGS2/IL1B/FOS	48
DOID:1686	glaucoma	23/846	109/8007	0.000857281	0.00335329	0.00158158	TNFRSF1A/LOXL1/SERPINE1/TGFB1/HAMP/TLR2/COL8A2/LTBP2/CALCRL/NPPA/COL8A1/FAS/CDKN1A/NTRK2/CA12/MMP9/IL1RN/CAV1/CLU/CYP1B1/HLA-DQB1/VEGFA/IL1B	23
DOID:0050622	reproductive organ benign neoplasm	13/846	47/8007	0.000858572	0.00335329	0.00158158	S100A11/CEBPB/TGFB1/LMNA/COL1A1/COL5A1/L1CAM/IL6/LAMB1/CCND1/VEGFA/IL1B/EGR1	13
DOID:3978	extrinsic cardiomyopathy	9/846	26/8007	0.000931678	0.00358804	0.0016923	CCL2/SPP1/HLA-B/PTX3/F3/FAS/MMP9/IL6/HLA-DQB1	9
DOID:820	myocarditis	9/846	26/8007	0.000931678	0.00358804	0.0016923	CCL2/SPP1/HLA-B/PTX3/F3/FAS/MMP9/IL6/HLA-DQB1	9
DOID:986	alopecia areata	9/846	26/8007	0.000931678	0.00358804	0.0016923	TNFSF13/PSIP1/ICAM1/CCL2/MICA/FAS/IL1RN/FCGR1A/FCGR1B	9
DOID:0050136	systemic mycosis	12/846	42/8007	0.000984332	0.00373866	0.00176334	FCGR2A/TNFRSF1A/TGFB1/TLR2/CLEC7A/TNFRSF1B/MICA/IL1R1/SLPI/IL6/CXCL10/IL1B	12
DOID:1319	brain cancer	12/846	42/8007	0.000984332	0.00373866	0.00176334	MAP2/NCAM1/MAPT/RAC2/MYCN/COL1A2/RAC3/MMP14/L1CAM/AQP9/MMP9/PTGS2	12
DOID:439	neuromuscular junction disease	12/846	42/8007	0.000984332	0.00373866	0.00176334	LGALS1/FCGR2A/C3/TGFB1/HLA-E/HLA-DRA/IL6/PTPRC/CXCL10/HLA-DQB1/HLA-DQA1/CA3	12
DOID:10871	age related macular degeneration	17/846	72/8007	0.001079	0.00406097	0.00191536	SERPING1/LRP6/C3/LOXL1/HFE/ICAM1/CCL2/C2/CFD/FBLN5/HLA-B/SERPINF1/CFI/EFEMP1/CFH/VEGFA/MMP7	17
DOID:2007	degeneration of macula and posterior pole	17/846	72/8007	0.001079	0.00406097	0.00191536	SERPING1/LRP6/C3/LOXL1/HFE/ICAM1/CCL2/C2/CFD/FBLN5/HLA-B/SERPINF1/CFI/EFEMP1/CFH/VEGFA/MMP7	17
DOID:750	peptic ulcer disease	16/846	66/8007	0.00110885	0.00415443	0.00195944	TGFB1/CCL2/PLAU/TLR2/TREM1/APOBEC3G/PTGS1/LDHA/MMP9/IL1RN/IL6/HLA-DQB1/VEGFA/PTGS2/IL1B/SST	16
DOID:4195	hyperglycemia	27/846	139/8007	0.001218	0.00454281	0.00214262	PTCH1/GPX1/TNFRSF1A/SERPINE1/NCF1/TGFB1/HFE/ICAM1/SHC1/HMOX1/CTSL/TLR2/TNFRSF1B/CCL5/NEUROD1/NAMPT/ITGB4/HSPG2/PRKCZ/SOD3/IL18/CFH/IL6/UCP2/APOC1/PTGS2/CRYM	27
DOID:0060095	uterine benign neoplasm	12/846	43/8007	0.00123651	0.00454848	0.00214529	S100A11/CEBPB/TGFB1/COL1A1/COL5A1/L1CAM/IL6/LAMB1/CCND1/VEGFA/IL1B/EGR1	12
DOID:13223	uterine fibroid	12/846	43/8007	0.00123651	0.00454848	0.00214529	S100A11/CEBPB/TGFB1/COL1A1/COL5A1/L1CAM/IL6/LAMB1/CCND1/VEGFA/IL1B/EGR1	12
DOID:9500	leukocyte disease	20/846	92/8007	0.00124074	0.00454848	0.00214529	KMT2A/RNASE2/TNFRSF1A/TGFB1/PDGFRA/CSF3R/CXCR4/CD4/CCL5/WAS/MUC1/FAS/NTRK3/KIT/IL2RA/IL6/BIRC3/DUSP1/HLA-DQB1/VEGFA	20
DOID:1800	neuroendocrine carcinoma	8/846	22/8007	0.00124149	0.00454848	0.00214529	MAP2/ASCL1/SPP1/NEUROD1/CD44/KRT7/CDKN1A/KIT	8
DOID:9952	acute lymphocytic leukemia	13/846	49/8007	0.00131309	0.00478961	0.00225902	WASF1/NCAM1/CYBA/KMT2A/SERPINE1/TGFB1/CCL2/CXCR4/HLA-DPB1/CDKN1A/BCR/CCL18/TAC1	13
DOID:4481	allergic rhinitis	21/846	99/8007	0.00131985	0.00479312	0.00226068	FCGR2A/CD14/SERPINE1/TGFB1/ICAM1/HMOX1/TLR2/CCL5/CFD/HLA-B/CD86/ADM/HLA-A/IL2RA/IL18/IL6/FCGR1A/HLA-C/VEGFA/FOXJ1/TAC1	21
DOID:13241	Behcet's disease	19/846	86/8007	0.00132924	0.00480618	0.00226683	SLC11A1/TNFRSF1A/LGALS3BP/PROCR/ICAM1/CCL2/HMOX1/TNFRSF1B/HLA-E/IRF1/THBD/HLA-B/MICA/HLA-A/IL18/MMP9/VEGFA/PROS1/IL1B	19
DOID:4606	bile duct cancer	27/846	140/8007	0.00136155	0.00488037	0.00230183	LGALS3/ANXA2/SERPINA1/TYMP/ANXA1/CD151/TGFB1/SOCS3/CXCR4/SPP1/MICA/MUC1/FAS/CDKN1A/NQO1/POSTN/L1CAM/VIM/MMP9/IL6/CAV1/SDC1/DUSP1/CCND1/VEGFA/MMP7/PTGS2	27
DOID:4897	bile duct carcinoma	27/846	140/8007	0.00136155	0.00488037	0.00230183	LGALS3/ANXA2/SERPINA1/TYMP/ANXA1/CD151/TGFB1/SOCS3/CXCR4/SPP1/MICA/MUC1/FAS/CDKN1A/NQO1/POSTN/L1CAM/VIM/MMP9/IL6/CAV1/SDC1/DUSP1/CCND1/VEGFA/MMP7/PTGS2	27
DOID:4448	macular degeneration	17/846	74/8007	0.00149195	0.00532473	0.00251141	SERPING1/LRP6/C3/LOXL1/HFE/ICAM1/CCL2/C2/CFD/FBLN5/HLA-B/SERPINF1/CFI/EFEMP1/CFH/VEGFA/MMP7	17
DOID:2841	asthma	26/846	134/8007	0.00151339	0.00537807	0.00253657	LGALS3/HSPB1/TNFRSF14/SLC11A1/RNASE2/CD14/SERPINE1/TGFB1/ICAM1/PLAU/TLR2/IL4R/P2RX7/CCL5/IRF1/IL13RA1/IL18/MMP9/IL1RN/SLPI/ADAM8/TNC/CXCL10/CCL18/PTGS2/IL1B	26
DOID:350	mastocytosis	12/846	44/8007	0.0015399	0.00544887	0.00256996	KMT2A/TNFRSF1A/TGFB1/PDGFRA/CXCR4/CCL5/NTRK3/KIT/IL2RA/IL6/DUSP1/VEGFA	12
DOID:6590	spondylitis	16/846	68/8007	0.00155739	0.00548733	0.0025881	TNFRSF1A/CD14/TNFRSF1B/HLA-E/HLA-B/MICA/COL6A1/HLA-A/TNFRSF11B/IL18/IL1RN/IL6/HLA-C/RGS1/DKK1/IL1B	16
DOID:200	giant cell tumor	7/846	18/8007	0.00160097	0.00556976	0.00262698	CEBPB/CD14/CD33/COL6A3/CLU/CCND1/PTGS2	7
DOID:4248	coronary stenosis	7/846	18/8007	0.00160097	0.00556976	0.00262698	CYBA/SERPINE1/ICAM1/CCL2/TLR2/SPP1/IL6	7
DOID:9428	intracranial hypertension	7/846	18/8007	0.00160097	0.00556976	0.00262698	MAPT/B4GALT1/FAS/L1CAM/CXCL10/ADCYAP1R1/IL1B	7
DOID:9074	systemic lupus erythematosus	18/846	81/8007	0.00164323	0.00569288	0.00268505	CEBPB/PROCR/ICAM1/CCL2/HAMP/IL4R/CD4/P2RX7/CCL5/ITGAM/LYN/IL10RA/FAS/IL2RA/IL18/MMP9/IL1RN/IL1B	18
DOID:8692	myeloid leukemia	27/846	142/8007	0.00169298	0.00584079	0.00275481	NCAM1/PLAUR/KMT2A/CEBPD/CCL2/SOCS3/PLSCR1/ITGAM/LYZ/MUC1/LYN/FAS/CDKN1A/IGFBP2/MN1/BCR/KIT/SDC2/IL18/LMO2/MMP9/CAMK2G/IL6/CAV1/NRP1/CCND1/IL1B	27
DOID:2163	nasal cavity disease	21/846	101/8007	0.00172033	0.00586186	0.00276475	FCGR2A/CD14/SERPINE1/TGFB1/ICAM1/HMOX1/TLR2/CCL5/CFD/HLA-B/CD86/ADM/HLA-A/IL2RA/IL18/IL6/FCGR1A/HLA-C/VEGFA/FOXJ1/TAC1	21
DOID:2825	nose disease	21/846	101/8007	0.00172033	0.00586186	0.00276475	FCGR2A/CD14/SERPINE1/TGFB1/ICAM1/HMOX1/TLR2/CCL5/CFD/HLA-B/CD86/ADM/HLA-A/IL2RA/IL18/IL6/FCGR1A/HLA-C/VEGFA/FOXJ1/TAC1	21
DOID:4483	rhinitis	21/846	101/8007	0.00172033	0.00586186	0.00276475	FCGR2A/CD14/SERPINE1/TGFB1/ICAM1/HMOX1/TLR2/CCL5/CFD/HLA-B/CD86/ADM/HLA-A/IL2RA/IL18/IL6/FCGR1A/HLA-C/VEGFA/FOXJ1/TAC1	21
DOID:11723	Duchenne muscular dystrophy	8/846	23/8007	0.00172963	0.00586942	0.00276831	TIMP1/SPP1/HLA-B/PAMR1/HLA-A/SYNC/HSPG2/MSTN	8
DOID:2473	opportunistic mycosis	11/846	39/8007	0.00178189	0.00600491	0.00283222	FCGR2A/TNFRSF1A/TGFB1/TLR2/CLEC7A/TNFRSF1B/IL1R1/SLPI/IL6/CXCL10/IL1B	11
DOID:3969	papillary thyroid carcinoma	22/846	108/8007	0.00178407	0.00600491	0.00283222	NCAM1/LGALS3/MAPK8/SERPINA1/CEBPB/CCL2/CXCR4/P2RX7/CXCL14/SPP1/FN1/MUC1/DHRS3/CDKN1A/POSTN/S100A6/MT1G/MMP11/CCND1/VEGFA/ANGPT2/PTGS2	22
DOID:7147	ankylosing spondylitis	16/846	69/8007	0.00183345	0.00614614	0.00289883	TNFRSF1A/CD14/TNFRSF1B/HLA-E/HLA-B/MICA/COL6A1/HLA-A/TNFRSF11B/IL18/IL1RN/IL6/HLA-C/RGS1/DKK1/IL1B	16
DOID:127	leiomyoma	20/846	95/8007	0.00187452	0.00625847	0.00295181	S100A11/LGALS1/S100A4/CEBPB/TNFRSF1A/TGFB1/PLAU/COL1A1/COL5A1/LAT2/MUC1/RBP1/CDKN1A/L1CAM/IL6/LAMB1/CCND1/VEGFA/IL1B/EGR1	20
DOID:13001	carotid stenosis	6/846	14/8007	0.00194478	0.00646697	0.00305015	TIMP1/CD74/SPP1/TNFRSF11B/MMP9/IL6	6
DOID:10223	dermatomyositis	10/846	34/8007	0.00202311	0.00670056	0.00316032	HFE/CCL2/TLR2/LILRB1/FAS/MMP9/IL6/VEGFA/MMP7/IL1B	10
DOID:299	adenocarcinoma	29/846	158/8007	0.00204349	0.00670641	0.00316308	CAPG/LGALS3/S100A4/HSPB1/PDPN/OPCML/GSK3B/NET1/PLAU/S100A8/ITGA3/MUC1/KRT7/CDKN1A/MMP19/PDGFA/CD99/KIT/MMP9/ADAM8/CAV1/SOX2/ID4/NDRG1/CCND1/VEGFA/MMP7/PTGS2/IL1B	29
DOID:15	reproductive system disease	59/846	386/8007	0.0020444	0.00670641	0.00316308	HSPB1/CTSB/C3/SERPINE1/CTSA/ITGA5/TGFB1/TRO/HFE/ICAM1/CCL2/LTF/DDX25/PLAU/LMNA/TLR2/S100A13/CCL5/HLA-E/ACTN1/MICA/MUC1/CD44/LIF/SOX11/NPPA/F3/ADM/FAS/CDKN1A/MMP14/IGFBP2/CFI/MDK/L1CAM/PDGFA/PI3/TNFRSF11B/AQP9/IGFBP3/IL1R1/IL18/MMP9/ACSL6/IL1RN/TNC/IL6/LAMC1/LAMB1/SERPINA5/CCND1/HLA-DQB1/VEGFA/CXCL1/MMP7/ANGPT2/PTGS2/IL1B/NPY	59
DOID:0050598	extrapulmonary tuberculosis	5/846	10/8007	0.00208158	0.00670641	0.00316308	SLC11A1/TGFB1/ICAM1/TLR2/IL18	5
DOID:106	pleural tuberculosis	5/846	10/8007	0.00208158	0.00670641	0.00316308	SLC11A1/TGFB1/ICAM1/TLR2/IL18	5
DOID:10908	hydrocephalus	5/846	10/8007	0.00208158	0.00670641	0.00316308	MAPT/B4GALT1/FAS/L1CAM/ADCYAP1R1	5
DOID:2438	dermis tumor	5/846	10/8007	0.00208158	0.00670641	0.00316308	SERPINH1/MMP9/SOX2/CTSK/PTGS2	5
DOID:4418	cutaneous fibrous histiocytoma	5/846	10/8007	0.00208158	0.00670641	0.00316308	SERPINH1/MMP9/SOX2/CTSK/PTGS2	5
DOID:784	chronic kidney failure	16/846	70/8007	0.00214931	0.00689777	0.00325333	CYBA/ICAM3/SERPINE1/TGFB1/ICAM1/CCL2/SHC1/HAMP/CCL5/PTX3/CHGA/HP/IL18/IL1RN/IL6/IL1B	16
DOID:2462	retinal vascular disease	14/846	58/8007	0.00232374	0.00740023	0.00349032	SERPINE1/ICAM1/CCL2/CCL5/LOX/POSTN/ECM1/KIT/IGFBP3/MMP9/TNC/IL6/UCP2/VEGFA	14
DOID:8947	diabetic retinopathy	14/846	58/8007	0.00232374	0.00740023	0.00349032	SERPINE1/ICAM1/CCL2/CCL5/LOX/POSTN/ECM1/KIT/IGFBP3/MMP9/TNC/IL6/UCP2/VEGFA	14
DOID:635	acquired immunodeficiency syndrome	16/846	71/8007	0.00250927	0.00796043	0.00375454	CYBA/PLAUR/MAPK8/CEBPB/GSK3B/CXCR4/CD4/CCL5/HLA-B/IL10RA/FAS/IL18/SLPI/CXCL10/HLA-C/CCL18	16
DOID:5517	stomach carcinoma	28/846	153/8007	0.00253047	0.00799705	0.00377181	LGALS1/HSPB1/ANXA1/NET1/TGFB1/ICAM1/CCL2/CASP1/HMOX1/COL1A2/TAGLN/S100A8/ITGA3/SPP1/LOX/MUC1/CD44/CDKN1A/IGFBP2/IGFBP3/IL18/MMP9/IL1RN/ID4/CCND1/MMP7/PTGS2/IL1B	28
DOID:13207	proliferative diabetic retinopathy	10/846	35/8007	0.00256922	0.00808864	0.00381501	ICAM1/CCL2/LOX/POSTN/ECM1/KIT/MMP9/IL6/UCP2/VEGFA	10
DOID:4029	gastritis	15/846	65/8007	0.00264666	0.00830089	0.00391511	ALOX5/TGFB1/TLR2/IL4R/MUC1/PTGS1/FAS/CCL20/MMP9/IL1RN/SLPI/HLA-DQB1/PTGS2/IL1B/SST	15
DOID:0060041	autism spectrum disorder	33/846	190/8007	0.00267942	0.00834046	0.00393378	SCN3A/JMJD1C/NRXN1/GRIA2/GRIK2/NBEA/SLC1A1/GPX1/NLGN1/CTSD/SCAMP5/GABRB3/TGFB1/GAD1/GABBR1/ABAT/GABRA3/TSPAN7/GABBR2/SCN2A/SCN1A/HLA-A/CNTNAP2/CHRNB2/NTRK2/NLGN3/RAB3A/TDO2/VEGFA/RBFOX1/GABRA1/PTGS2/TAC1	33
DOID:12849	autistic disorder	33/846	190/8007	0.00267942	0.00834046	0.00393378	SCN3A/JMJD1C/NRXN1/GRIA2/GRIK2/NBEA/SLC1A1/GPX1/NLGN1/CTSD/SCAMP5/GABRB3/TGFB1/GAD1/GABBR1/ABAT/GABRA3/TSPAN7/GABBR2/SCN2A/SCN1A/HLA-A/CNTNAP2/CHRNB2/NTRK2/NLGN3/RAB3A/TDO2/VEGFA/RBFOX1/GABRA1/PTGS2/TAC1	33
DOID:0050890	synucleinopathy	37/846	220/8007	0.0027296	0.00846484	0.00399244	MAPT/ELAVL4/GRN/RTN3/GPX1/C3/CD14/GSK3B/ANG/HFE/GAD1/ASCL1/ICAM1/HMOX1/CTSL/SPP1/FAS/BCHE/NQO1/MAOB/CP/HP/CHRNB2/NTRK2/TRIM9/CFH/SNCAIP/VEGFA/GAD2/SNCB/PTGS2/NEFL/IL1B/CCK/CRYAB/SST/RPH3A	37
DOID:0050701	electroclinical syndrome	9/846	30/8007	0.00289639	0.00894854	0.00422058	GLUD1/GABRB3/GABBR1/SCN2A/SCN1A/KCNQ2/GABRG2/GABRA1/EGR1	9
DOID:14069	cerebral malaria	8/846	25/8007	0.00315127	0.00969983	0.00457492	ICAM1/HMOX1/COL18A1/IL1RN/CXCL10/VEGFA/ANGPT2/IL1B	8
DOID:4676	uremia	7/846	20/8007	0.00322926	0.00990306	0.00467078	ITGB2/ITGAM/NAMPT/CHGA/IL6/CCND1/PROS1	7
DOID:11714	gestational diabetes	14/846	60/8007	0.00325563	0.00994709	0.00469155	SERPINA1/TGFB1/HFE/CCL2/LMNA/MICA/NAMPT/TNFRSF11B/HP/IGFBP3/IL6/ABCC8/HLA-DQB1/IL1B	14
DOID:0060084	cell type benign neoplasm	69/846	475/8007	0.00334162	0.0101723	0.00479777	MAP2/S100A11/LGALS1/CDK5R1/SCG3/S100A4/PLAUR/TCF4/OLIG2/ALOX5/CSTA/GPX1/CTSB/CEBPB/TNFRSF1A/THRA/TSPO/TGFB1/SOCS1/GDF15/HMOX1/PLAU/PDGFRA/SSTR2/HAMP/CTSL/CXCR4/COL1A1/ITGA3/COL5A1/SPP1/MICA/LAT2/NEUROD1/MUC1/RBP1/CD44/KRT7/PTGS1/ADM/FAS/CDKN1A/MMP14/NQO1/SFRP4/NOTCH1/L1CAM/PDGFA/PDZK1IP1/CHGA/THBS1/IGFBP3/CTSS/CDH13/TSHR/MMP9/SNAP25/IL6/BIRC3/LAMB1/NRP1/CLU/CCND1/CA9/VEGFA/MMP7/PTGS2/IL1B/EGR1	69
DOID:10923	sickle cell anemia	11/846	42/8007	0.00338988	0.0102814	0.00484922	TNFRSF1A/ICAM1/LTF/HLA-E/KCNN4/IGFBP3/IL18/SCD5/HLA-DQB1/PTGS2/IL1B	11
DOID:345	uterine disease	12/846	48/8007	0.00342612	0.0103534	0.00488317	CCL2/NPPA/F3/CDKN1A/AQP9/MMP9/IL1RN/IL6/CCND1/CXCL1/ANGPT2/PTGS2	12
DOID:11400	pyelonephritis	5/846	11/8007	0.00348658	0.0104597	0.00493334	TIMP1/ADM/MMP9/IL6/CXCL10	5
DOID:2744	pyelitis	5/846	11/8007	0.00348658	0.0104597	0.00493334	TIMP1/ADM/MMP9/IL6/CXCL10	5
DOID:4896	bile duct adenocarcinoma	24/846	128/8007	0.00360533	0.0107382	0.00506466	LGALS3/ANXA2/SERPINA1/TYMP/ANXA1/CD151/TGFB1/SOCS3/CXCR4/SPP1/MICA/MUC1/FAS/NQO1/POSTN/L1CAM/VIM/MMP9/IL6/DUSP1/CCND1/VEGFA/MMP7/PTGS2	24
DOID:4947	cholangiocarcinoma	24/846	128/8007	0.00360533	0.0107382	0.00506466	LGALS3/ANXA2/SERPINA1/TYMP/ANXA1/CD151/TGFB1/SOCS3/CXCR4/SPP1/MICA/MUC1/FAS/NQO1/POSTN/L1CAM/VIM/MMP9/IL6/DUSP1/CCND1/VEGFA/MMP7/PTGS2	24
DOID:0060040	pervasive developmental disorder	34/846	201/8007	0.00361938	0.0107414	0.00506617	SCN3A/JMJD1C/NRXN1/GRIA2/GRIK2/NBEA/SLC1A1/GPX1/NLGN1/CTSD/SCAMP5/GABRB3/TGFB1/GAD1/GABBR1/ABAT/GABRA3/TSPAN7/GABBR2/SCN2A/SCN1A/HLA-A/CNTNAP2/CHRNB2/NTRK2/NLGN3/RAB3A/ID4/TDO2/VEGFA/RBFOX1/GABRA1/PTGS2/TAC1	34
DOID:4610	intestinal benign neoplasm	9/846	31/8007	0.00370595	0.010959	0.00516882	LOX/MUC1/NOTCH1/FBLN1/IL6/NDRG1/VEGFA/CXCL1/PTGS2	9
DOID:1067	open-angle glaucoma	14/846	61/8007	0.00382495	0.0112307	0.00529697	LOXL1/SERPINE1/HAMP/TLR2/COL8A2/COL8A1/FAS/CDKN1A/NTRK2/IL1RN/CAV1/CYP1B1/HLA-DQB1/IL1B	14
DOID:14250	Down syndrome	14/846	61/8007	0.00382495	0.0112307	0.00529697	NCAM1/MAPT/DPYSL4/STMN1/CCL2/CBS/THBS1/IL2RA/GNLY/SNAP25/IL6/RCAN1/CA2/EDNRB	14
DOID:10588	adrenoleukodystrophy	8/846	26/8007	0.00413776	0.0121062	0.00570991	ANXA2/ANXA1/HFE/TNFRSF1B/ADM/CBS/IL6/PLAT	8
DOID:0060058	lymphoma	18/846	88/8007	0.0042905	0.0124775	0.00588504	LGALS1/ICAM3/PIK3R1/PTPN6/ICAM1/CD4/PLS3/FAS/IRF7/BCR/KIT/JUNB/MMP9/IL1RN/IL6/CCND1/PTGS2/IL1B	18
DOID:321	tropical spastic paraparesis	6/846	16/8007	0.00430988	0.0124775	0.00588504	TGFB1/MMP9/IL6/HLA-C/VEGFA/NEFL	6
DOID:3319	lymphangioleiomyomatosis	6/846	16/8007	0.00430988	0.0124775	0.00588504	PLAUR/PDPN/SERPINE1/CXCR4/CD44/CTSK	6
DOID:13133	HELLP syndrome	7/846	21/8007	0.00440907	0.0126761	0.00597867	SERPINE1/ENG/THBD/ADAM12/ADM/CFI/CFH	7
DOID:235	colonic benign neoplasm	7/846	21/8007	0.00440907	0.0126761	0.00597867	LOX/MUC1/FBLN1/IL6/NDRG1/CXCL1/PTGS2	7
DOID:9455	lipid storage disease	24/846	130/8007	0.00442906	0.0126895	0.005985	NPC2/SERPINA1/HEXB/RARRES2/SERPINE1/TGFB1/SREBF2/HFE/ICAM1/HMOX1/LMNA/CYP27A1/NAMPT/PLIN2/FAS/LUM/TNFRSF11B/IL6/VEGFA/APOC1/SNCB/CCL18/NPY/IL13RA2	24
DOID:2871	endometrial carcinoma	17/846	82/8007	0.00470582	0.0134218	0.0063304	S100A4/PLAUR/S100A8/P2RX7/MUC1/FAS/MMP14/KCNN4/MDK/MMP9/IL6/SDC1/CXCL10/NDRG1/CCND1/MMP7/PTGS2	17
DOID:3962	follicular thyroid carcinoma	13/846	56/8007	0.00471709	0.0134218	0.0063304	TIMP1/PTPN6/TGFB1/ASCL1/PLAU/LIF/GFRA1/THBS1/MMP9/TNC/NUPR1/CCND1/VEGFA	13
DOID:2030	anxiety disorder	15/846	69/8007	0.00485062	0.0137545	0.00648731	ANXA2/SLC1A1/TSPO/GABBR1/ASIC1/P2RX7/LCP2/MAOB/CNTNAP2/NTRK3/LDHA/IL6/ADCYAP1R1/CCK/NPY	15
DOID:1070	primary open angle glaucoma	12/846	50/8007	0.00490249	0.0138217	0.00651902	LOXL1/SERPINE1/HAMP/COL8A2/COL8A1/FAS/CDKN1A/NTRK2/IL1RN/CAV1/CYP1B1/IL1B	12
DOID:0060038	specific developmental disorder	36/846	220/8007	0.00490772	0.0138217	0.00651902	ZNF711/SPAST/CDK5R1/DCX/SMC3/NRXN1/MAPT/GRIK2/PLP2/PAK3/TCF4/CASK/SHANK2/HDAC4/GRIA3/SLC9A6/OPHN1/LAMB2/SRGAP3/TSPAN7/SCN1A/STXBP1/FLNA/NAMPT/SOX3/MAOB/CNTNAP2/L1CAM/LAMA2/SNAP25/IL1RN/IL6/RAB3A/TUSC3/ATP1A2/NRGN	36
DOID:2355	anemia	39/846	244/8007	0.00527405	0.0148031	0.00698189	FTL/MSN/C3/SLC11A1/TNFRSF1A/CEBPD/PTPN6/TGFB1/HFE/ICAM1/LTF/PLAU/HAMP/CSF3R/IL4R/TNFRSF1B/CCL5/HLA-E/THBD/HLA-B/F3/CDKN1A/NQO1/CFI/HLA-A/MDK/LGALS9/IGFBP3/IL2RA/IL18/CFH/IL6/CLU/CA2/HLA-DQB1/VEGFA/IL1B/HLA-DQA1/EGR1	39
DOID:13129	severe pre-eclampsia	8/846	27/8007	0.00534595	0.0149038	0.0070294	SERPINE1/ENG/THBD/ADAM12/ADM/CFI/CFH/IL6	8
DOID:2352	hemochromatosis	8/846	27/8007	0.00534595	0.0149038	0.0070294	FTL/HFE/CCL2/GDF15/HAMP/HLA-B/BMP2/HLA-A	8
DOID:0050704	childhood electroclinical syndrome	5/846	12/8007	0.00546222	0.0150257	0.00708685	GLUD1/GABRB3/GABBR1/GABRG2/EGR1	5
DOID:11266	hemorrhagic fever with renal syndrome	5/846	12/8007	0.00546222	0.0150257	0.00708685	ICAM1/CD58/FN1/THBS1/IL6	5
DOID:1825	childhood absence epilepsy	5/846	12/8007	0.00546222	0.0150257	0.00708685	GLUD1/GABRB3/GABBR1/GABRG2/EGR1	5
DOID:4305	bone giant cell tumor	5/846	12/8007	0.00546222	0.0150257	0.00708685	CEBPB/CD14/CD33/CCND1/PTGS2	5
DOID:2893	cervix carcinoma	20/846	104/8007	0.00561578	0.0153969	0.00726195	CHI3L1/AKT3/CEBPB/PDGFRA/SERPINH1/SOCS3/CXCR4/CD4/FAS/CDKN1A/MMP14/IFITM1/MMP9/SLPI/IL6/CCND1/HLA-DQB1/CA9/PTGS2/CAMK2A	20
DOID:0060115	nervous system benign neoplasm	9/846	33/8007	0.00584811	0.0156741	0.00739271	ARHGEF7/TGFB1/PDGFRA/BMP2/CD44/KIT/IL6/CCND1/ANK3	9
DOID:0060121	integumentary system benign neoplasm	9/846	33/8007	0.00584811	0.0156741	0.00739271	SERPINH1/BMP2/MMP19/S100A6/MMP9/IL6/SOX2/CTSK/PTGS2	9
DOID:3165	skin benign neoplasm	9/846	33/8007	0.00584811	0.0156741	0.00739271	SERPINH1/BMP2/MMP19/S100A6/MMP9/IL6/SOX2/CTSK/PTGS2	9
DOID:3355	fibrosarcoma	9/846	33/8007	0.00584811	0.0156741	0.00739271	PDGFRA/COL1A1/F3/KIT/MMP9/IL6/SOX2/CTSK/PTGS2	9
DOID:76	stomach disease	16/846	77/8007	0.00587088	0.0156741	0.00739271	ALOX5/TGFB1/TLR2/IL4R/MUC1/COL3A1/PTGS1/FAS/CCL20/MMP9/IL1RN/SLPI/HLA-DQB1/PTGS2/IL1B/SST	16
DOID:11123	Henoch-Schoenlein purpura	7/846	22/8007	0.00588727	0.0156741	0.00739271	HMOX1/ADM/CP/MMP9/IL6/VEGFA/IL1B	7
DOID:1557	hypersensitivity reaction type III disease	7/846	22/8007	0.00588727	0.0156741	0.00739271	HMOX1/ADM/CP/MMP9/IL6/VEGFA/IL1B	7
DOID:640	encephalomyelitis	7/846	22/8007	0.00588727	0.0156741	0.00739271	C3/ICAM1/TLR2/ATP2B2/IRF1/CD44/CXCL10	7
DOID:9809	hypersensitivity vasculitis	7/846	22/8007	0.00588727	0.0156741	0.00739271	HMOX1/ADM/CP/MMP9/IL6/VEGFA/IL1B	7
DOID:10762	portal hypertension	6/846	17/8007	0.00607411	0.0159662	0.00753047	TIMP1/SERPINA1/PIK3R1/SERPINE1/TGFB1/HMOX1	6
DOID:10941	intracranial aneurysm	6/846	17/8007	0.00607411	0.0159662	0.00753047	TIMP1/CTSB/COL1A2/ENG/LOX/IL6	6
DOID:10976	membranous glomerulonephritis	6/846	17/8007	0.00607411	0.0159662	0.00753047	SERPINE1/COL3A1/CFH/IL6/CLU/HLA-DQA1	6
DOID:13564	aspergillosis	6/846	17/8007	0.00607411	0.0159662	0.00753047	TNFRSF1A/CLEC7A/TNFRSF1B/IL1R1/IL6/IL1B	6
DOID:4362	cervical cancer	20/846	105/8007	0.00626969	0.0164282	0.00774835	CHI3L1/AKT3/CEBPB/PDGFRA/SERPINH1/SOCS3/CXCR4/CD4/FAS/CDKN1A/MMP14/IFITM1/MMP9/SLPI/IL6/CCND1/HLA-DQB1/CA9/PTGS2/CAMK2A	20
DOID:3829	pituitary adenoma	13/846	58/8007	0.00646304	0.0168814	0.00796211	MAP2/CTSB/SSTR2/CTSL/MICA/NEUROD1/LIF/CDKN1A/MMP9/IL6/CLU/CCND1/VEGFA	13
DOID:2001	neuroma	8/846	28/8007	0.00680572	0.017665	0.0083317	ARHGEF7/TGFB1/PDGFRA/BMP2/CD44/KIT/CCND1/ANK3	8
DOID:234	colon adenocarcinoma	8/846	28/8007	0.00680572	0.017665	0.0083317	PMP22/KRT7/BCHE/ITGB4/CAV1/NRP1/CCND1/PTGS2	8
DOID:9415	allergic asthma	12/846	52/8007	0.00684661	0.0177156	0.00835557	TNFRSF14/RNASE2/CD14/SERPINE1/TGFB1/TLR2/IL4R/P2RX7/IL13RA1/MMP9/SLPI/CCL18	12
DOID:4251	conjunctival disease	9/846	34/8007	0.00722511	0.0185789	0.00876272	PLAUR/TGFB1/ICAM1/SOCS3/PLA2G2A/F3/IL6/VEGFA/PTGS2	9
DOID:811	lipodystrophy	9/846	34/8007	0.00722511	0.0185789	0.00876272	C3/CCL2/LMNA/AGPAT2/HLA-B/FAS/IL18/IL6/CAV1	9
DOID:0050339	commensal bacterial infectious disease	10/846	40/8007	0.00729895	0.0185955	0.00877056	TIMP1/SERPING1/ITGB2/ITGA5/ICAM1/CCL2/ITGAM/F3/CFH/IL6	10
DOID:4866	salivary gland adenoid cystic carcinoma	10/846	40/8007	0.00729895	0.0185955	0.00877056	NCAM1/LGALS3/SOX4/CTSD/CXCR4/ASIC1/KIT/MMP9/CCND1/MMP7	10
DOID:896	metal metabolism disorder	10/846	40/8007	0.00729895	0.0185955	0.00877056	FTL/HFE/CCL2/GDF15/HAMP/LOX/HLA-B/BMP2/HLA-A/LOXL2	10
DOID:3211	lysosomal storage disease	26/846	150/8007	0.00741188	0.0188253	0.00887895	NPC2/SERPINA1/HEXB/RARRES2/SERPINE1/GUSB/TGFB1/SREBF2/HFE/ICAM1/HMOX1/LMNA/OPLAH/CYP27A1/NAMPT/PLIN2/FAS/LUM/TNFRSF11B/IL6/VEGFA/APOC1/SNCB/CCL18/NPY/IL13RA2	26
DOID:12930	dilated cardiomyopathy	18/846	93/8007	0.0078098	0.0197753	0.00932701	TNFRSF12A/SERPINE1/TGFB1/HFE/LMNA/NPPA/FAS/MMP14/TNFRSF11B/CHGA/MMP9/ADORA1/TNC/IL6/EDNRB/HLA-DQB1/IL1B/CRYAB	18
DOID:6132	bronchitis	5/846	13/8007	0.00811396	0.0204828	0.00966072	TGFB1/TLR2/THBD/PPP1R15A/VEGFA	5
DOID:10825	essential hypertension	22/846	122/8007	0.00830954	0.0205234	0.00967987	CYBA/TGFB1/EMILIN1/GDF15/HMOX1/XYLT1/PSMB9/BGN/CALCRL/NPPA/ADM/CHGA/SOD3/MMP9/IL1RN/IL6/CLU/VEGFA/ANGPT2/PLAT/IL1B/ATP1A2	22
DOID:1205	hypersensitivity reaction type I disease	22/846	122/8007	0.00830954	0.0205234	0.00967987	CD63/CD14/GSK3B/TGFB1/CCL2/TLR2/IL4R/SOCS3/HLA-B/MICA/TBXAS1/ADM/HLA-A/HCP5/LY86/NTRK2/IL18/HLA-C/CYP1B1/HLA-DQB1/CTSK/HLA-DQA1	22
DOID:0050743	mature T-cell and NK-cell lymphoma	6/846	18/8007	0.00831068	0.0205234	0.00967987	ICAM3/PTPN6/CD4/PLS3/FAS/BCR	6
DOID:0050749	peripheral T-cell lymphoma	6/846	18/8007	0.00831068	0.0205234	0.00967987	ICAM3/PTPN6/CD4/PLS3/FAS/BCR	6
DOID:0060061	cutaneous T cell lymphoma	6/846	18/8007	0.00831068	0.0205234	0.00967987	ICAM3/PTPN6/CD4/PLS3/FAS/BCR	6
DOID:2730	epidermolysis bullosa	6/846	18/8007	0.00831068	0.0205234	0.00967987	TGFB1/SERPINH1/COL1A1/ITGB4/VIM/IGFBP3	6
DOID:8719	in situ carcinoma	6/846	18/8007	0.00831068	0.0205234	0.00967987	S100A4/S100A9/CDKN1A/CAV1/CCND1/PTGS2	6
DOID:0060049	autoimmune disease of urogenital tract	15/846	73/8007	0.00835313	0.0205234	0.00967987	ANXA2/TNFSF13/TGFB1/ICAM1/TLR2/FN1/FAS/CDKN1A/TNFRSF11B/IL2RA/GNLY/CAV1/CXCL10/HLA-DQB1/RBFOX1	15
DOID:12236	primary biliary cirrhosis	15/846	73/8007	0.00835313	0.0205234	0.00967987	ANXA2/TNFSF13/TGFB1/ICAM1/TLR2/FN1/FAS/CDKN1A/TNFRSF11B/IL2RA/GNLY/CAV1/CXCL10/HLA-DQB1/RBFOX1	15
DOID:4798	aggressive systemic mastocytosis	8/846	29/8007	0.00854766	0.0209392	0.009876	TNFRSF1A/TGFB1/CXCR4/CCL5/NTRK3/IL6/DUSP1/VEGFA	8
DOID:11260	rabies	13/846	60/8007	0.00868707	0.021218	0.0100075	NCAM1/PTBP2/LRP6/CAST/RTN1/LYZ/PLIN3/IRF7/IGFBP6/CAV1/ITGA7/RNASE1/MMP7	13
DOID:3310	atopic dermatitis	26/846	152/8007	0.00880625	0.0213943	0.0100906	TIMP1/S100A11/ANXA2/PLAUR/TNFRSF14/CSTA/RNASE2/HMOX1/PLAU/IL32/TLR2/IL4R/CCL5/FABP5/BCL2A1/IL13RA1/CDKN1A/IL2RA/IL18/CXCL10/VEGFA/APOC1/CCL18/IL1B/NPY/TAC1	26
DOID:1116	pertussis	9/846	35/8007	0.00883676	0.0213943	0.0100906	TIMP1/SERPING1/ITGB2/ITGA5/ICAM1/CCL2/ITGAM/CFH/IL6	9
DOID:12716	newborn respiratory distress syndrome	9/846	35/8007	0.00883676	0.0213943	0.0100906	SERPINE1/TGFB1/F3/FAS/PI3/MMP9/TNC/IL6/IL1B	9
DOID:9452	fatty liver disease	18/846	95/8007	0.00974844	0.0235327	0.0110992	SERPINA1/RARRES2/SERPINE1/TGFB1/SREBF2/HFE/ICAM1/HMOX1/LMNA/NAMPT/PLIN2/FAS/LUM/TNFRSF11B/VEGFA/APOC1/NPY/IL13RA2	18
DOID:3151	skin squamous cell carcinoma	7/846	24/8007	0.00990857	0.0238497	0.0112487	S100A9/CD44/MMP14/PTPRD/CD99/THBS1/CCND1	7
DOID:0050621	respiratory system benign neoplasm	9/846	36/8007	0.0107066	0.0256958	0.0121194	MAP2/SERPINE1/ASCL1/FAS/CDKN1A/OSM/IL2RA/MMP9/PLAT	9
DOID:1168	familial hyperlipidemia	16/846	82/8007	0.0108784	0.0260328	0.0122784	PLAUR/ALOX5AP/C3/SERPINE1/CCL2/CCL5/FN1/NAMPT/NPPA/PTGS1/MMP14/CP/OSM/MMP9/IL6/APOC1	16
DOID:2731	vesiculobullous skin disease	6/846	19/8007	0.0110819	0.0263672	0.0124361	TGFB1/SERPINH1/COL1A1/ITGB4/VIM/IGFBP3	6
DOID:3407	carotid artery disease	6/846	19/8007	0.0110819	0.0263672	0.0124361	TIMP1/CD74/SPP1/TNFRSF11B/MMP9/IL6	6
DOID:4607	biliary tract cancer	29/846	178/8007	0.0115261	0.0269188	0.0126963	CLIC1/LGALS3/ANXA2/SERPINA1/TYMP/ANXA1/CD151/TGFB1/DPYD/SOCS3/CXCR4/SPP1/MICA/MUC1/FAS/CDKN1A/NQO1/POSTN/L1CAM/VIM/MMP9/IL6/CAV1/SDC1/DUSP1/CCND1/VEGFA/MMP7/PTGS2	29
DOID:11247	disseminated intravascular coagulation	5/846	14/8007	0.0115413	0.0269188	0.0126963	SERPINE1/TLR2/THBD/F3/F13A1	5
DOID:121	vaginal disease	5/846	14/8007	0.0115413	0.0269188	0.0126963	TLR2/PI3/IL1RN/IL6/IL1B	5
DOID:12689	acoustic neuroma	5/846	14/8007	0.0115413	0.0269188	0.0126963	TGFB1/PDGFRA/CD44/KIT/CCND1	5
DOID:2170	vaginitis	5/846	14/8007	0.0115413	0.0269188	0.0126963	TLR2/PI3/IL1RN/IL6/IL1B	5
DOID:2945	severe acute respiratory syndrome	5/846	14/8007	0.0115413	0.0269188	0.0126963	ICAM3/CCL5/IL6/CXCL10/MX1	5
DOID:3385	bacterial vaginosis	5/846	14/8007	0.0115413	0.0269188	0.0126963	TLR2/PI3/IL1RN/IL6/IL1B	5
DOID:10579	leukodystrophy	11/846	49/8007	0.0116508	0.0270979	0.0127807	NCAM1/ANXA2/ANXA1/HFE/TNFRSF1B/ADM/CBS/IL6/PLP1/PLAT/FA2H	11
DOID:1380	endometrial cancer	18/846	97/8007	0.0120536	0.0278957	0.013157	S100A4/PLAUR/PDGFRA/S100A8/P2RX7/MUC1/FAS/MMP14/KCNN4/MDK/MMP9/IL6/SDC1/CXCL10/NDRG1/CCND1/MMP7/PTGS2	18
DOID:974	upper respiratory tract disease	22/846	126/8007	0.0120612	0.0278957	0.013157	FCGR2A/CD14/SERPINE1/TGFB1/ICAM1/HMOX1/TLR2/CCL5/CFD/HLA-B/MUC1/CD86/ADM/HLA-A/IL2RA/IL18/IL6/FCGR1A/HLA-C/VEGFA/FOXJ1/TAC1	22
DOID:4961	bone marrow disease	10/846	43/8007	0.0123551	0.0284959	0.0134401	PIK3R1/HAMP/SOCS3/BCR/TNFRSF11B/KIT/MMP9/ACSL6/VEGFA/PLVAP	10
DOID:0050700	cardiomyopathy	25/846	149/8007	0.0127753	0.0293832	0.0138586	TNFRSF12A/SERPINE1/TGFB1/HFE/CCL2/LMNA/SPP1/HLA-B/PTX3/HLA-DPB1/NPPA/F3/FAS/MMP14/TNFRSF11B/CHGA/IGFBP3/MMP9/ADORA1/TNC/IL6/EDNRB/HLA-DQB1/IL1B/CRYAB	25
DOID:3748	esophagus squamous cell carcinoma	13/846	63/8007	0.0131002	0.030047	0.0141717	SERPINE1/PBX1/S100A8/S100A9/FAS/CDKN1A/MDK/IL18/RARRES1/CAV1/NDRG1/CCND1/PTGS2	13
DOID:363	uterine cancer	18/846	98/8007	0.0133576	0.0305528	0.0144102	S100A4/PLAUR/PDGFRA/S100A8/P2RX7/MUC1/FAS/MMP14/KCNN4/MDK/MMP9/IL6/SDC1/CXCL10/NDRG1/CCND1/MMP7/PTGS2	18
DOID:3376	bone osteosarcoma	11/846	50/8007	0.0135541	0.0309169	0.0145819	BMP2/FAS/CDKN1A/LUM/S100A6/CD99/KIT/ACTA2/MMP9/CAV1/CAMK2A	11
DOID:2645	benign mesothelioma	12/846	57/8007	0.0143792	0.0325949	0.0153734	PLAUR/ITGA3/SPP1/MUC1/CDKN1A/MMP14/SFRP4/PDZK1IP1/MMP9/BIRC3/CA9/VEGFA	12
DOID:3302	chordoma	6/846	20/8007	0.0144473	0.0325949	0.0153734	LGALS3/PLAU/PDGFRA/MUC1/MMP9/VEGFA	6
DOID:3303	notochordal cancer	6/846	20/8007	0.0144473	0.0325949	0.0153734	LGALS3/PLAU/PDGFRA/MUC1/MMP9/VEGFA	6
DOID:452	pleomorphic adenoma	6/846	20/8007	0.0144473	0.0325949	0.0153734	FSD1/PDGFRA/MUC1/CD44/PDGFA/CCND1	6
DOID:10603	glucose intolerance	10/846	44/8007	0.0145203	0.0326707	0.0154091	TNFRSF1A/HFE/ICAM1/HMOX1/CTSL/TNFRSF1B/NEUROD1/NAMPT/PRKCZ/CFH	10
DOID:3324	mood disorder	30/846	189/8007	0.0146487	0.0328703	0.0155033	NCAM1/MAPT/ANXA2/ZNF804A/DSCAM/GSK3B/GNAL/CCL2/BHLHE40/IMPA2/TNFRSF1B/S100A10/USP46/P2RX7/FABP5/PTX3/KCNK2/IGFBP2/IL1R1/NLGN3/MMP9/GABRG2/ANK3/DUSP6/GRIN1/SYN2/IL1B/SLC17A7/FABP7/CAMK2A	30
DOID:11612	polycystic ovary syndrome	27/846	166/8007	0.0147412	0.0329885	0.015559	TIMP1/HMGCR/PLAUR/C3/PIK3R1/SERPINE1/GSK3B/HFE/HMOX1/HAMP/LMNA/SOCS3/TNFRSF1B/NAMPT/ADM/SERPINF1/TNFRSF11B/AQP9/IL18/MMP9/IL1RN/IL6/VEGFA/APOC1/PLAT/IL1B/CCK	27
DOID:3146	lipid metabolism disorder	17/846	92/8007	0.0150357	0.0335568	0.015827	PLAUR/ALOX5AP/C3/SERPINE1/CCL2/CCL5/FN1/NAMPT/NPPA/PTGS1/MMP14/CP/ECM1/OSM/MMP9/IL6/APOC1	17
DOID:783	end stage renal failure	9/846	38/8007	0.0153151	0.0339695	0.0160217	CYBA/SERPINE1/CCL2/SHC1/CCL5/CHGA/IL1RN/IL6/IL1B	9
DOID:866	vein disease	9/846	38/8007	0.0153151	0.0339695	0.0160217	SERPINA1/LRP6/SERPINE1/HMOX1/CCL5/F13A1/MMP9/MGP/VEGFA	9
DOID:0060099	musculoskeletal system benign neoplasm	4/846	10/8007	0.0154258	0.0339695	0.0160217	RBP1/CDKN1A/PDGFA/CAV1	4
DOID:8929	atrophic gastritis	4/846	10/8007	0.0154258	0.0339695	0.0160217	IL4R/FAS/IL1RN/IL1B	4
DOID:9008	psoriatic arthritis	4/846	10/8007	0.0154258	0.0339695	0.0160217	IL4R/S100A8/S100A9/IL1B	4
DOID:0050851	glomerulosclerosis	7/846	26/8007	0.0156307	0.0341482	0.016106	MYO1E/MYH9/MMP14/APOL1/SYNPO/IGFBP3/IL6	7
DOID:1312	focal segmental glomerulosclerosis	7/846	26/8007	0.0156307	0.0341482	0.016106	MYO1E/MYH9/MMP14/APOL1/SYNPO/IGFBP3/IL6	7
DOID:3192	neurilemmoma	7/846	26/8007	0.0156307	0.0341482	0.016106	ARHGEF7/TGFB1/PDGFRA/BMP2/CD44/KIT/CCND1	7
DOID:11949	Creutzfeldt-Jakob disease	5/846	15/8007	0.0158347	0.0345029	0.0162733	MAPT/CTSD/CHGB/AIF1/CHGA	5
DOID:3458	breast adenocarcinoma	10/846	45/8007	0.0169565	0.0368503	0.0173805	PLAUR/SERPINE1/SDC4/KRT7/MMP19/TNFRSF11B/CAV1/CCND1/DKK1/MMP7	10
DOID:3717	gastric adenocarcinoma	17/846	94/8007	0.0183997	0.0398821	0.0188104	LGALS1/HSPB1/ANXA1/NET1/TGFB1/HMOX1/COL1A2/TAGLN/S100A8/SPP1/CD44/IGFBP3/IL1RN/ID4/CCND1/PTGS2/IL1B	17
DOID:2316	brain ischemia	6/846	21/8007	0.0184625	0.0399138	0.0188253	SLC1A1/TIA1/KCNK2/FAS/MDK/VEGFA	6
DOID:1428	endocrine pancreas disease	12/846	59/8007	0.0187253	0.0403763	0.0190435	GLUD1/SERPINE1/ICAM1/CCL2/NAMPT/ADM/TNFRSF11B/PRKCZ/IL6/UCP2/ABCC8/IL1B	12
DOID:2513	basal cell carcinoma	7/846	27/8007	0.0192303	0.0413576	0.0195063	MYCN/S100A9/CCL5/MUC1/BMP2/IL6/PTGS2	7
DOID:3602	toxic encephalopathy	10/846	46/8007	0.019682	0.0422194	0.0199128	CLIC1/CDK5R1/GRIA2/MAPT/GLUD1/GLRX/FAS/BCHE/KCNN3/PTGS2	10
DOID:10808	gastric ulcer	5/846	16/8007	0.0210732	0.0449707	0.0212104	TLR2/PTGS1/VEGFA/PTGS2/IL1B	5
DOID:12205	dengue disease	5/846	16/8007	0.0210732	0.0449707	0.0212104	TGFB1/ICAM1/CCL2/F3/VEGFA	5
DOID:4007	bladder carcinoma	12/846	60/8007	0.0212348	0.045199	0.0213181	PLAUR/ANXA1/TGFB1/CXCR4/CD99/TNFRSF11B/VIM/ANGPTL4/CAV1/CCND1/VEGFA/PTGS2	12
DOID:12306	vitiligo	13/846	67/8007	0.0214471	0.0455339	0.0214761	GPX1/PDGFRA/CD4/PSMB8/HLA-B/FAS/BCHE/HLA-A/SOD3/IL1RN/IL6/HLA-C/PTGS2	13
DOID:9884	muscular dystrophy	18/846	103/8007	0.0216209	0.0457855	0.0215947	TIMP1/MAPT/CELF2/LMNA/COL6A2/SPP1/HLA-B/COL6A3/PAMR1/COL6A1/HLA-A/LAMA2/SYNC/HSPG2/ITGA7/MSTN/VEGFA/CRYM	18
DOID:14330	Parkinson's disease	29/846	187/8007	0.0217228	0.0458838	0.0216411	MAPT/ELAVL4/GRN/RTN3/GPX1/C3/CD14/ANG/HFE/GAD1/ASCL1/HMOX1/CTSL/FAS/BCHE/NQO1/MAOB/CP/HP/NTRK2/CFH/SNCAIP/VEGFA/GAD2/SNCB/PTGS2/IL1B/CCK/SST	29
DOID:3507	dermatofibrosarcoma protuberans	4/846	11/8007	0.0222481	0.046874	0.0221081	COL1A1/SOX2/CTSK/PTGS2	4
DOID:0060071	pre-malignant neoplasm	6/846	22/8007	0.0231783	0.0480992	0.022686	S100A4/S100A9/CDKN1A/CAV1/CCND1/PTGS2	6
DOID:13089	intracranial arterial disease	6/846	22/8007	0.0231783	0.0480992	0.022686	TIMP1/CTSB/COL1A2/ENG/LOX/IL6	6
DOID:14221	metabolic syndrome X	6/846	22/8007	0.0231783	0.0480992	0.022686	C3/NAMPT/F3/IGFBP3/IL1RN/IL6	6
DOID:3369	peripheral primitive neuroectodermal tumor	6/846	22/8007	0.0231783	0.0480992	0.022686	HSPB1/KIT/IGFBP3/TNC/PTGS2/CCK	6
DOID:3527	cerebral arterial disease	6/846	22/8007	0.0231783	0.0480992	0.022686	TIMP1/CTSB/COL1A2/ENG/LOX/IL6	6
DOID:649	prion disease	6/846	22/8007	0.0231783	0.0480992	0.022686	MAPT/CTSD/CHGB/AIF1/CHGA/PTGS2	6
DOID:8552	chronic myeloid leukemia	7/846	28/8007	0.0233718	0.048259	0.0227614	SOCS3/MUC1/LYN/CDKN1A/BCR/KIT/CCND1	7
DOID:9446	cholangitis	7/846	28/8007	0.0233718	0.048259	0.0227614	ICAM1/TLR2/TREM1/CCL5/FAS/IL6/HLA-C	7
DOID:2018	hyperinsulinism	11/846	54/8007	0.0235802	0.0485682	0.0229072	GLUD1/SERPINE1/ICAM1/CCL2/NAMPT/ADM/TNFRSF11B/PRKCZ/IL6/UCP2/ABCC8	11
DOID:8618	oral cavity cancer	12/846	61/8007	0.0239852	0.0492798	0.0232428	NCAM1/LGALS3/SOX4/CTSD/CXCR4/ASIC1/MUC1/KIT/MMP9/CCND1/MMP7/PTGS2	12
DOID:0060060	non-Hodgkin lymphoma	9/846	41/8007	0.0247442	0.0505882	0.0238599	ICAM3/PTPN6/CD4/PLS3/FAS/BCR/KIT/IL6/CCND1	9
DOID:8432	polycythemia	9/846	41/8007	0.0247442	0.0505882	0.0238599	PIK3R1/HAMP/SOCS3/BCR/TNFRSF11B/KIT/ACSL6/VEGFA/PLVAP	9
DOID:0050589	inflammatory bowel disease	16/846	90/8007	0.0252676	0.0515309	0.0243046	ITGB2/SLC11A1/ICAM1/SOCS3/CCL5/NAMPT/KRT7/IL18/IL1RN/IL6/BIRC3/CXCL10/CA2/CXCL6/MMP7/IL1B	16
DOID:0080014	chromosomal disease	22/846	135/8007	0.0254492	0.0517738	0.0244191	NCAM1/MAPT/DPYSL4/HSPB1/CHD7/SERPINA1/C3/SLC9A6/STMN1/CCL2/GABRA3/ADAM12/CBS/THBS1/IL2RA/GNLY/SNAP25/IL6/RCAN1/CA2/EDNRB/GABRA1	22
DOID:480	movement disease	14/846	76/8007	0.0265003	0.053769	0.0253601	MAPT/FTL/GABRB3/GAD1/JPH3/HLA-B/CP/GABRG2/HLA-DQB1/VEGFA/GAD2/GABRA1/FA2H/ATP1A2	14
DOID:10316	pneumoconiosis	8/846	35/8007	0.0266247	0.053769	0.0253601	SERPINA1/HAMP/FAS/SOD3/KIF5A/IL1RN/HLA-DQB1/IL1B	8
DOID:3683	lung benign neoplasm	8/846	35/8007	0.0266247	0.053769	0.0253601	MAP2/SERPINE1/ASCL1/FAS/OSM/IL2RA/MMP9/PLAT	8
DOID:0060122	integumentary system cancer	17/846	98/8007	0.0268332	0.053927	0.0254347	LGALS3/MYT1/MYCN/S100A9/CCL5/MUC1/BMP2/CD44/CDKN1A/MMP14/PTPRD/CD99/THBS1/MMP9/IL6/CCND1/PTGS2	17
DOID:4159	skin cancer	17/846	98/8007	0.0268332	0.053927	0.0254347	LGALS3/MYT1/MYCN/S100A9/CCL5/MUC1/BMP2/CD44/CDKN1A/MMP14/PTPRD/CD99/THBS1/MMP9/IL6/CCND1/PTGS2	17
DOID:3454	brain infarction	12/846	62/8007	0.0269885	0.0541078	0.0255199	ALOX5AP/TGFB1/ICAM1/CCL2/THBD/TBXAS1/F3/KCNN4/MDK/SOD3/IGFBP3/IL6	12
DOID:10487	Hirschsprung's disease	5/846	17/8007	0.0273229	0.054383	0.0256497	GFRA1/L1CAM/KCNN3/EDNRB/SOX10	5
DOID:1273	respiratory syncytial virus infectious disease	5/846	17/8007	0.0273229	0.054383	0.0256497	CCL5/GZMA/IL18/MMP9/OAS1	5
DOID:2055	post-traumatic stress disorder	5/846	17/8007	0.0273229	0.054383	0.0256497	ANXA2/MAOB/IL6/ADCYAP1R1/NPY	5
DOID:2048	autoimmune hepatitis	6/846	23/8007	0.028639	0.0566058	0.0266982	FCGR2B/FCGR2A/HLA-B/FAS/PTPRC/HLA-DQA1	6
DOID:4914	esophagus adenocarcinoma	6/846	23/8007	0.028639	0.0566058	0.0266982	S100A4/TGFB1/MUC1/FAS/IGFBP3/PTGS2	6
DOID:12217	Lewy body dementia	9/846	42/8007	0.0286447	0.0566058	0.0266982	MAPT/GRN/RTN3/GPX1/SPP1/CHRNB2/TRIM9/SNCB/RPH3A	9
DOID:0060089	endocrine organ benign neoplasm	17/846	99/8007	0.0293341	0.0578301	0.0272756	MAP2/LGALS3/CTSB/SSTR2/CTSL/MICA/NEUROD1/LIF/CDKN1A/MMP9/SNAP25/IL6/CAV1/CLU/CCND1/VEGFA/PLAT	17
DOID:10286	prostate carcinoma	20/846	122/8007	0.0303145	0.0596208	0.0281202	RAD21/MMP16/MAPK8/TYMP/ETV1/PLAU/MXI1/S100A8/S100A9/COL1A1/SPP1/SERPINA3/F3/MMP14/MMP24/VIM/CAV1/VEGFA/PTGS2/EGR1	20
DOID:6196	reactive arthritis	4/846	12/8007	0.0306411	0.0598955	0.0282497	SLC11A1/TLR2/HLA-B/CXCL10	4
DOID:8502	bullous skin disease	4/846	12/8007	0.0306411	0.0598955	0.0282497	HSPB1/ICAM1/PLAU/ITGB4	4
DOID:9119	acute myeloid leukemia	18/846	107/8007	0.0306711	0.0598955	0.0282497	NCAM1/PLAUR/KMT2A/CEBPD/CCL2/PLSCR1/LYZ/FAS/IGFBP2/MN1/BCR/KIT/LMO2/MMP9/IL6/CAV1/NRP1/IL1B	18
DOID:543	dystonia	9/846	43/8007	0.0329567	0.0642074	0.0302834	FTL/GABRB3/HLA-B/CP/GABRG2/HLA-DQB1/GABRA1/FA2H/ATP1A2	9
DOID:0050904	salivary gland carcinoma	11/846	57/8007	0.0340406	0.0661635	0.031206	NCAM1/LGALS3/SOX4/CTSD/CXCR4/ASIC1/MUC1/KIT/MMP9/CCND1/MMP7	11
DOID:272	hepatic vascular disease	6/846	24/8007	0.0348824	0.0676409	0.0319028	TIMP1/SERPINA1/PIK3R1/SERPINE1/TGFB1/HMOX1	6
DOID:0050737	autosomal recessive disease	46/846	334/8007	0.0351447	0.0679902	0.0320676	FXYD5/SERPINA1/BBS10/ITGB2/FCGR2A/TNFRSF1A/TGFB1/HFE/ICAM1/LTF/GDF15/HMOX1/PLAU/HAMP/XYLT1/LMNA/TLR2/TREM1/COL1A1/HLA-E/FLNA/PTX3/ANXA5/MUC1/PLA2G2A/PTGS1/MARCO/CDKN1A/ZFP36/KCNN4/PI3/TNFRSF11B/LGALS9/IGFBP3/IL18/SCD5/MMP9/IL1RN/SLPI/IL6/MGP/ANK3/HLA-DQB1/DKK1/PTGS2/IL1B	46
DOID:255	hemangioma	8/846	37/8007	0.0362251	0.0699169	0.0329763	PDGFA/MMP9/IL6/NRP1/CLU/CCND1/VEGFA/IL1B	8
DOID:3312	bipolar disorder	24/846	156/8007	0.0375034	0.0722158	0.0340606	NCAM1/ANXA2/ZNF804A/DSCAM/GSK3B/GNAL/CCL2/BHLHE40/IMPA2/TNFRSF1B/USP46/FABP5/IGFBP2/IL1R1/NLGN3/GABRG2/ANK3/DUSP6/GRIN1/SYN2/IL1B/SLC17A7/FABP7/CAMK2A	24
DOID:8850	salivary gland cancer	11/846	58/8007	0.038159	0.0733069	0.0345752	NCAM1/LGALS3/SOX4/CTSD/CXCR4/ASIC1/MUC1/KIT/MMP9/CCND1/MMP7	11
DOID:8567	Hodgkin's lymphoma	10/846	51/8007	0.0382471	0.0733069	0.0345752	LGALS1/PIK3R1/ICAM1/FAS/BCR/JUNB/MMP9/IL1RN/PTGS2/IL1B	10
DOID:319	spinal cord disease	7/846	31/8007	0.039363	0.0750981	0.03542	COL1A1/MMP9/DPP6/IL6/HLA-C/VEGFA/NEFL	7
DOID:5100	middle ear disease	7/846	31/8007	0.039363	0.0750981	0.03542	SERPINE1/BMP2/CDKN1A/MMP9/IL6/VEGFA/IL1B	7
DOID:3744	cervical squamous cell carcinoma	13/846	73/8007	0.0406199	0.0766762	0.0361643	AKT3/CEBPB/SOCS3/CD4/FAS/CDKN1A/IFITM1/MMP9/IL6/CCND1/HLA-DQB1/CA9/CAMK2A	13
DOID:6364	migraine	13/846	73/8007	0.0406199	0.0766762	0.0361643	ITGB2/HFE/ICAM1/SCN1A/ADM/MMP9/IL1RN/IL6/KCNN3/EDNRB/VEGFA/IL1B/ATP1A2	13
DOID:1785	pituitary cancer	4/846	13/8007	0.0406532	0.0766762	0.0361643	NCAM1/LIF/SFRP4/IL6	4
DOID:288	endometriosis of uterus	4/846	13/8007	0.0406532	0.0766762	0.0361643	CCL2/CDKN1A/IL6/CCND1	4
DOID:841	extrinsic allergic alveolitis	4/846	13/8007	0.0406532	0.0766762	0.0361643	MUC1/IL18/CXCL10/CTSK	4
DOID:3973	thyroid medullary carcinoma	8/846	38/8007	0.041801	0.0784836	0.0370168	PTPN6/ASCL1/LIF/GFRA1/TNC/NUPR1/CCND1/VEGFA	8
DOID:9261	nasopharynx carcinoma	8/846	38/8007	0.041801	0.0784836	0.0370168	CCL2/LTF/CDKN1A/POSTN/CD99/LGALS9/IL6/CCND1	8
DOID:687	hepatoblastoma	6/846	25/8007	0.0419391	0.0785646	0.037055	CEBPB/GSK3B/HMOX1/HTATIP2/MT1G/CCND1	6
DOID:11372	megacolon	5/846	19/8007	0.0430471	0.0799171	0.0376929	GFRA1/L1CAM/KCNN3/EDNRB/SOX10	5
DOID:12132	Wegener's granulomatosis	5/846	19/8007	0.0430471	0.0799171	0.0376929	SERPINA1/TNFRSF1A/TSPAN7/IL2RA/IL18	5
DOID:214	teeth hard tissue disease	5/846	19/8007	0.0430471	0.0799171	0.0376929	LTF/LYZ/TNFRSF11B/IL18/IL1B	5
DOID:2957	pulmonary tuberculosis	5/846	19/8007	0.0430471	0.0799171	0.0376929	SLC11A1/CCL2/CCL5/PTX3/IL18	5
DOID:0060036	intrinsic cardiomyopathy	21/846	135/8007	0.0445637	0.0825476	0.0389336	TNFRSF12A/SERPINE1/TGFB1/HFE/CCL2/LMNA/HLA-DPB1/NPPA/FAS/MMP14/TNFRSF11B/CHGA/IGFBP3/MMP9/ADORA1/TNC/IL6/EDNRB/HLA-DQB1/IL1B/CRYAB	21
DOID:10595	Charcot-Marie-Tooth disease	7/846	32/8007	0.0459678	0.0845808	0.0398925	HSPB1/GDAP1/LMNA/PMP22/NDRG1/ERBB3/NEFL	7
DOID:13375	temporal arteritis	7/846	32/8007	0.0459678	0.0845808	0.0398925	ICAM1/TNFAIP3/IL18/MMP9/IL6/VEGFA/MX1	7
DOID:525	central nervous system vasculitis	7/846	32/8007	0.0459678	0.0845808	0.0398925	ICAM1/TNFAIP3/IL18/MMP9/IL6/VEGFA/MX1	7
DOID:583	hemolytic anemia	11/846	60/8007	0.0474116	0.0868513	0.0409634	C3/PTPN6/PLAU/IL4R/THBD/F3/CDKN1A/CFI/IL2RA/CFH/CLU	11
DOID:720	normocytic anemia	11/846	60/8007	0.0474116	0.0868513	0.0409634	C3/PTPN6/PLAU/IL4R/THBD/F3/CDKN1A/CFI/IL2RA/CFH/CLU	11
DOID:0002116	pterygium	6/846	26/8007	0.0498316	0.0902857	0.0425833	PLAUR/TGFB1/ICAM1/F3/VEGFA/PTGS2	6
DOID:10139	conjunctival degeneration	6/846	26/8007	0.0498316	0.0902857	0.0425833	PLAUR/TGFB1/ICAM1/F3/VEGFA/PTGS2	6
DOID:10526	conjunctival pterygium	6/846	26/8007	0.0498316	0.0902857	0.0425833	PLAUR/TGFB1/ICAM1/F3/VEGFA/PTGS2	6
DOID:205	hyperostosis	6/846	26/8007	0.0498316	0.0902857	0.0425833	CCL2/COL1A1/TNFRSF11B/CCND1/DKK1/HAPLN1	6
DOID:2600	laryngeal carcinoma	6/846	26/8007	0.0498316	0.0902857	0.0425833	LGALS1/CDKN1A/MMP9/IL6/CAV1/PTGS2	6
