# Supplementary material for: A bioinformatic analysis study of m7G regulator-mediated methylation modification patterns and tumor microenvironment infiltration in glioblastoma
Source: BMC Cancer. 2022 Jul 4;22:729. doi: 10.1186/s12885-022-09791-y (PMC9251941; doi:10.1186/s12885-022-09791-y)
Supplement: Supplementary file 4 — Additional file 4. [file 12885_2022_9791_MOESM4_ESM.xlsx]

## Sheet: Sheet1
ONTOLOGY	ID	Description	GeneRatio	BgRatio	pvalue	p.adjust	qvalue	geneID	Count
BP	GO:0050808	synapse organization	91/1197	426/18723	4.55574e-25	2.50384e-21	1.66213e-21	WASF1/CDK5R1/TNR/NRXN1/MAPT/ZNF804A/EPHB1/ADD2/PAK3/LRRTM2/ZC4H2/DNM3/INA/SLIT1/FCGR2B/DSCAM/NRXN2/SHANK2/SLC1A1/C5AR1/APBB2/C3/CBLN1/PPP1R9A/GPM6A/NLGN1/SLITRK5/PLXND1/MYH10/LRRTM4/GABRB3/LILRB2/GRID2/OPHN1/LAMB2/SPTBN2/C1QA/UNC13A/TLR2/BCAN/CAST/SRPX2/C1QB/ITGA3/FGF13/ITGAM/SRGN/ACTN1/BSN/DLG5/FLNA/CUX2/CNKSR2/IL10RA/SETD5/ERBB4/CLSTN2/TREM2/WASF3/SLC8A2/C1QL1/CAMKV/KIF1A/LRP4/GLRB/PTPRD/L1CAM/…	91
BP	GO:0030198	extracellular matrix organization	70/1197	301/18723	1.01354e-21	2.27184e-18	1.50812e-18	CLASP2/TNR/EFEMP2/ANXA2/MMP16/PDPN/SMPD3/FERMT1/TNFRSF1A/LOXL1/TGFBI/TGFB1/EMILIN1/LAMB2/PDGFRA/PLOD3/COL1A2/SLC2A10/SERPINH1/COL8A2/ENG/TNFRSF1B/COL1A1/COL5A1/MYO1E/FBLN5/B4GALT1/LOX/PTX3/FMOD/COL3A1/AEBP1/BMP2/COL8A1/IBSP/MMP14/SLC39A8/MMP19/LUM/POSTN/NOTCH1/TNFRSF11B/COL18A1/VWA1/MMP24/LCP1/FAP/OLFML2A/CTSS/LOXL2/NR2E1/OLFML2B/COL5A3/MMP9/COL5A2/COL4A2/FBLN1/ADAM8/IL6/CAV1/LAMC1/LAMB1/ADAMTS1/…	70
BP	GO:0043062	extracellular structure organization	70/1197	302/18723	1.24009e-21	2.27184e-18	1.50812e-18	CLASP2/TNR/EFEMP2/ANXA2/MMP16/PDPN/SMPD3/FERMT1/TNFRSF1A/LOXL1/TGFBI/TGFB1/EMILIN1/LAMB2/PDGFRA/PLOD3/COL1A2/SLC2A10/SERPINH1/COL8A2/ENG/TNFRSF1B/COL1A1/COL5A1/MYO1E/FBLN5/B4GALT1/LOX/PTX3/FMOD/COL3A1/AEBP1/BMP2/COL8A1/IBSP/MMP14/SLC39A8/MMP19/LUM/POSTN/NOTCH1/TNFRSF11B/COL18A1/VWA1/MMP24/LCP1/FAP/OLFML2A/CTSS/LOXL2/NR2E1/OLFML2B/COL5A3/MMP9/COL5A2/COL4A2/FBLN1/ADAM8/IL6/CAV1/LAMC1/LAMB1/ADAMTS1/…	70
BP	GO:0045229	external encapsulating structure organization	70/1197	304/18723	1.85087e-21	2.54309e-18	1.68819e-18	CLASP2/TNR/EFEMP2/ANXA2/MMP16/PDPN/SMPD3/FERMT1/TNFRSF1A/LOXL1/TGFBI/TGFB1/EMILIN1/LAMB2/PDGFRA/PLOD3/COL1A2/SLC2A10/SERPINH1/COL8A2/ENG/TNFRSF1B/COL1A1/COL5A1/MYO1E/FBLN5/B4GALT1/LOX/PTX3/FMOD/COL3A1/AEBP1/BMP2/COL8A1/IBSP/MMP14/SLC39A8/MMP19/LUM/POSTN/NOTCH1/TNFRSF11B/COL18A1/VWA1/MMP24/LCP1/FAP/OLFML2A/CTSS/LOXL2/NR2E1/OLFML2B/COL5A3/MMP9/COL5A2/COL4A2/FBLN1/ADAM8/IL6/CAV1/LAMC1/LAMB1/ADAMTS1/…	70
BP	GO:0002274	myeloid leukocyte activation	58/1197	223/18723	1.01789e-20	1.11887e-17	7.4274e-18	MAPT/PYCARD/VAMP8/TYROBP/FCGR2B/RAC2/GRN/ITGB2/FES/C5AR1/FCER1G/SLC11A1/CD300A/RELB/HMOX1/CD74/SPI1/C1QA/HAMP/LTBR/TLR2/IL4R/S100A13/CCL5/BATF/PLSCR1/STXBP2/ITGAM/STXBP1/CTSC/CD33/LAT2/LYN/NAMPT/PLA2G2A/IFI35/NPPA/LCP2/VSIG4/NMI/TREM2/LILRA2/AIF1/KIT/LGALS9/CHGA/LILRB4/THBS1/IL18/CD93/IL6/PTPRC/MT1G/CLU/NDRG1/CPLX2/CXCL6/IL13RA2	58
BP	GO:0007162	negative regulation of cell adhesion	66/1197	303/18723	6.09025e-19	5.57867e-16	3.7033e-16	CLASP2/ADAM22/LGALS1/TNR/LGALS3/CASK/TNFRSF14/FCGR2B/FXYD5/DSCAM/SIPA1/ANXA1/PIK3R1/CEBPB/PLXND1/SERPINE1/PTPN6/LILRB2/ARHGDIB/TGFBI/TGFB1/CD300A/HFE/SOCS1/CD74/SPI1/ABAT/IL4R/COL1A1/LAPTM5/IRF1/DLG5/MUC1/SDC4/CD86/BMP2/LILRB1/VSIG4/MMP14/GPNMB/FZD7/POSTN/LRRC32/NOTCH1/MDK/LGALS9/GBP1/LILRB4/THBS1/IL2RA/CDH13/C1QTNF1/IL1RN/FBLN1/TNC/PTPRC/DUSP1/ASS1/CYP1B1/ERBB3/SPOCK1/VEGFA/ARHGDIG/FOXJ1/ANGPT2/…	66
BP	GO:0002443	leukocyte mediated immunity	82/1197	440/18723	8.9889e-19	7.05757e-16	4.68504e-16	TCIRG1/SERPING1/VAMP8/TYROBP/FCGR2B/RAC2/TNFSF13/ITGB2/FES/C3/FCER1G/C1R/PTPN6/C1S/C1RL/CLCF1/TGFB1/CD300A/HFE/HLA-DMA/ICAM1/HMOX1/PPP3CB/CD74/SPI1/C1QA/HLA-F/IL4R/TREM1/C2/BST2/SASH3/CLEC7A/TNFRSF1B/S100A13/C1QB/HLA-E/BATF/VAV1/WAS/STXBP2/ITGAM/HLA-DRA/STXBP1/CTSC/HLA-B/MICA/LAT2/LYN/HLA-DPB1/HLA-DMB/NPPA/LILRB1/TREM2/CFI/SUSD4/IRF7/PRF1/HLA-A/KIT/LGALS9/CHGA/LILRB4/PRKCZ/HLA-DPA1/IL1R1/IL18/IL6…	82
BP	GO:0042060	wound healing	79/1197	422/18723	3.02913e-18	2.08101e-15	1.38144e-15	CLASP2/TIMP1/HMGCR/CLIC1/DGKI/JMJD1C/ANXA2/PLAUR/SERPING1/HSPB1/PDPN/CASK/DGKB/SERPINA1/FERMT1/ALOX5/MYL12A/ANXA1/GPX1/FCER1G/SLC11A1/CD151/TNFRSF12A/SERPINE1/ITGA5/PTPN6/MYL9/TGFB1/PROCR/MYOF/HMOX1/PLAU/PDGFRA/ABAT/S100A8/CLEC7A/CXCR4/COL1A1/VAV1/COL5A1/PLSCR1/THBD/WAS/STXBP1/B4GALT1/FLNA/LOX/ANXA5/FN1/LYN/SDC4/COL3A1/CD44/F3/MYH9/CDKN1A/TNFAIP3/PLEK/FZD7/POSTN/F13A1/PDGFA/FAP/THBS1/CNN2/C1QTNF1…	79
BP	GO:0042110	T cell activation	85/1197	487/18723	1.38548e-17	8.46067e-15	5.61647e-15	LGALS1/LGALS3/TCIRG1/PYCARD/CHD7/PATZ1/TNFRSF14/FCGR2B/RAC2/MSN/SOX4/ANXA1/FCER1G/SLC11A1/CEBPB/CD151/ZMIZ1/PTPN6/LILRB2/CD300A/HFE/HLA-DMA/ICAM1/RELB/CCL2/SOCS1/PPP3CB/CD74/SPI1/CTSL/IL4R/SASH3/CLEC7A/TNFRSF1B/CD4/CCL5/HLA-E/BATF/LAPTM5/IRF1/VAV1/WAS/HLA-DRA/DLG5/MICA/TOX/CD48/LYN/SDC4/CD86/HLA-DPB1/CD44/HLA-DMB/LILRB1/CD3D/MYH9/VSIG4/IGFBP2/GPNMB/HLA-A/FZD7/LRRC32/MDK/AIF1/KIT/LGALS9/LCP1/LILRB…	85
BP	GO:0099177	regulation of trans-synaptic signaling	79/1197	440/18723	3.78737e-17	2.08154e-14	1.38179e-14	PLCB1/DGKI/TNR/NRXN1/MAPT/GRIK2/EPHB1/ELAVL4/LRRTM2/TYROBP/CASK/KCNB1/PLCB4/RAPGEF2/SHANK2/DLGAP1/SLC1A1/SORCS3/CBLN1/PPP1R9A/NLGN1/GSK3B/LILRB2/GRID2/OPHN1/CCL2/PPP3CB/UNC13A/JPH3/ASIC1/CSPG5/USP46/SRGN/STXBP1/FABP5/SYP/CUX2/RIMS2/CLSTN2/SLC8A2/GNAI1/BCHE/RIMS3/PTPRD/RIMS1/BCR/LAMA2/KIT/FGF14/CHRNB2/MAPK8IP2/PLCL1/CACNG2/CACNG4/PRKCZ/NTRK2/NLGN3/NR2E1/ERC2/GRIK3/ADORA1/SNAP25/NPTXR/KCNJ10/SNCAIP…	79
BP	GO:0007159	leukocyte cell-cell adhesion	71/1197	371/18723	4.82129e-17	2.40889e-14	1.5991e-14	LGALS1/LGALS3/PODXL2/ADD2/PYCARD/TNFRSF14/FCGR2B/RAC2/ITGB2/ALOX5/FUT9/MSN/SOX4/ANXA1/CEBPB/ZMIZ1/PTPN6/LILRB2/CD300A/HFE/HLA-DMA/ICAM1/CCL2/SOCS1/CD74/CHST2/IL4R/S100A8/SASH3/S100A9/CD4/CCL5/HLA-E/LAPTM5/IRF1/VAV1/HLA-DRA/DLG5/LYN/SDC4/CD86/HLA-DPB1/CD44/HLA-DMB/LILRB1/VSIG4/IGFBP2/GPNMB/SLC39A8/HLA-A/LRRC32/MDK/AIF1/LGALS9/LILRB4/PRKCZ/HLA-DPA1/IL2RA/IL18/EFNB3/ADAM8/IL6/CAV1/PTPRC/ASS1/HLA-DOA…	71
BP	GO:0022407	regulation of cell-cell adhesion	79/1197	448/18723	1.10409e-16	4.72345e-14	3.13558e-14	LGALS1/TNR/LGALS3/PLAUR/PYCARD/PDPN/TNFRSF14/FCGR2B/FXYD5/ITGB2/ALOX5/FUT9/SOX4/ANXA1/CEBPB/ZMIZ1/PTPN6/LILRB2/TGFB1/CD300A/HFE/HLA-DMA/ICAM1/CCL2/SOCS1/CD74/SPI1/CHST2/ABAT/IL4R/SASH3/CD4/CCL5/HLA-E/LAPTM5/IRF1/MYO10/VAV1/HLA-DRA/PIEZO1/DLG5/LYN/SDC4/CD86/BMP2/HLA-DPB1/CD44/HLA-DMB/LILRB1/VSIG4/IGFBP2/GPNMB/HLA-A/LRRC32/NOTCH1/MDK/AIF1/LGALS9/LILRB4/PRKCZ/HLA-DPA1/IL2RA/IL18/C1QTNF1/IL1RN/EFNB3/…	79
BP	GO:0050804	modulation of chemical synaptic transmission	78/1197	439/18723	1.11726e-16	4.72345e-14	3.13558e-14	PLCB1/DGKI/TNR/NRXN1/MAPT/GRIK2/EPHB1/ELAVL4/LRRTM2/TYROBP/CASK/KCNB1/PLCB4/RAPGEF2/SHANK2/DLGAP1/SLC1A1/SORCS3/CBLN1/PPP1R9A/NLGN1/GSK3B/LILRB2/GRID2/OPHN1/CCL2/PPP3CB/UNC13A/JPH3/ASIC1/CSPG5/USP46/SRGN/STXBP1/SYP/CUX2/RIMS2/CLSTN2/SLC8A2/GNAI1/BCHE/RIMS3/PTPRD/RIMS1/BCR/LAMA2/KIT/FGF14/CHRNB2/MAPK8IP2/PLCL1/CACNG2/CACNG4/PRKCZ/NTRK2/NLGN3/NR2E1/ERC2/GRIK3/ADORA1/SNAP25/NPTXR/KCNJ10/SNCAIP/SYT1/…	78
BP	GO:0042063	gliogenesis	62/1197	301/18723	1.27225e-16	4.99448e-14	3.3155e-14	ADAM22/CDK5R1/MAPT/OLIG2/GRN/SOX4/C5AR1/ANXA1/HEXB/MXRA8/ZMIZ1/MYCN/TSPO/CLCF1/TGFB1/LAMB2/ASCL1/CCL2/C1QA/TLR2/S100A8/S100A9/CXCR4/TNFRSF1B/CSPG5/LYN/BMP2/LIF/SOX11/CRB1/BACE2/NFIB/TREM2/WASF3/MMP14/ITGB4/NOTCH1/MDK/NTRK3/LAMA2/MMP24/VIM/NTRK2/NDN/NR2E1/IL6/KCNJ10/SOX2/LAMB1/GPR183/CLU/LAMC3/CDK5R2/NDRG1/NKX2-2/ERBB3/ABCC8/PLP1/DAAM2/IL1B/FA2H/SOX10	62
BP	GO:0050900	leukocyte migration	69/1197	369/18723	4.6774e-16	1.7138e-13	1.13767e-13	PLCB1/LGALS3/PODXL2/ADD2/PYCARD/TNFRSF14/RAC2/SMPD3/ITGB2/ALOX5/FUT9/MSN/C5AR1/ANXA1/FCER1G/RHOG/RARRES2/SERPINE1/GPSM3/EMILIN1/CD300A/ICAM1/CCL2/HMOX1/CD74/SPI1/CHST2/CSF3R/TREM1/S100A8/S100A9/CXCR4/HCK/CCL5/VAV1/SLAMF8/B4GALT1/LYN/MYH9/TREM2/MMP14/CCR1/MDK/AIF1/ECM1/CD99/KIT/LGALS9/CHGA/THBS1/IL1R1/CCL20/MMP9/ADORA1/C3AR1/ADAM8/IL6/DUSP1/CXCL10/GPR183/MSTN/CXCL6/EDNRB/VEGFA/CXCL1/CXCL3/FOXJ1/CC…	69
BP	GO:0050890	cognition	60/1197	296/18723	8.69546e-16	2.98689e-13	1.98279e-13	PLCB1/HMGCR/TNR/NRXN1/MAPT/ELAVL4/CHD7/NRXN2/SHANK2/SLC1A1/SORCS3/C5AR1/CEBPB/THRA/LILRB2/FOSL1/TMOD2/PPP3CB/TLR2/JPH3/ATP8A1/ASIC1/ITGA3/FGF13/SCN2A/HLA-DRA/CUX2/SOBP/SETD5/SERPINF1/KCNK2/TREM2/SLC8A2/BCHE/C1QL1/CNTNAP2/MDK/KIT/SLC1A4/CHRNB2/MAPK8IP2/PRKCZ/NTRK2/NLGN3/ADORA1/SNAP25/RCAN1/NDRG4/SLC6A1/TUSC3/ABCC8/GRIN1/DKK1/BRINP1/PTGS2/CCK/FOS/TAC1/ATP1A2/NRGN	60
BP	GO:0045785	positive regulation of cell adhesion	76/1197	437/18723	9.40207e-16	3.03963e-13	2.01781e-13	RRAS/LGALS1/EFEMP2/PLAUR/PYCARD/DUSP26/PDPN/TNFRSF14/FERMT1/ITGB2/ALOX5/SOX4/ANXA1/IQGAP1/ARHGEF7/ZMIZ1/GSK3B/PTPN6/LILRB2/EMILIN1/HLA-DMA/ICAM1/CCL2/SOCS1/CD74/CHST2/IL4R/SASH3/CSPG5/CD4/S100A10/CCL5/HLA-E/ITGA3/MYO10/VAV1/HLA-DRA/PIEZO1/FLNA/FN1/LYN/SDC4/CD86/HLA-DPB1/CD44/HLA-DMB/LIF/LILRB1/COL8A1/RAC3/IBSP/IGFBP2/HLA-A/MDK/AIF1/RHOD/LGALS9/LILRB4/PRKCZ/HLA-DPA1/IL2RA/IL18/CDH13/EFNB3/ADAM8/IL…	76
BP	GO:0045055	regulated exocytosis	51/1197	230/18723	2.92582e-15	8.93351e-13	5.93035e-13	VAMP8/CASK/KCNB1/FCGR2B/RAC2/ITGB2/FES/NLGN1/GSK3B/SCAMP5/RAPGEF4/CD300A/SYNGR2/HMOX1/PPP3CB/SPI1/UNC13A/HLA-F/IL4R/CSPG5/S100A13/HCK/STXBP2/ITGAM/STXBP1/SYP/LAT2/RIMS2/LYN/SV2A/NPPA/MYH9/RIMS3/PLEK/RIMS1/NOTCH1/KIT/LGALS9/CHGA/ERC2/SNAP25/SYT1/RAB3A/SYN1/CDK5R2/SYT13/CPLX2/SCIN/SYN2/SYNGR3/IL13RA2	51
BP	GO:0002697	regulation of immune effector process	64/1197	339/18723	3.44973e-15	9.97879e-13	6.62424e-13	LGALS3/SERPING1/PLA2G5/VAMP8/TYROBP/TNFRSF14/FCGR2B/RAC2/GRN/TNFSF13/ITGB2/FES/ANXA1/C3/NCF1/PTPN6/CLCF1/TGFB1/CD300A/HFE/ICAM1/HMOX1/PPP3CB/CD74/SPI1/HLA-F/IL4R/BST2/SASH3/CLEC7A/TNFRSF1B/HLA-E/LAPTM5/VAV1/WAS/STXBP2/ITGAM/SLAMF8/HLA-DRA/STXBP1/HLA-B/MICA/LYN/CD86/HLA-DMB/NPPA/LILRB1/VSIG4/TREM2/SUSD4/HLA-A/KIT/LGALS9/LILRB4/PRKCZ/IL1R1/IL18/CFH/IL6/PTPRC/CXCL6/FOXJ1/IL1B/IL13RA2	64
BP	GO:0002703	regulation of leukocyte mediated immunity	50/1197	226/18723	6.03679e-15	1.65891e-12	1.10124e-12	VAMP8/TYROBP/FCGR2B/RAC2/TNFSF13/ITGB2/FES/C3/PTPN6/CLCF1/TGFB1/CD300A/HFE/ICAM1/HMOX1/PPP3CB/SPI1/HLA-F/IL4R/BST2/SASH3/CLEC7A/TNFRSF1B/HLA-E/VAV1/WAS/STXBP2/ITGAM/HLA-DRA/STXBP1/HLA-B/MICA/LYN/NPPA/LILRB1/TREM2/SUSD4/HLA-A/KIT/LGALS9/LILRB4/PRKCZ/IL1R1/IL18/IL6/PTPRC/CXCL6/FOXJ1/IL1B/IL13RA2	50
BP	GO:1903037	regulation of leukocyte cell-cell adhesion	63/1197	336/18723	7.95992e-15	2.08322e-12	1.38291e-12	LGALS1/LGALS3/PYCARD/TNFRSF14/FCGR2B/ITGB2/ALOX5/FUT9/SOX4/ANXA1/CEBPB/ZMIZ1/PTPN6/LILRB2/CD300A/HFE/HLA-DMA/ICAM1/CCL2/SOCS1/CD74/CHST2/IL4R/SASH3/CD4/CCL5/HLA-E/LAPTM5/IRF1/VAV1/HLA-DRA/DLG5/LYN/SDC4/CD86/HLA-DPB1/CD44/HLA-DMB/LILRB1/VSIG4/IGFBP2/GPNMB/HLA-A/LRRC32/MDK/AIF1/LGALS9/LILRB4/PRKCZ/HLA-DPA1/IL2RA/IL18/EFNB3/ADAM8/IL6/CAV1/PTPRC/ASS1/HLA-DOA/HLA-DQB1/FOXJ1/IL1B/HLA-DQA1	63
BP	GO:0032103	positive regulation of response to external stimulus	73/1197	427/18723	8.87297e-15	2.21663e-12	1.47147e-12	CYBA/PAK3/HSPB1/PYCARD/PLA2G5/VAMP8/TYROBP/RAC2/DSCAM/ALOX5AP/MGST2/GRN/C5AR1/C3/CEBPB/TNFRSF1A/RARRES2/SERPINE1/GPSM3/TGFB1/LY96/CD74/SPI1/HLA-F/PDE2A/TLR2/S100A8/TMSB4X/S100A9/CLEC7A/CXCR4/HCK/CCL5/HLA-E/VAV1/PLSCR1/THBD/CTSC/FLNA/LYN/MAPK13/OSMR/PLA2G2A/IFI35/NPPA/F3/NMI/TREM2/LILRA2/CCR1/IRF7/MDK/AIF1/NTRK3/MNDA/LGALS9/LY86/OSM/THBS1/IL18/CDH13/C3AR1/ADAM8/IL6/NRP1/CXCL10/NUPR1/MSTN/VEGFA/PTG…	73
BP	GO:0002460	adaptive immune response based on somatic recombination of immune receptors built from immunoglobulin superfamily domains	65/1197	356/18723	1.11178e-14	2.65666e-12	1.76358e-12	TCIRG1/SERPING1/FCGR2B/TNFSF13/ANXA1/C3/FCER1G/SLC11A1/C1R/PTPN6/C1S/C1RL/CLCF1/TGFB1/HFE/HLA-DMA/ICAM1/RELB/PPP3CB/CD74/C1QA/HLA-F/IL4R/C2/SASH3/CLEC7A/TNFRSF1B/CD4/C1QB/HLA-E/BATF/WAS/HLA-DRA/CTSC/HLA-B/MICA/HLA-DPB1/HLA-DMB/LILRB1/TREM2/TNFAIP3/CFI/SUSD4/IRF7/PRF1/HLA-A/NOTCH1/LILRB4/PRKCZ/HLA-DPA1/IL1R1/IL18/IL6/IGKC/PTPRC/CLU/IGLC1/HLA-DOA/HLA-DQB1/IGHG1/FOXJ1/IL1B/IGHM/HLA-DQA1/IL13RA2	65
BP	GO:0010001	glial cell differentiation	49/1197	225/18723	2.16508e-14	4.95804e-12	3.29131e-12	ADAM22/MAPT/OLIG2/GRN/SOX4/C5AR1/MXRA8/MYCN/CLCF1/TGFB1/LAMB2/ASCL1/C1QA/TLR2/S100A8/S100A9/CXCR4/TNFRSF1B/CSPG5/LYN/BMP2/LIF/SOX11/CRB1/BACE2/NFIB/TREM2/WASF3/ITGB4/NOTCH1/MDK/NTRK3/LAMA2/MMP24/VIM/NTRK2/NR2E1/IL6/KCNJ10/SOX2/CLU/LAMC3/NDRG1/NKX2-2/ERBB3/PLP1/DAAM2/FA2H/SOX10	49
BP	GO:0050866	negative regulation of cell activation	47/1197	210/18723	2.49376e-14	5.48227e-12	3.63931e-12	LGALS3/TYROBP/TNFRSF14/FCGR2B/GRN/ANXA1/CEBPB/PTPN6/LILRB2/EMILIN1/CD300A/HFE/SOCS1/HMOX1/CD74/SPI1/PDGFRA/ABAT/HLA-F/IL4R/LAPTM5/IRF1/LST1/THBD/DLG5/MICA/LYN/SDC4/CD86/SOX11/LILRB1/VSIG4/TREM2/GPNMB/TNFAIP3/LRRC32/MDK/PDGFA/MNDA/LGALS9/LILRB4/IL2RA/C1QTNF1/PTPRC/SAMSN1/FOXJ1/IL13RA2	47
BP	GO:0050867	positive regulation of cell activation	71/1197	420/18723	3.73861e-14	7.90286e-12	5.24617e-12	LGALS1/PYCARD/VAMP8/TYROBP/TNFRSF14/TNFSF13/ITGB2/SOX4/ANXA1/ZMIZ1/PTPN6/LILRB2/CLCF1/TGFB1/HLA-DMA/CCL2/SOCS1/CD74/HAMP/HLA-F/IL4R/RPS6KA1/SASH3/CLEC7A/CD4/CCL5/HLA-E/VAV1/ITGAM/HLA-DRA/STXBP1/CTSC/TOX/LYN/CD86/HLA-DPB1/HLA-DMB/NPPA/LILRB1/TREM2/CDKN1A/MMP14/IGFBP2/LILRA2/PLEK/HLA-A/MDK/AIF1/LGALS9/CHRNB2/LILRB4/THBS1/PRKCZ/HLA-DPA1/IL2RA/IL18/EFNB3/ADAM8/IL6/CAV1/IGKC/PTPRC/GPR183/IGLC1/HLA-DOA…	71
BP	GO:0007611	learning or memory	52/1197	255/18723	5.75943e-14	1.17236e-11	7.78253e-12	PLCB1/HMGCR/TNR/NRXN1/MAPT/ELAVL4/NRXN2/SHANK2/SLC1A1/SORCS3/CEBPB/THRA/LILRB2/FOSL1/TMOD2/PPP3CB/TLR2/JPH3/ATP8A1/ASIC1/ITGA3/FGF13/SCN2A/CUX2/SERPINF1/KCNK2/TREM2/SLC8A2/BCHE/C1QL1/CNTNAP2/MDK/KIT/CHRNB2/MAPK8IP2/PRKCZ/NTRK2/NLGN3/SNAP25/RCAN1/NDRG4/SLC6A1/ABCC8/GRIN1/DKK1/BRINP1/PTGS2/CCK/FOS/TAC1/ATP1A2/NRGN	52
BP	GO:0042391	regulation of membrane potential	72/1197	434/18723	6.53103e-14	1.28195e-11	8.50998e-12	SCN3A/CLIC1/NRXN1/KCND2/SLC25A36/MAPT/GRIK2/MLLT11/PID1/KCNB1/AKAP6/CBLN1/PPP1R9A/NLGN1/GSK3B/GABRB3/TSPO/GRID2/CASP1/GABBR1/FGF12/ABAT/GNA15/GABRA3/KCNIP2/ASIC1/SCN3B/P2RX7/KCNK3/FGF13/SCN2A/SCN1A/PIEZO1/FLNA/CUX2/RIMS2/GLRX/NPPA/KCNK2/TREM2/SLC8A2/KCNN4/RIMS3/SLC39A8/GLRB/RIMS1/KCNE4/FGF14/EHD3/CHRNB2/MAPK8IP2/CACNG2/PRKCZ/NTRK2/KCNC1/NLGN3/GRIK3/ADORA1/GABRG2/CAV1/KCNJ10/DCN/UCP2/ANK3/GRIN1/GA…	72
BP	GO:0006887	exocytosis	63/1197	352/18723	7.44837e-14	1.41159e-11	9.37061e-12	CLASP2/VAMP8/CASK/KCNB1/FCGR2B/RAC2/SMPD3/ITGB2/MICAL3/FES/ANXA1/NLGN1/GSK3B/SCAMP5/ATP9A/RAPGEF4/CD300A/SYNGR2/HMOX1/PPP3CB/SPI1/BRSK2/TNFAIP2/UNC13A/HLA-F/IL4R/CSPG5/S100A13/HCK/CCL5/STXBP2/ITGAM/STXBP1/SYP/LAT2/RIMS2/LYN/SDC4/SV2A/NPPA/MYH9/RIMS3/PLEK/CCR1/RIMS1/NOTCH1/KIT/LGALS9/CHGA/ERC2/SNAP25/SDC1/SYT1/RAB3A/SYN1/CDK5R2/SYT13/CPLX2/SCIN/SYN2/SYNGR3/IL13RA2/VSNL1	63
BP	GO:0001819	positive regulation of cytokine production	75/1197	467/18723	1.08687e-13	1.99115e-11	1.32179e-11	PLCB1/CHI3L1/GSDMD/CYBA/HSPB1/PYCARD/TYROBP/TNFRSF14/FERMT1/C5AR1/ANXA1/C3/FCER1G/SLC11A1/PIK3R1/CEBPB/CD14/SERPINE1/SCAMP5/LILRB2/GPSM3/TGFB1/CASP1/LY96/HMOX1/CD58/CD74/HLA-F/TLR2/IL4R/SASH3/CLEC7A/CD4/S100A13/P2RX7/HLA-E/BATF/LAPTM5/AGPAT2/IRF1/CD86/MAPK13/HLA-DPB1/LILRB1/F3/TREM2/LILRA2/IRF7/HLA-A/LUM/POSTN/MDK/AIF1/KIT/MNDA/LGALS9/OSM/THBS1/PRKCZ/HLA-DPA1/IL1R1/IL18/C3AR1/ADAM8/IL6/PTPRC/OAS1…	75
BP	GO:0051960	regulation of nervous system development	72/1197	443/18723	1.87164e-13	3.26338e-11	2.16634e-11	MAP2/RUFY3/CDK5R1/TNR/NRXN1/SS18L1/MAPT/EPHB1/PAK3/DLL3/LRRTM2/CHD7/OLIG2/SLIT1/RAPGEF2/DSCAM/TYMP/CBLN1/NLGN1/PLXND1/MYCN/TSPO/CLCF1/TGFB1/GRID2/TRPV2/ASCL1/BHLHE40/ARHGAP4/TLR2/SRPX2/CXCR4/TNFRSF1B/FGF13/HEY1/SPP1/DLG5/CTSC/CUX2/FN1/LYN/BMP2/LIF/SOX11/SERPINF1/CLSTN2/TREM2/WASF3/LRP4/PTPRD/NOTCH1/MDK/L1CAM/NTRK3/KIT/NTRK2/NLGN3/NR2E1/ITGAX/SEMA6B/EFNB3/IL6/NRP1/BHLHE41/NKX2-2/ABCC8/VEGFA/BRINP1…	72
BP	GO:0019221	cytokine-mediated signaling pathway	75/1197	472/18723	1.90008e-13	3.26338e-11	2.16634e-11	PLCB1/IFITM3/PLP2/IFITM2/PYCARD/TNFRSF14/CASP4/SLC1A1/FCER1G/TNFRSF1A/PTPN6/LILRB2/CLCF1/SP100/CCL2/SOCS1/CASP1/GPR17/CD74/SPI1/CSF3R/IL4R/TMSB4X/CXCR4/TNFRSF1B/CD4/HCK/CCL5/LAPTM5/AGPAT2/IRF1/LILRB3/LILRA6/OSMR/IL10RA/CD44/IL13RA1/LILRB1/F3/NMI/TREM2/FAS/IL2RG/CNTFR/LILRA2/TNFAIP3/CCR1/IRF7/IFITM1/NOTCH1/ECM1/KIT/OSM/LILRB4/IL2RA/IL1R1/IL18/CCL20/IL1RN/IL6/CAV1/BIRC3/PTPRC/OAS1/CXCL10/OAS2/CXCL6…	75
BP	GO:0002696	positive regulation of leukocyte activation	68/1197	409/18723	2.97303e-13	4.95144e-11	3.28692e-11	LGALS1/PYCARD/VAMP8/TYROBP/TNFRSF14/TNFSF13/ITGB2/SOX4/ANXA1/ZMIZ1/PTPN6/LILRB2/CLCF1/TGFB1/HLA-DMA/CCL2/SOCS1/CD74/HAMP/HLA-F/IL4R/SASH3/CLEC7A/CD4/CCL5/HLA-E/VAV1/ITGAM/HLA-DRA/STXBP1/CTSC/TOX/LYN/CD86/HLA-DPB1/HLA-DMB/NPPA/LILRB1/TREM2/CDKN1A/MMP14/IGFBP2/HLA-A/MDK/AIF1/LGALS9/CHRNB2/LILRB4/THBS1/PRKCZ/HLA-DPA1/IL2RA/IL18/EFNB3/ADAM8/IL6/CAV1/IGKC/PTPRC/GPR183/IGLC1/HLA-DOA/HLA-DQB1/IGHG1/IL1B…	68
BP	GO:0031589	cell-substrate adhesion	63/1197	363/18723	3.15764e-13	5.10423e-11	3.38835e-11	CLASP2/RRAS/LGALS1/EFEMP2/EPHB1/TRIP6/CD63/PDPN/MICALL2/CASK/RAC2/FERMT1/ITGB2/PIK3R1/IQGAP1/ARHGEF7/SERPINE1/GSK3B/ITGA5/EMILIN1/LAMB2/ATRNL1/PLAU/PARVB/CSPG5/S100A10/COL1A1/ITGA3/FBLN5/ACTN1/FLNA/FN1/SDC4/COL3A1/CD44/COL8A1/RAC3/MMP14/ITGB5/ITGB4/ZYX/FZD7/POSTN/BCR/NOTCH1/MDK/L1CAM/RHOD/GBP1/THBS1/PRKCZ/CDH13/COL5A3/FBLN1/LAMC1/LAMB1/NRP1/ITGA7/LAMC3/SPOCK1/VEGFA/ANGPT2/SPRY4	63
BP	GO:0019882	antigen processing and presentation	31/1197	106/18723	3.45632e-13	5.42741e-11	3.60289e-11	PYCARD/FCGR2B/RAB32/FCER1G/SLC11A1/CTSD/RAB33A/LILRB2/HFE/HLA-DMA/ICAM1/RELB/CD74/HLA-F/CTSL/HLA-E/PSMB8/WAS/HLA-DRA/HLA-B/HLA-DPB1/HLA-DMB/TREM2/HLA-A/THBS1/HLA-DPA1/CTSS/HLA-DOA/HLA-C/HLA-DQB1/HLA-DQA1	31
BP	GO:0002366	leukocyte activation involved in immune response	53/1197	275/18723	3.58145e-13	5.46768e-11	3.62962e-11	LGALS1/LGALS3/PYCARD/VAMP8/TYROBP/FCGR2B/RAC2/GRN/TNFSF13/ITGB2/FES/ANXA1/FCER1G/SLC11A1/CLCF1/TGFB1/CD300A/ICAM1/RELB/HMOX1/CD74/SPI1/HLA-F/IL4R/CLEC7A/S100A13/BATF/STXBP2/ITGAM/HLA-DRA/STXBP1/LAT2/LYN/CD86/HLA-DMB/IFI35/NPPA/LILRB1/NMI/TREM2/LILRA2/MDK/KIT/LGALS9/CHGA/LCP1/PRKCZ/IL18/IL6/PTPRC/GPR183/CPLX2/IL13RA2	53
BP	GO:0050670	regulation of lymphocyte proliferation	47/1197	225/18723	3.74341e-13	5.4791e-11	3.6372e-11	LGALS3/PYCARD/TYROBP/TNFRSF14/FCGR2B/RAC2/ANXA1/CEBPB/PTPN6/LILRB2/CLCF1/CD300A/CD74/SASH3/TNFRSF1B/CCL5/HLA-E/IRF1/LST1/DLG5/LYN/SDC4/CD86/HLA-DPB1/HLA-DMB/SOX11/LILRB1/VSIG4/CDKN1A/IGFBP2/GPNMB/HLA-A/LRRC32/AIF1/MNDA/LGALS9/CHRNB2/LILRB4/HLA-DPA1/IL2RA/IL18/IL6/PTPRC/GPR183/FOXJ1/IL1B/TAC1	47
BP	GO:0022409	positive regulation of cell-cell adhesion	54/1197	284/18723	3.78832e-13	5.4791e-11	3.6372e-11	LGALS1/PLAUR/PYCARD/PDPN/TNFRSF14/ITGB2/ALOX5/SOX4/ANXA1/ZMIZ1/PTPN6/LILRB2/HLA-DMA/ICAM1/CCL2/SOCS1/CD74/CHST2/IL4R/SASH3/CD4/CCL5/HLA-E/MYO10/VAV1/HLA-DRA/PIEZO1/LYN/CD86/HLA-DPB1/CD44/HLA-DMB/LILRB1/IGFBP2/HLA-A/MDK/AIF1/LGALS9/LILRB4/PRKCZ/HLA-DPA1/IL2RA/IL18/EFNB3/ADAM8/IL6/CAV1/PTPRC/SOX2/HLA-DOA/ANK3/HLA-DQB1/IL1B/HLA-DQA1	54
BP	GO:0050863	regulation of T cell activation	59/1197	329/18723	4.28255e-13	6.03511e-11	4.0063e-11	LGALS1/LGALS3/PYCARD/TNFRSF14/FCGR2B/RAC2/SOX4/ANXA1/CEBPB/ZMIZ1/PTPN6/LILRB2/CD300A/HFE/HLA-DMA/CCL2/SOCS1/CD74/IL4R/SASH3/TNFRSF1B/CD4/CCL5/HLA-E/LAPTM5/IRF1/VAV1/HLA-DRA/DLG5/TOX/LYN/SDC4/CD86/HLA-DPB1/HLA-DMB/LILRB1/VSIG4/IGFBP2/GPNMB/HLA-A/LRRC32/MDK/AIF1/LGALS9/LILRB4/PRKCZ/HLA-DPA1/IL2RA/IL18/EFNB3/ADAM8/IL6/CAV1/PTPRC/HLA-DOA/HLA-DQB1/FOXJ1/IL1B/HLA-DQA1	59
BP	GO:0002685	regulation of leukocyte migration	45/1197	210/18723	4.60574e-13	6.32828e-11	4.20092e-11	PLCB1/LGALS3/PYCARD/TNFRSF14/RAC2/SMPD3/FUT9/MSN/C5AR1/ANXA1/RHOG/RARRES2/SERPINE1/GPSM3/EMILIN1/CD300A/ICAM1/CCL2/HMOX1/CD74/SPI1/CHST2/CCL5/SLAMF8/LYN/TREM2/MMP14/CCR1/MDK/AIF1/ECM1/CD99/LGALS9/THBS1/IL1R1/CCL20/ADORA1/C3AR1/ADAM8/IL6/DUSP1/CXCL10/MSTN/VEGFA/PLVAP	45
BP	GO:0032944	regulation of mononuclear cell proliferation	47/1197	227/18723	5.26139e-13	7.05283e-11	4.6819e-11	LGALS3/PYCARD/TYROBP/TNFRSF14/FCGR2B/RAC2/ANXA1/CEBPB/PTPN6/LILRB2/CLCF1/CD300A/CD74/SASH3/TNFRSF1B/CCL5/HLA-E/IRF1/LST1/DLG5/LYN/SDC4/CD86/HLA-DPB1/HLA-DMB/SOX11/LILRB1/VSIG4/CDKN1A/IGFBP2/GPNMB/HLA-A/LRRC32/AIF1/MNDA/LGALS9/CHRNB2/LILRB4/HLA-DPA1/IL2RA/IL18/IL6/PTPRC/GPR183/FOXJ1/IL1B/TAC1	47
BP	GO:0002683	negative regulation of immune system process	70/1197	434/18723	5.96554e-13	7.80634e-11	5.1821e-11	PLCB1/LGALS3/SERPING1/TYROBP/TNFRSF14/FCGR2B/GRN/ANXA1/GPX1/PIK3R1/CEBPB/PTPN6/LILRB2/TMEM176B/TGFB1/EMILIN1/CD300A/HFE/TMEM176A/CCL2/LTF/SOCS1/HMOX1/PPP3CB/CD74/SPI1/HLA-F/IL4R/BST2/HCK/HLA-E/LAPTM5/IRF1/LST1/SLAMF8/DLG5/HLA-B/MICA/LILRB3/LYN/SDC4/COL3A1/CD86/SOX11/RHBDF2/LILRB1/VSIG4/NMI/TREM2/GPNMB/TNFAIP3/SUSD4/HLA-A/LRRC32/MDK/MNDA/LGALS9/GBP1/LILRB4/THBS1/IL2RA/ADORA1/MAFB/PTPRC/DUSP1/OAS1/…	70
BP	GO:0097529	myeloid leukocyte migration	46/1197	220/18723	6.43153e-13	8.09879e-11	5.37624e-11	PLCB1/LGALS3/RAC2/ITGB2/C5AR1/ANXA1/FCER1G/RHOG/RARRES2/SERPINE1/EMILIN1/CD300A/CCL2/CD74/SPI1/CSF3R/TREM1/S100A8/S100A9/CCL5/VAV1/SLAMF8/LYN/TREM2/MMP14/CCR1/MDK/AIF1/CD99/KIT/CHGA/THBS1/IL1R1/CCL20/C3AR1/ADAM8/IL6/DUSP1/CXCL10/MSTN/CXCL6/EDNRB/VEGFA/CXCL1/CXCL3/CCL18	46
BP	GO:0002263	cell activation involved in immune response	53/1197	279/18723	6.51535e-13	8.09879e-11	5.37624e-11	LGALS1/LGALS3/PYCARD/VAMP8/TYROBP/FCGR2B/RAC2/GRN/TNFSF13/ITGB2/FES/ANXA1/FCER1G/SLC11A1/CLCF1/TGFB1/CD300A/ICAM1/RELB/HMOX1/CD74/SPI1/HLA-F/IL4R/CLEC7A/S100A13/BATF/STXBP2/ITGAM/HLA-DRA/STXBP1/LAT2/LYN/CD86/HLA-DMB/IFI35/NPPA/LILRB1/NMI/TREM2/LILRA2/MDK/KIT/LGALS9/CHGA/LCP1/PRKCZ/IL18/IL6/PTPRC/GPR183/CPLX2/IL13RA2	53
BP	GO:0070663	regulation of leukocyte proliferation	49/1197	245/18723	6.63111e-13	8.09879e-11	5.37624e-11	LGALS3/PYCARD/TYROBP/TNFRSF14/FCGR2B/RAC2/ANXA1/CEBPB/PTPN6/LILRB2/CLCF1/CD300A/CD74/BST2/SASH3/TNFRSF1B/CCL5/HLA-E/IRF1/LST1/DLG5/LYN/SDC4/CD86/HLA-DPB1/HLA-DMB/SOX11/LILRB1/VSIG4/CDKN1A/IGFBP2/GPNMB/TNFAIP3/HLA-A/LRRC32/AIF1/MNDA/LGALS9/CHRNB2/LILRB4/HLA-DPA1/IL2RA/IL18/IL6/PTPRC/GPR183/FOXJ1/IL1B/TAC1	49
BP	GO:1903039	positive regulation of leukocyte cell-cell adhesion	48/1197	239/18723	9.71597e-13	1.16085e-10	7.70608e-11	LGALS1/PYCARD/TNFRSF14/ITGB2/ALOX5/SOX4/ANXA1/ZMIZ1/PTPN6/LILRB2/HLA-DMA/ICAM1/CCL2/SOCS1/CD74/CHST2/IL4R/SASH3/CD4/CCL5/HLA-E/VAV1/HLA-DRA/LYN/CD86/HLA-DPB1/CD44/HLA-DMB/LILRB1/IGFBP2/HLA-A/MDK/AIF1/LGALS9/LILRB4/PRKCZ/HLA-DPA1/IL2RA/IL18/EFNB3/ADAM8/IL6/CAV1/PTPRC/HLA-DOA/HLA-DQB1/IL1B/HLA-DQA1	48
BP	GO:0070661	leukocyte proliferation	57/1197	318/18723	1.09676e-12	1.28251e-10	8.51372e-11	LGALS3/TCIRG1/PYCARD/TYROBP/TNFRSF14/FCGR2B/RAC2/MSN/ANXA1/SLC11A1/CEBPB/CD151/PTPN6/LILRB2/CLCF1/CD300A/PPP3CB/CD74/BST2/SASH3/TNFRSF1B/CCL5/HLA-E/IRF1/LST1/DLG5/LYN/SDC4/CD86/HLA-DPB1/HLA-DMB/SOX11/LILRB1/VSIG4/TREM2/CDKN1A/IGFBP2/GPNMB/TNFAIP3/HLA-A/LRRC32/AIF1/KIT/MNDA/LGALS9/CHRNB2/LILRB4/HLA-DPA1/IL2RA/IL18/IL6/PTPRC/GPR183/CLU/FOXJ1/IL1B/TAC1	57
BP	GO:0002275	myeloid cell activation involved in immune response	28/1197	91/18723	1.19731e-12	1.37092e-10	9.10062e-11	PYCARD/VAMP8/TYROBP/RAC2/GRN/ITGB2/FES/FCER1G/CD300A/HMOX1/SPI1/IL4R/S100A13/STXBP2/ITGAM/STXBP1/LAT2/LYN/IFI35/NPPA/NMI/TREM2/LILRA2/KIT/LGALS9/CHGA/CPLX2/IL13RA2	28
BP	GO:0048002	antigen processing and presentation of peptide antigen	23/1197	62/18723	1.48336e-12	1.66379e-10	1.10448e-10	PYCARD/FCGR2B/FCER1G/SLC11A1/CTSD/HFE/HLA-DMA/CD74/HLA-F/CTSL/HLA-E/HLA-DRA/HLA-B/HLA-DPB1/HLA-DMB/TREM2/HLA-A/HLA-DPA1/CTSS/HLA-DOA/HLA-C/HLA-DQB1/HLA-DQA1	23
BP	GO:0002449	lymphocyte mediated immunity	60/1197	350/18723	2.01174e-12	2.21131e-10	1.46794e-10	TCIRG1/SERPING1/FCGR2B/TNFSF13/C3/FCER1G/C1R/PTPN6/C1S/C1RL/CLCF1/TGFB1/HFE/HLA-DMA/ICAM1/PPP3CB/CD74/C1QA/HLA-F/IL4R/C2/SASH3/TNFRSF1B/C1QB/HLA-E/BATF/VAV1/WAS/HLA-DRA/CTSC/HLA-B/MICA/HLA-DPB1/HLA-DMB/LILRB1/TREM2/CFI/SUSD4/IRF7/PRF1/HLA-A/LGALS9/LILRB4/PRKCZ/HLA-DPA1/IL1R1/IL18/IL6/IGKC/PTPRC/CLU/IGLC1/HLA-DOA/HLA-DQB1/IGHG1/FOXJ1/IL1B/IGHM/HLA-DQA1/IL13RA2	60
BP	GO:0006898	receptor-mediated endocytosis	48/1197	244/18723	2.1485e-12	2.31532e-10	1.53699e-10	WASF1/FCHSD2/ANXA2/LRRTM2/DNM3/SNAP91/CD63/FCGR2B/ITGB2/LRP6/C3/FCER1G/CD14/SERPINE1/SH3GL2/LRP1B/OPHN1/STAB1/HFE/TNK2/CTSL/USP46/MSR1/ITGAM/HIP1R/CALCRL/MARCO/LILRB1/ADM/SFRP4/HSPG2/DNAJC6/LILRB4/CACNG2/CACNG4/NLGN3/SNAP25/CAV1/CLU/FOLR1/NECAB2/DKK1/VEGFA/APOC1/SH3GL3/CALY/DNM1/HPCA	48
BP	GO:0010038	response to metal ion	62/1197	373/18723	3.42538e-12	3.62036e-10	2.40331e-10	MAPT/TCIRG1/MAPK8/ALOX5AP/SMPD3/SLC1A1/IQGAP1/CD14/NLGN1/NCF1/TSPO/HFE/ASCL1/ICAM1/FBP1/HMOX1/C1QA/ABAT/HAMP/KCNIP2/S100A8/KCNK3/PLSCR1/MT2A/MT1E/SERPINF1/IGFBP2/NQO1/MAOB/TNFRSF11B/KIT/AQP9/CACNG2/THBS1/SOD3/KCNC1/LOXL2/JUNB/MT1H/MMP9/MT1M/CAV1/SDC1/MT1G/DUSP1/SYT1/TFAP2A/ASS1/CYBB/NDRG1/SLC6A1/CA2/CCND1/SYT13/ANK3/MT1F/ABCC8/PTGS2/CNGA3/FOS/PGAM2/HPCA	62
BP	GO:0007612	learning	35/1197	144/18723	4.12589e-12	4.27847e-10	2.84018e-10	HMGCR/TNR/NRXN1/ELAVL4/NRXN2/SHANK2/SLC1A1/SORCS3/FOSL1/PPP3CB/TLR2/JPH3/ATP8A1/ASIC1/FGF13/SLC8A2/BCHE/C1QL1/CNTNAP2/KIT/CHRNB2/MAPK8IP2/NTRK2/NLGN3/SNAP25/NDRG4/SLC6A1/ABCC8/GRIN1/PTGS2/CCK/FOS/TAC1/ATP1A2/NRGN	35
BP	GO:0021782	glial cell development	31/1197	116/18723	4.8363e-12	4.92228e-10	3.26757e-10	ADAM22/MAPT/GRN/SOX4/C5AR1/MXRA8/LAMB2/ASCL1/C1QA/TLR2/S100A8/S100A9/CSPG5/LYN/SOX11/BACE2/TREM2/WASF3/ITGB4/MDK/VIM/NTRK2/IL6/KCNJ10/CLU/LAMC3/NDRG1/NKX2-2/PLP1/FA2H/SOX10	31
BP	GO:0050727	regulation of inflammatory response	63/1197	386/18723	5.18843e-12	5.18466e-10	3.44174e-10	PYCARD/VAMP8/FCGR2B/CASP4/ALOX5AP/MGST2/GRN/ALOX5/ANXA1/GPX1/C3/CEBPB/TNFRSF1A/SERPINE1/NCF1/GPSM3/CASP1/NR1D2/HAMP/PDE2A/TLR2/SOCS3/S100A8/TMSB4X/S100A9/TNFRSF1B/HCK/CCL5/HLA-E/SLAMF8/CTSC/LYN/MAPK13/OSMR/PLA2G2A/IFI35/CALCRL/NPPA/RHBDF2/SERPINF1/NMI/TREM2/ZFP36/TNFAIP3/ZYX/MDK/OSM/ACP5/IL2RA/IL1R1/IL18/MMP9/ADORA1/TNFAIP6/ADAM8/IL6/BIRC3/PTPRC/NUPR1/EDNRB/PTGS2/IL1B/TAC1	63
BP	GO:0002695	negative regulation of leukocyte activation	40/1197	187/18723	9.71667e-12	9.53622e-10	6.33045e-10	LGALS3/TYROBP/TNFRSF14/FCGR2B/GRN/ANXA1/CEBPB/PTPN6/LILRB2/CD300A/HFE/SOCS1/HMOX1/CD74/SPI1/HLA-F/IL4R/LAPTM5/IRF1/LST1/DLG5/MICA/LYN/SDC4/CD86/SOX11/LILRB1/VSIG4/GPNMB/TNFAIP3/LRRC32/MDK/MNDA/LGALS9/LILRB4/IL2RA/PTPRC/SAMSN1/FOXJ1/IL13RA2	40
BP	GO:0002504	antigen processing and presentation of peptide or polysaccharide antigen via MHC class II	17/1197	36/18723	1.1996e-11	1.15667e-09	7.67832e-10	PYCARD/FCGR2B/FCER1G/CTSD/HLA-DMA/CD74/CTSL/HLA-DRA/HLA-DPB1/HLA-DMB/TREM2/THBS1/HLA-DPA1/CTSS/HLA-DOA/HLA-DQB1/HLA-DQA1	17
BP	GO:0002819	regulation of adaptive immune response	39/1197	183/18723	1.98721e-11	1.81353e-09	1.20388e-09	PYCARD/TNFRSF14/FCGR2B/TNFSF13/ANXA1/C3/SLC11A1/PTPN6/CLCF1/TGFB1/HFE/PPP3CB/HLA-F/IL4R/SASH3/CLEC7A/TNFRSF1B/CD4/HLA-E/IRF1/WAS/HLA-DRA/HLA-B/CD48/LILRB1/TREM2/TNFAIP3/SUSD4/IRF7/HLA-A/LILRB4/PRKCZ/IL1R1/IL18/IL6/PTPRC/SAMSN1/FOXJ1/IL1B	39
BP	GO:0061564	axon development	70/1197	467/18723	2.00576e-11	1.81353e-09	1.20388e-09	CAMSAP2/MAP2/RUFY3/SPAST/CDK5R1/TNR/TOP2B/NRXN1/NCAM1/MAPT/EPHB1/CRMP1/PAK3/PTCH1/ALCAM/SLIT1/RAC2/DSCAM/GRN/KIF5C/RHOG/SLITRK5/PLXND1/GSK3B/SLC9A6/TSPO/STMN1/OPHN1/TRPV2/LAMB2/ETV1/PPP3CB/BRSK2/VASP/ARHGAP4/FGF13/VAX2/SPP1/STXBP1/FLNA/NCAM2/FN1/NFIB/LRP4/NOTCH1/L1CAM/S100A6/LAMA2/ENAH/NREP/UST/CHRNB2/NTRK2/NDN/NLGN3/NR2E1/KIF5A/CRTAC1/SEMA6B/EFNB3/TNC/NRP1/RAB3A/FOLR1/OLFM1/ANK3/VEGFA/PLP1/NEFL/…	70
BP	GO:0009612	response to mechanical stimulus	43/1197	216/18723	2.01283e-11	1.81353e-09	1.20388e-09	CHI3L1/NRXN1/CYBA/PTCH1/MAPK8/NRXN2/HDAC4/TNFRSF1A/FOSL1/CASP1/ETV1/PDE2A/LTBR/ENG/CXCR4/COL1A1/IRF1/SCN1A/PIEZO1/COL3A1/NPPA/KCNK2/FAS/MMP14/IGFBP2/CNTNAP2/POSTN/MDK/KIT/THBS1/KCNC1/CNN2/TNC/CXCL10/DCN/GADD45A/MMP7/ANGPT2/CHRNA9/PTGS2/IL1B/FOS/ATP1A2	43
BP	GO:0050870	positive regulation of T cell activation	43/1197	216/18723	2.01283e-11	1.81353e-09	1.20388e-09	LGALS1/PYCARD/TNFRSF14/SOX4/ANXA1/ZMIZ1/PTPN6/LILRB2/HLA-DMA/CCL2/SOCS1/CD74/IL4R/SASH3/CD4/CCL5/HLA-E/VAV1/HLA-DRA/LYN/CD86/HLA-DPB1/HLA-DMB/LILRB1/IGFBP2/HLA-A/MDK/AIF1/LGALS9/LILRB4/PRKCZ/HLA-DPA1/IL2RA/IL18/EFNB3/ADAM8/IL6/CAV1/PTPRC/HLA-DOA/HLA-DQB1/IL1B/HLA-DQA1	43
BP	GO:0007596	blood coagulation	43/1197	217/18723	2.35849e-11	2.09068e-09	1.38786e-09	CLIC1/DGKI/JMJD1C/ANXA2/PLAUR/SERPING1/HSPB1/PDPN/DGKB/SERPINA1/MYL12A/FCER1G/SERPINE1/PTPN6/MYL9/PROCR/PLAU/PDGFRA/ABAT/VAV1/PLSCR1/THBD/WAS/STXBP1/FLNA/ANXA5/FN1/LYN/COL3A1/F3/MYH9/PLEK/F13A1/PDGFA/FAP/THBS1/C1QTNF1/FBLN1/IL6/CAV1/CSRP1/PROS1/PLAT	43
BP	GO:0032102	negative regulation of response to external stimulus	65/1197	420/18723	2.62107e-11	2.26029e-09	1.50045e-09	CLASP2/HMGCR/TNR/ANXA2/SERPING1/CASK/FCGR2B/GRN/ALOX5/GPX1/TNFRSF1A/SERPINE1/GRID2/CCL2/LTF/PLAU/PDGFRA/ABAT/NR1D2/HAMP/HLA-F/SOCS3/TNFRSF1B/HCK/HLA-E/THBD/SLAMF8/SPP1/HLA-B/MICA/LYN/CALCRL/RHBDF2/LILRB1/SERPINF1/VSIG4/NMI/TREM2/ZFP36/LILRA2/TNFAIP3/SUSD4/HLA-A/NOTCH1/MDK/AIF1/PDGFA/LGALS9/FAP/ACP5/THBS1/IL2RA/ADORA1/C1QTNF1/SEMA6B/TNFAIP6/PTPRC/NRP1/DUSP1/OAS1/ABCC8/PROS1/ANGPT2/PLAT/CCK	65
BP	GO:0051251	positive regulation of lymphocyte activation	59/1197	362/18723	2.63207e-11	2.26029e-09	1.50045e-09	LGALS1/PYCARD/TYROBP/TNFRSF14/TNFSF13/SOX4/ANXA1/ZMIZ1/PTPN6/LILRB2/CLCF1/TGFB1/HLA-DMA/CCL2/SOCS1/CD74/HLA-F/IL4R/SASH3/CLEC7A/CD4/CCL5/HLA-E/VAV1/HLA-DRA/TOX/LYN/CD86/HLA-DPB1/HLA-DMB/LILRB1/CDKN1A/MMP14/IGFBP2/HLA-A/MDK/AIF1/LGALS9/CHRNB2/LILRB4/PRKCZ/HLA-DPA1/IL2RA/IL18/EFNB3/ADAM8/IL6/CAV1/IGKC/PTPRC/GPR183/IGLC1/HLA-DOA/HLA-DQB1/IGHG1/IL1B/IGHM/HLA-DQA1/TAC1	59
BP	GO:0046651	lymphocyte proliferation	51/1197	288/18723	2.7312e-11	2.30933e-09	1.53301e-09	LGALS3/PYCARD/TYROBP/TNFRSF14/FCGR2B/RAC2/MSN/ANXA1/SLC11A1/CEBPB/CD151/PTPN6/LILRB2/CLCF1/CD300A/PPP3CB/CD74/SASH3/TNFRSF1B/CCL5/HLA-E/IRF1/LST1/DLG5/LYN/SDC4/CD86/HLA-DPB1/HLA-DMB/SOX11/LILRB1/VSIG4/CDKN1A/IGFBP2/GPNMB/HLA-A/LRRC32/AIF1/MNDA/LGALS9/CHRNB2/LILRB4/HLA-DPA1/IL2RA/IL18/IL6/PTPRC/GPR183/FOXJ1/IL1B/TAC1	51
BP	GO:0017157	regulation of exocytosis	41/1197	202/18723	3.11654e-11	2.59523e-09	1.72279e-09	CLASP2/VAMP8/CASK/KCNB1/FCGR2B/RAC2/SMPD3/ITGB2/FES/ANXA1/NLGN1/GSK3B/SCAMP5/ATP9A/RAPGEF4/CD300A/HMOX1/SPI1/HLA-F/IL4R/CSPG5/STXBP2/ITGAM/STXBP1/SYP/RIMS2/LYN/SDC4/NPPA/RIMS3/NOTCH1/LGALS9/SDC1/SYT1/RAB3A/SYN1/CDK5R2/SYT13/CPLX2/IL13RA2/VSNL1	41
BP	GO:0002478	antigen processing and presentation of exogenous peptide antigen	17/1197	38/18723	3.55294e-11	2.91447e-09	1.93472e-09	FCGR2B/FCER1G/CTSD/HLA-DMA/CD74/HLA-F/CTSL/HLA-E/HLA-DRA/HLA-DPB1/HLA-DMB/HLA-A/HLA-DPA1/CTSS/HLA-DOA/HLA-DQB1/HLA-DQA1	17
BP	GO:0032943	mononuclear cell proliferation	51/1197	291/18723	4.04657e-11	3.27058e-09	2.17112e-09	LGALS3/PYCARD/TYROBP/TNFRSF14/FCGR2B/RAC2/MSN/ANXA1/SLC11A1/CEBPB/CD151/PTPN6/LILRB2/CLCF1/CD300A/PPP3CB/CD74/SASH3/TNFRSF1B/CCL5/HLA-E/IRF1/LST1/DLG5/LYN/SDC4/CD86/HLA-DPB1/HLA-DMB/SOX11/LILRB1/VSIG4/CDKN1A/IGFBP2/GPNMB/HLA-A/LRRC32/AIF1/MNDA/LGALS9/CHRNB2/LILRB4/HLA-DPA1/IL2RA/IL18/IL6/PTPRC/GPR183/FOXJ1/IL1B/TAC1	51
BP	GO:0007599	hemostasis	43/1197	222/18723	5.12254e-11	4.02191e-09	2.66987e-09	CLIC1/DGKI/JMJD1C/ANXA2/PLAUR/SERPING1/HSPB1/PDPN/DGKB/SERPINA1/MYL12A/FCER1G/SERPINE1/PTPN6/MYL9/PROCR/PLAU/PDGFRA/ABAT/VAV1/PLSCR1/THBD/WAS/STXBP1/FLNA/ANXA5/FN1/LYN/COL3A1/F3/MYH9/PLEK/F13A1/PDGFA/FAP/THBS1/C1QTNF1/FBLN1/IL6/CAV1/CSRP1/PROS1/PLAT	43
BP	GO:0050817	coagulation	43/1197	222/18723	5.12254e-11	4.02191e-09	2.66987e-09	CLIC1/DGKI/JMJD1C/ANXA2/PLAUR/SERPING1/HSPB1/PDPN/DGKB/SERPINA1/MYL12A/FCER1G/SERPINE1/PTPN6/MYL9/PROCR/PLAU/PDGFRA/ABAT/VAV1/PLSCR1/THBD/WAS/STXBP1/FLNA/ANXA5/FN1/LYN/COL3A1/F3/MYH9/PLEK/F13A1/PDGFA/FAP/THBS1/C1QTNF1/FBLN1/IL6/CAV1/CSRP1/PROS1/PLAT	43
BP	GO:0002495	antigen processing and presentation of peptide antigen via MHC class II	16/1197	34/18723	5.1957e-11	4.02191e-09	2.66987e-09	PYCARD/FCGR2B/FCER1G/CTSD/HLA-DMA/CD74/CTSL/HLA-DRA/HLA-DPB1/HLA-DMB/TREM2/HLA-DPA1/CTSS/HLA-DOA/HLA-DQB1/HLA-DQA1	16
BP	GO:0002526	acute inflammatory response	29/1197	112/18723	5.45382e-11	4.16309e-09	2.76359e-09	FCGR2B/SERPINA1/ALOX5AP/C3/CEBPB/HFE/ICAM1/HAMP/CD163/TREM1/S100A8/HLA-E/PLSCR1/B4GALT1/FN1/SERPINA3/OSMR/F3/HP/OSM/ADORA1/ADAM8/IL6/ASS1/NUPR1/EDNRB/PTGS2/IL1B/TAC1	29
BP	GO:0051250	negative regulation of lymphocyte activation	35/1197	157/18723	5.6732e-11	4.27122e-09	2.83537e-09	LGALS3/TYROBP/TNFRSF14/FCGR2B/ANXA1/CEBPB/PTPN6/LILRB2/CD300A/HFE/SOCS1/CD74/HLA-F/IL4R/LAPTM5/IRF1/LST1/DLG5/MICA/LYN/SDC4/CD86/SOX11/LILRB1/VSIG4/GPNMB/TNFAIP3/LRRC32/MDK/MNDA/LGALS9/LILRB4/IL2RA/SAMSN1/FOXJ1	35
BP	GO:0002444	myeloid leukocyte mediated immunity	27/1197	99/18723	6.86803e-11	5.1009e-09	3.38614e-09	VAMP8/TYROBP/FCGR2B/RAC2/ITGB2/FES/C3/CD300A/HMOX1/SPI1/IL4R/TREM1/S100A13/HLA-E/STXBP2/ITGAM/STXBP1/LAT2/LYN/NPPA/KIT/LGALS9/CHGA/IL6/CPLX2/CXCL6/IL13RA2	27
BP	GO:0043299	leukocyte degranulation	23/1197	73/18723	7.15705e-11	5.24469e-09	3.48159e-09	VAMP8/FCGR2B/RAC2/ITGB2/FES/CD300A/HMOX1/SPI1/HLA-F/IL4R/S100A13/HCK/STXBP2/ITGAM/STXBP1/LAT2/LYN/NPPA/KIT/LGALS9/CHGA/CPLX2/IL13RA2	23
BP	GO:0032496	response to lipopolysaccharide	56/1197	343/18723	7.90815e-11	5.71884e-09	3.79635e-09	PYCARD/MAPK8/MGST2/C5AR1/SLC11A1/CEBPB/LOXL1/CD14/SERPINE1/LILRB2/TSPO/TGFB1/ICAM1/CCL2/LTF/CASP1/LY96/SPI1/HAMP/TLR2/S100A8/S100A9/TNFRSF1B/HCK/CCL5/THBD/LYN/CD86/IL10RA/LILRB1/ADM/TREM2/ZFP36/LILRA2/TNFAIP3/MAOB/NOTCH1/LGALS9/VIM/LY86/ACP5/IL18/SLPI/IL6/CXCL10/ASS1/DCN/ABCC8/CXCL6/EDNRB/CXCL1/CXCL3/PTGS2/IL1B/FOS/TAC1	56
BP	GO:1902903	regulation of supramolecular fiber organization	60/1197	383/18723	9.34762e-11	6.67201e-09	4.4291e-09	CAMSAP2/CLASP2/MAP2/SPAST/WASF1/FCHSD2/CAPG/CDK5R1/EFEMP2/MAPT/ADD2/ARPC1B/PAK3/PYCARD/PPM1E/MTSS1/ARL3/PFN2/GMFG/FES/GPX1/PIK3R1/PPP1R9A/ARHGEF7/SSH3/STMN1/EMILIN1/ICAM1/TMOD2/SPTBN2/VASP/TMSB4X/S100A10/HCK/FGF13/HCLS1/FHOD3/WAS/FLNA/SDC4/HIP1R/GPR65/AEBP1/CYFIP2/CLIP3/TREM2/WASF3/STMN2/PLEK/TMSB10/ADD3/SYNPO/APC2/NRP1/CLU/PSRC1/TUBB4A/SCIN/CRYAB/TAC1	60
BP	GO:0002886	regulation of myeloid leukocyte mediated immunity	20/1197	56/18723	9.55392e-11	6.73184e-09	4.46881e-09	VAMP8/TYROBP/FCGR2B/RAC2/ITGB2/FES/C3/CD300A/HMOX1/SPI1/IL4R/HLA-E/STXBP2/ITGAM/STXBP1/LYN/NPPA/LGALS9/CXCL6/IL13RA2	20
BP	GO:0002699	positive regulation of immune effector process	44/1197	235/18723	9.77951e-11	6.80357e-09	4.51643e-09	PLA2G5/VAMP8/TYROBP/TNFRSF14/RAC2/TNFSF13/ITGB2/FES/ANXA1/C3/CLCF1/TGFB1/CD300A/HMOX1/CD74/SPI1/HLA-F/IL4R/SASH3/CLEC7A/HLA-E/LAPTM5/VAV1/STXBP2/ITGAM/HLA-DRA/STXBP1/HLA-B/LYN/CD86/HLA-DMB/NPPA/LILRB1/TREM2/HLA-A/KIT/LGALS9/PRKCZ/IL1R1/IL18/IL6/PTPRC/IL1B/IL13RA2	44
BP	GO:1903131	mononuclear cell differentiation	64/1197	426/18723	1.34732e-10	9.2561e-09	6.1445e-09	LGALS1/TCIRG1/CHD7/KAT7/PATZ1/FCGR2B/FES/SOX4/ANXA1/HDAC4/FCER1G/PIK3R1/CEBPB/ZMIZ1/PTPN6/LILRB2/TMEM176B/CLCF1/TMEM176A/RELB/SOCS1/PBX1/PPP3CB/CD74/SPI1/CTSL/LTBR/IL4R/SASH3/CD4/BATF/IRF1/VAV1/SLAMF8/HLA-DRA/HLA-B/TOX/LYN/CD86/LILRB1/CD3D/MYH9/TREM2/MMP14/IRF7/FZD7/MDK/KIT/LGALS9/LILRB4/PRKCZ/IL2RA/IL18/ADAM8/IL6/MAFB/PTPRC/MT1G/GPR183/HLA-DOA/VEGFA/FOXJ1/IL1B/EGR1	64
BP	GO:0060326	cell chemotaxis	52/1197	310/18723	1.37809e-10	9.35059e-09	6.20722e-09	LGALS3/EPHB1/HSPB1/RAC2/ITGB2/ALOX5/C5AR1/ANXA1/FCER1G/RHOG/RARRES2/SERPINE1/GPSM3/CCL2/CD74/SPI1/PDGFRA/CSF3R/TREM1/S100A8/TMSB4X/S100A9/CXCR4/CCL5/CXCL14/VAV1/SLAMF8/LOX/LYN/CCR1/NOTCH1/MDK/AIF1/KIT/LGALS9/CHGA/THBS1/CCL20/C3AR1/ADAM8/IL6/NRP1/DUSP1/CXCL10/GPR183/MSTN/CXCL6/EDNRB/VEGFA/CXCL1/CXCL3/CCL18	52
BP	GO:0030595	leukocyte chemotaxis	43/1197	230/18723	1.67639e-10	1.12359e-08	7.45873e-09	LGALS3/RAC2/ITGB2/ALOX5/C5AR1/ANXA1/FCER1G/RARRES2/SERPINE1/GPSM3/CCL2/CD74/SPI1/CSF3R/TREM1/S100A8/S100A9/CXCR4/CCL5/VAV1/SLAMF8/LYN/CCR1/MDK/AIF1/KIT/LGALS9/CHGA/THBS1/CCL20/C3AR1/ADAM8/IL6/DUSP1/CXCL10/GPR183/MSTN/CXCL6/EDNRB/VEGFA/CXCL1/CXCL3/CCL18	43
BP	GO:0002698	negative regulation of immune effector process	28/1197	110/18723	1.80287e-10	1.19381e-08	7.92487e-09	LGALS3/SERPING1/FCGR2B/GRN/ANXA1/PTPN6/TGFB1/CD300A/HFE/HMOX1/PPP3CB/SPI1/HLA-F/IL4R/BST2/HLA-E/SLAMF8/HLA-B/MICA/LILRB1/VSIG4/SUSD4/HLA-A/LGALS9/LILRB4/PTPRC/FOXJ1/IL13RA2	28
BP	GO:0070997	neuron death	57/1197	361/18723	2.03242e-10	1.32979e-08	8.82755e-09	CDK5R1/TOX3/MAPT/DPYSL4/EPHB1/PAK3/TYROBP/KCNB1/FCGR2B/SLC1A1/GRN/SARM1/ITGB2/C5AR1/GPX1/HDAC4/CEBPB/GSK3B/CLCF1/GRID2/ASCL1/CCL2/CTSZ/HMOX1/C1QA/OXR1/HLA-F/TNFRSF1B/CCL5/SCN2A/ITGAM/STXBP1/NAMPT/SERPINF1/TREM2/FAS/GPNMB/CNTFR/NQO1/MDK/CHGA/HIPK2/NTRK2/ADORA1/ADAM8/FAIM2/NRP1/CLU/TFAP2A/NUPR1/AGAP2/ERBB3/DKK1/SNCB/NEFL/EGR1/FOS	57
BP	GO:0048167	regulation of synaptic plasticity	39/1197	198/18723	2.40451e-10	1.54507e-08	1.02567e-08	TNR/MAPT/GRIK2/LRRTM2/TYROBP/KCNB1/RAPGEF2/SHANK2/SLC1A1/SORCS3/CBLN1/PPP1R9A/NLGN1/GSK3B/LILRB2/GRID2/PPP3CB/JPH3/STXBP1/SYP/RIMS2/SLC8A2/RIMS3/RIMS1/KIT/FGF14/PRKCZ/NTRK2/NR2E1/ERC2/ADORA1/SNAP25/KCNJ10/RAB3A/CPLX2/GRIN1/PTGS2/CAMK2A/NRGN	39
BP	GO:0007015	actin filament organization	65/1197	442/18723	2.41769e-10	1.54507e-08	1.02567e-08	CLASP2/RUFY3/WASF1/FCHSD2/CAPG/ADD2/ARPC1B/PAK3/PYCARD/PPM1E/MTSS1/PFN2/MICALL2/RAC2/GMFG/MICAL3/PIK3R1/PPP1R9A/RHOG/SSH3/MARCKS/ANG/STMN1/MARCKSL1/ICAM1/ELMO1/TMOD2/ARHGAP12/SPTBN2/MYO1F/VASP/FAM171A1/TMSB4X/S100A10/HCK/HCLS1/FHOD3/WAS/MYO1E/ACTN1/FLNA/SDC4/HIP1R/EFS/GPR65/PLS3/CYFIP2/WASF3/RAC3/ITGB5/PLEK/ZYX/PDLIM1/AIF1/TMSB10/RHOD/ENAH/ADD3/LCP1/SYNPO/TPM2/NRP1/SCIN/USH1C/TAC1	65
BP	GO:0002237	response to molecule of bacterial origin	57/1197	363/18723	2.52601e-10	1.59024e-08	1.05565e-08	PYCARD/MAPK8/FCGR2B/MGST2/C5AR1/SLC11A1/CEBPB/LOXL1/CD14/SERPINE1/LILRB2/TSPO/TGFB1/ICAM1/CCL2/LTF/CASP1/LY96/SPI1/HAMP/TLR2/S100A8/S100A9/TNFRSF1B/HCK/CCL5/THBD/LYN/CD86/IL10RA/LILRB1/ADM/TREM2/ZFP36/LILRA2/TNFAIP3/MAOB/NOTCH1/LGALS9/VIM/LY86/ACP5/IL18/SLPI/IL6/CXCL10/ASS1/DCN/ABCC8/CXCL6/EDNRB/CXCL1/CXCL3/PTGS2/IL1B/FOS/TAC1	57
BP	GO:0023061	signal release	67/1197	463/18723	2.57483e-10	1.59024e-08	1.05565e-08	HMGCR/NRXN1/TCIRG1/CHD7/VAMP8/CASK/KCNB1/NRXN2/SMPD3/ALOX5/SOX4/ANXA1/PPP1R9A/NLGN1/GLUD1/GSK3B/RAPGEF4/HFE/PPP3CB/BRSK2/ABAT/UNC13A/ASIC1/CSPG5/CCL5/STXBP2/SPP1/STXBP1/SYP/RIMS2/NEUROD1/LYN/SV2A/LIF/SOX11/NPPA/LILRB1/ADM/RIMS3/MAOB/RIMS1/CHGA/CHRNB2/OSM/ERC2/ADORA1/SNAP25/C1QTNF1/IL1RN/CAMK2G/IL6/SNCAIP/SYT1/RAB3A/SYN1/GPR27/SYT13/UCP2/CPLX2/ABCC8/NMU/SYN2/IL1B/CAMK2A/TAC1/VSNL1/RPH3A	67
BP	GO:0031349	positive regulation of defense response	48/1197	278/18723	2.57516e-10	1.59024e-08	1.05565e-08	CYBA/PAK3/PYCARD/PLA2G5/VAMP8/TYROBP/ALOX5AP/MGST2/GRN/C3/CEBPB/TNFRSF1A/SERPINE1/GPSM3/SPI1/HLA-F/PDE2A/TLR2/S100A8/S100A9/CLEC7A/HCK/CCL5/HLA-E/VAV1/PLSCR1/CTSC/LYN/MAPK13/OSMR/PLA2G2A/IFI35/NPPA/NMI/TREM2/LILRA2/IRF7/MDK/MNDA/OSM/IL18/ADAM8/IL6/NUPR1/PTGS2/IL1B/CCK/TAC1	48
BP	GO:0050767	regulation of neurogenesis	57/1197	364/18723	2.81391e-10	1.71836e-08	1.1407e-08	MAP2/RUFY3/CDK5R1/TNR/SS18L1/MAPT/PAK3/DLL3/CHD7/OLIG2/RAPGEF2/DSCAM/PLXND1/MYCN/TSPO/CLCF1/TGFB1/TRPV2/ASCL1/BHLHE40/ARHGAP4/TLR2/CXCR4/TNFRSF1B/FGF13/HEY1/SPP1/CUX2/FN1/LYN/BMP2/LIF/SOX11/SERPINF1/TREM2/LRP4/PTPRD/NOTCH1/MDK/L1CAM/NTRK3/KIT/NTRK2/NR2E1/SEMA6B/EFNB3/IL6/NRP1/BHLHE41/NKX2-2/ABCC8/VEGFA/BRINP1/DAAM2/NEFL/IL1B/SOX10	57
BP	GO:1902105	regulation of leukocyte differentiation	48/1197	279/18723	2.92218e-10	1.76487e-08	1.17157e-08	TYROBP/FCGR2B/FES/SOX4/ANXA1/PIK3R1/CEBPB/ZMIZ1/PTPN6/LILRB2/TMEM176B/TGFB1/TMEM176A/LTF/SOCS1/CD74/IL4R/SASH3/CD4/IRF1/HCLS1/SLAMF8/HLA-DRA/HLA-B/TOX/LILRB3/LYN/CD86/LIF/LILRB1/TREM2/MMP14/CCR1/IRF7/MDK/LGALS9/LILRB4/PRKCZ/IL2RA/IL18/EVI2B/ADAM8/MAFB/PTPRC/HLA-DOA/CA2/FOXJ1/FOS	48
BP	GO:0010975	regulation of neuron projection development	65/1197	445/18723	3.22419e-10	1.9261e-08	1.27861e-08	CAMSAP2/MAP2/RUFY3/RAP2A/LGALS1/CDK5R1/TNR/SS18L1/MAPT/ZNF804A/CRMP1/CNTN1/ELAVL4/PAK3/DNM3/RAPGEF2/DSCAM/GRN/SARM1/FES/FUT9/PPP1R9A/IQGAP1/NLGN1/PLXND1/GSK3B/GRID2/TRPV2/CTSZ/BRSK2/ARHGAP4/S100A9/PMP22/ITGA3/FGF13/SPP1/FLNA/CUX2/TOX/FN1/LYN/SERPINF1/STMN2/KIF1A/LRP4/PTPRD/MDK/L1CAM/NTRK3/UST/VIM/CHRNB2/SDC2/NTRK2/NR2E1/SNAP25/SEMA6B/EFNB3/CAMK2G/NRP1/NDRG4/SPOCK1/VEGFA/NEFL/RIT2	65
BP	GO:0010959	regulation of metal ion transport	61/1197	406/18723	3.66065e-10	2.16332e-08	1.43608e-08	LGALS3/CYBA/CNTN1/NKAIN1/CHD7/CD63/CASK/FXYD5/AKAP6/FXYD6/PTPN6/LILRB2/TSPO/TRPV2/HFE/ICAM1/CCL2/FGF12/HAMP/KCNIP2/GNAO1/JPH3/CXCR4/CD4/SCN3B/P2RX7/CCL5/FGF13/FLNA/CD33/GLRX/LYN/NPPA/LILRB1/TREM2/LILRA2/KCNN4/CCR1/KCNE4/FGF14/EHD3/KCNC1/STAC/DPP6/ADORA1/STC1/CAMK2G/CAV1/CXCL10/ANK3/ABCC8/GRIN1/ADCYAP1R1/KCNN2/PLP1/FXYD7/PTGS2/CAMK2A/HPCA/ATP1A2/SLN	61
BP	GO:1903305	regulation of regulated secretory pathway	31/1197	136/18723	3.91734e-10	2.29039e-08	1.52044e-08	VAMP8/CASK/KCNB1/FCGR2B/RAC2/ITGB2/FES/NLGN1/GSK3B/SCAMP5/CD300A/HMOX1/SPI1/HLA-F/IL4R/CSPG5/STXBP2/ITGAM/STXBP1/SYP/LYN/NPPA/RIMS3/NOTCH1/LGALS9/SYT1/RAB3A/SYN1/CDK5R2/SYT13/IL13RA2	31
BP	GO:1901214	regulation of neuron death	52/1197	319/18723	3.98754e-10	2.3069e-08	1.53139e-08	CDK5R1/TOX3/MAPT/EPHB1/PAK3/TYROBP/KCNB1/FCGR2B/SLC1A1/GRN/SARM1/ITGB2/C5AR1/HDAC4/CEBPB/GSK3B/CLCF1/GRID2/ASCL1/CCL2/CTSZ/HMOX1/C1QA/OXR1/HLA-F/TNFRSF1B/CCL5/ITGAM/STXBP1/SERPINF1/TREM2/GPNMB/CNTFR/NQO1/MDK/CHGA/HIPK2/NTRK2/ADORA1/ADAM8/FAIM2/NRP1/CLU/TFAP2A/NUPR1/AGAP2/ERBB3/DKK1/SNCB/NEFL/EGR1/FOS	52
BP	GO:0032970	regulation of actin filament-based process	60/1197	397/18723	4.03634e-10	2.3108e-08	1.53398e-08	CLASP2/WASF1/FCHSD2/CAPG/CDK5R1/ADD2/ARPC1B/PAK3/PYCARD/PPM1E/MTSS1/PFN2/PDPN/RAC2/GMFG/FES/PIK3R1/PPP1R9A/RHOG/IQGAP1/SSH3/ARHGDIB/STMN1/ICAM1/TMOD2/SPTBN2/PDGFRA/VASP/BST2/TMSB4X/S100A10/HCK/FGF13/HCLS1/FHOD3/WAS/FLNA/SDC4/HIP1R/GPR65/MYH9/CYFIP2/WASF3/RAC3/PLEK/MDK/TMSB10/NTRK3/RHOD/PDGFA/ADD3/SYNPO/CNN2/ADORA1/STC1/CAV1/NRP1/SCIN/TAC1/ATP1A2	60
BP	GO:0043254	regulation of protein-containing complex assembly	63/1197	428/18723	4.41371e-10	2.5008e-08	1.66011e-08	CAMSAP2/MAP2/WASF1/FCHSD2/CAPG/CDK5R1/LGALS3/MAPT/ADD2/ARPC1B/PAK3/PYCARD/ATAT1/ARL3/PFN2/ATF7IP/FERMT1/GMFG/BBS10/FES/MSN/PPP1R9A/ARHGEF7/SSH3/GSK3B/THRA/TGFB1/STMN1/ICAM1/TMOD2/SPTBN2/VASP/TMSB4X/CLEC7A/HCK/HCLS1/FHOD3/WAS/PIEZO1/STXBP1/HIP1R/CYFIP2/CLIP3/TREM2/WASF3/STMN2/PLEK/TMSB10/ADD3/LCP1/PRKCZ/TPPP3/RAB3A/CLU/PSRC1/TUBB4A/DKK1/SCIN/VEGFA/INSM1/CALY/CCK/CRYAB	63
BP	GO:0043410	positive regulation of MAPK cascade	68/1197	480/18723	4.77781e-10	2.67948e-08	1.77872e-08	PLCB1/HMGCR/CHI3L1/PYCARD/PLA2G5/FCGR2B/RAPGEF2/C5AR1/IQGAP1/NCF1/TGFB1/SPAG9/ICAM1/CCL2/SHC1/GDF15/FGF9/CD74/SPI1/PDGFRA/ANKRD6/LTBR/CLEC7A/CD4/CCL5/LAPTM5/GADD45G/BMP2/CD44/PLA2G2A/LIF/MARCO/ERBB4/TREM2/GPNMB/CCR1/IGFBP6/FZD7/NOTCH1/NTRK3/PDGFA/KIT/GADD45B/LGALS9/IGFBP4/MAPK8IP2/OSM/THBS1/PRKCZ/HIPK2/NTRK2/CCL20/C1QTNF1/ADAM8/IL6/PTPRC/SOX2/NRP1/GPR183/NDRG4/WNT7B/GADD45A/NECAB2/DKK1/VEGFA/CCL1…	68
BP	GO:0050878	regulation of body fluid levels	58/1197	379/18723	4.86707e-10	2.70196e-08	1.79365e-08	CLIC1/DGKI/JMJD1C/ANXA2/CYBA/PLAUR/SERPING1/HSPB1/VAMP8/PDPN/DGKB/SERPINA1/MYL12A/FCER1G/SERPINE1/PTPN6/MYL9/STMN1/PROCR/AKAP11/PLAU/PDGFRA/ABAT/PRKACB/VAV1/PLSCR1/THBD/WAS/STXBP1/FLNA/ANXA5/FN1/LYN/COL3A1/F3/ADM/ERBB4/MYH9/KCNN4/PLEK/F13A1/PDGFA/FAP/THBS1/ADORA1/C1QTNF1/FBLN1/IL6/CAV1/CSRP1/CCND1/OAS2/EDNRB/VEGFA/PROS1/PLAT/FA2H/TAC1	58
BP	GO:0051051	negative regulation of transport	67/1197	470/18723	4.92141e-10	2.70481e-08	1.79554e-08	HMGCR/LGALS3/LRRTM2/PID1/VAMP8/KCNB1/FCGR2B/FERMT1/ANXA1/PPP1R9A/TNFRSF1A/PKIA/SCAMP5/LILRB2/ATP9A/SREBF2/CD300A/SP100/ICAM1/HMOX1/CD74/SPI1/FGF12/ABAT/HAMP/HLA-F/TLR2/GNAO1/BST2/ASIC1/TNFRSF1B/PLSCR1/FABP5/CD33/LIF/RHBDF2/LILRB1/MAOB/SFRP4/NOTCH1/KCNE4/LGALS9/CHGA/OSM/THBS1/MDFIC/CNN2/MMP9/ADORA1/STC1/CAV1/UCP2/ANK3/ERBB3/ABCC8/NMU/NECAB2/CABP1/APOC1/PTGS2/SH3GL3/IL1B/CRYAB/IL13RA2/VSNL1/ATP1A2/…	67
BP	GO:0034329	cell junction assembly	62/1197	420/18723	5.41081e-10	2.94434e-08	1.95454e-08	CLASP2/NRXN1/EPHB1/ADD2/TRIP6/LRRTM2/DNM3/MICALL2/SLIT1/RAPGEF2/DSCAM/NRXN2/SHANK2/CBLN1/PPP1R9A/IQGAP1/ARHGEF7/GPM6A/NLGN1/SLITRK5/PLXND1/GABRB3/GRID2/OPHN1/SPTBN2/TLR2/SRPX2/CDH20/S100A10/CDH10/FGF13/ACTN1/BSN/DLG5/CUX2/FN1/SDC4/SETD5/CDH18/ERBB4/CLSTN2/MMP14/ITGB4/LRP4/PTPRD/CNTNAP2/BCR/NTRK3/RHOD/UGT8/CHRNB2/THBS1/NTRK2/NLGN3/GABRG2/CAV1/CTNND2/LAMC1/NRP1/VEGFA/GABRA1/IL1B	62
BP	GO:0043270	positive regulation of ion transport	47/1197	275/18723	5.61932e-10	3.02782e-08	2.00997e-08	LGALS3/CNTN1/VAMP8/CASK/AKAP6/CEBPB/TSPO/TRPV2/CCL2/FGF12/ABAT/KCNIP2/TMSB4X/SCN3B/P2RX7/CCL5/STXBP1/FLNA/GLRX/NPPA/TREM2/LILRA2/KCNN4/CCR1/FGF14/EHD3/CHRNB2/CACNG2/CACNG4/KCNC1/CTSS/NLGN3/STAC/ADORA1/STC1/CAV1/CXCL10/SYT1/SLC6A1/ANK3/ABCC8/GRIN1/ADCYAP1R1/PLP1/IL1B/CCK/CAMK2A	47
BP	GO:0045576	mast cell activation	20/1197	62/18723	7.73966e-10	4.12982e-08	2.74151e-08	VAMP8/RAC2/FES/CD300A/HMOX1/IL4R/S100A13/PLSCR1/STXBP2/STXBP1/LAT2/LYN/NPPA/LCP2/KIT/LGALS9/CHGA/NDRG1/CPLX2/IL13RA2	20
BP	GO:1990138	neuron projection extension	35/1197	172/18723	7.99325e-10	4.22413e-08	2.80411e-08	MAP2/RUFY3/WASF1/CDK5R1/TNR/MAPT/FLRT1/ALCAM/SLIT1/DSCAM/IQGAP1/GSK3B/SLC9A6/SH3GL2/SPAG9/TRPV2/LAMB2/PPP3CB/UNC13A/ARHGAP4/CXCR4/RIMS2/FN1/CYFIP2/POSTN/RIMS1/L1CAM/PRKCZ/NDN/NLGN3/SEMA6B/NRP1/SYT1/OLFM1/VEGFA	35
BP	GO:0016064	immunoglobulin mediated immune response	39/1197	207/18723	9.36484e-10	4.90182e-08	3.25399e-08	TCIRG1/SERPING1/FCGR2B/TNFSF13/C3/FCER1G/C1R/PTPN6/C1S/C1RL/CLCF1/TGFB1/HLA-DMA/CD74/C1QA/IL4R/C2/C1QB/HLA-E/BATF/HLA-DRA/HLA-DPB1/HLA-DMB/TREM2/CFI/SUSD4/IRF7/HLA-DPA1/IGKC/PTPRC/CLU/IGLC1/HLA-DOA/HLA-DQB1/IGHG1/FOXJ1/IGHM/HLA-DQA1/IL13RA2	39
BP	GO:0019886	antigen processing and presentation of exogenous peptide antigen via MHC class II	14/1197	30/18723	9.76702e-10	5.06411e-08	3.36172e-08	FCGR2B/FCER1G/CTSD/HLA-DMA/CD74/CTSL/HLA-DRA/HLA-DPB1/HLA-DMB/HLA-DPA1/CTSS/HLA-DOA/HLA-DQB1/HLA-DQA1	14
BP	GO:0006909	phagocytosis	50/1197	308/18723	1.00309e-09	5.15232e-08	3.42027e-08	CYBA/PYCARD/PLA2G5/TYROBP/FCGR2B/RAC2/NCF4/ITGB2/ICAM3/ANXA1/C3/FCER1G/SLC11A1/RHOG/CD14/CD300A/CCL2/ELMO1/XKR8/ARHGAP12/TLR2/C2/CLEC7A/NCF2/HCK/MSR1/TUB/VAV1/PLSCR1/ITGAM/PTX3/RAB20/LYN/MARCO/MYH9/TREM2/IL2RG/AIF1/THBS1/CNN2/CD93/ADORA1/IGKC/PTPRC/FCGR1A/IGLC1/COLEC12/IGHG1/IL1B/IGHM	50
BP	GO:0042098	T cell proliferation	38/1197	199/18723	1.03183e-09	5.25085e-08	3.48568e-08	LGALS3/PYCARD/TNFRSF14/RAC2/MSN/ANXA1/SLC11A1/CEBPB/CD151/PTPN6/LILRB2/PPP3CB/SASH3/TNFRSF1B/CCL5/HLA-E/IRF1/DLG5/SDC4/CD86/HLA-DPB1/HLA-DMB/LILRB1/VSIG4/IGFBP2/GPNMB/HLA-A/LRRC32/AIF1/LGALS9/LILRB4/HLA-DPA1/IL2RA/IL18/IL6/PTPRC/FOXJ1/IL1B	38
BP	GO:0070482	response to oxygen levels	54/1197	347/18723	1.04741e-09	5.28123e-08	3.50585e-08	KCND2/CYBA/PLK3/PDPN/SLC1A1/ANG/ICAM1/CASP1/HMOX1/PLAU/ABAT/LMNA/TLR2/CXCR4/COL1A1/KCNK3/SCN2A/NAMPT/BMP2/NPPA/ADM/KCNK2/TREM2/FAS/CDKN1A/MMP14/ARNT2/PDLIM1/POSTN/NOTCH1/PLOD1/CHRNB2/THBS1/SOD3/HIPK2/LOXL2/ANGPTL4/LDHA/ADORA1/STC1/ADAM8/CAV1/B3GAT1/CYBB/NDRG1/UCP2/PLOD2/CA9/VEGFA/ANGPT2/PLAT/PTGS2/CRYAB/EGR1	54
BP	GO:0002704	negative regulation of leukocyte mediated immunity	20/1197	63/18723	1.06631e-09	5.32766e-08	3.53667e-08	FCGR2B/PTPN6/CD300A/HFE/HMOX1/PPP3CB/SPI1/HLA-F/BST2/HLA-E/HLA-B/MICA/LILRB1/SUSD4/HLA-A/LGALS9/LILRB4/PTPRC/FOXJ1/IL13RA2	20
BP	GO:0022604	regulation of cell morphogenesis	50/1197	309/18723	1.12436e-09	5.51741e-08	3.66263e-08	SS18L1/PAK3/PDPN/RAC2/ITGB2/PDZD8/FES/MSN/MYL12A/ANXA1/HEXB/RHOG/ARHGEF7/PLXND1/MYH10/SPAG9/ICAM1/CCL2/FAM171A1/UNC13A/PARVB/CXCR4/CSPG5/S100A10/HCK/MYO10/LST1/FLNA/CUX2/RIMS2/FN1/CD44/FMNL1/MYH9/WASF3/RAC3/PTPRD/POSTN/RIMS1/MDK/RHOD/KIT/GBP1/FBLN1/PALM/NRP1/ITGA7/SYT1/VEGFA/SPRY4	50
BP	GO:0070372	regulation of ERK1 and ERK2 cascade	50/1197	309/18723	1.12436e-09	5.51741e-08	3.66263e-08	RRAS/HMGCR/CHI3L1/EPHB1/PYCARD/PLA2G5/DUSP26/RAPGEF2/C5AR1/PTPN6/TGFB1/EMILIN1/ICAM1/CCL2/SHC1/CD74/PDGFRA/CD4/CCL5/FN1/LYN/BMP2/CD44/PLA2G2A/LIF/MARCO/ERBB4/TREM2/GPNMB/CCR1/NOTCH1/PDGFA/LGALS9/GBP1/PRKCZ/CCL20/NDRG2/FBLN1/PTPRC/NRP1/DUSP1/GPR183/NDRG4/SPRY1/NECAB2/DUSP6/CHRNA9/CCL18/IL1B/SPRY4	50
BP	GO:0099003	vesicle-mediated transport in synapse	38/1197	200/18723	1.19693e-09	5.82152e-08	3.86451e-08	CDK5R1/DNM3/SNAP91/CASK/NLGN1/GSK3B/SH3GL2/RAPGEF4/OPHN1/PPP3CB/BRSK2/UNC13A/CSPG5/USP46/STXBP1/BSN/SYP/RIMS2/SV2A/MAPK10/RIMS3/RIMS1/AMPH/FGF14/DNAJC6/NLGN3/ERC2/SNAP25/SYT1/RAB3A/SYN1/CPLX2/SYN2/SNCB/CALY/SLC17A7/DNM1/HPCA	38
BP	GO:0050729	positive regulation of inflammatory response	31/1197	142/18723	1.21912e-09	5.84488e-08	3.88002e-08	VAMP8/ALOX5AP/MGST2/GRN/C3/CEBPB/TNFRSF1A/SERPINE1/GPSM3/PDE2A/TLR2/S100A8/S100A9/HLA-E/CTSC/MAPK13/OSMR/PLA2G2A/IFI35/NPPA/NMI/TREM2/MDK/OSM/IL18/ADAM8/IL6/NUPR1/PTGS2/IL1B/TAC1	31
BP	GO:0032963	collagen metabolic process	26/1197	104/18723	1.223e-09	5.84488e-08	3.88002e-08	MMP16/SMPD3/CTSB/TGFB1/EMILIN1/MRC2/PLOD3/CTSL/COL1A2/SERPINH1/RCN3/ENG/COL1A1/COL5A1/MMP14/MMP19/MMP24/VIM/FAP/CTSS/MMP9/IL6/MMP11/CTSK/MMP7/MFAP4	26
BP	GO:0043300	regulation of leukocyte degranulation	17/1197	46/18723	1.32403e-09	6.27315e-08	4.16432e-08	VAMP8/FCGR2B/RAC2/ITGB2/FES/CD300A/HMOX1/SPI1/HLA-F/IL4R/STXBP2/ITGAM/STXBP1/LYN/NPPA/LGALS9/IL13RA2	17
BP	GO:0031960	response to corticosteroid	34/1197	167/18723	1.3722e-09	6.44581e-08	4.27894e-08	CYBA/ANXA1/ICAM1/FOSL1/SSTR2/ENG/IGFBP7/COL1A1/HEY1/ADM/SERPINF1/CDKN1A/IGFBP2/BCHE/ZFP36/MAOB/NOTCH1/MDK/AIF1/NTRK3/IL1RN/STC1/IL6/SDC1/DUSP1/ASS1/WNT7B/CYBB/CCND1/MSTN/PTGS2/NEFL/CNGA3/FOS	34
BP	GO:0050730	regulation of peptidyl-tyrosine phosphorylation	45/1197	264/18723	1.42498e-09	6.637e-08	4.40586e-08	CNTN1/TNFRSF14/ITGB2/MVP/TNFRSF1A/IQGAP1/NCF1/ITGA5/PTPN6/CLCF1/TGFB1/CD300A/ICAM1/SHC1/SOCS1/TNK2/CD74/SOCS3/CLEC7A/CD4/CCL5/HCLS1/LYN/CD44/LIF/ERBB4/TREM2/LRP4/DOCK3/PDGFA/KIT/OSM/LILRB4/PRKCZ/IL18/ADORA1/IL6/CAV1/PTPRC/NRP1/FCGR1A/SAMSN1/ERBB3/VEGFA/CCK	45
BP	GO:0019724	B cell mediated immunity	39/1197	210/18723	1.44351e-09	6.66683e-08	4.42565e-08	TCIRG1/SERPING1/FCGR2B/TNFSF13/C3/FCER1G/C1R/PTPN6/C1S/C1RL/CLCF1/TGFB1/HLA-DMA/CD74/C1QA/IL4R/C2/C1QB/HLA-E/BATF/HLA-DRA/HLA-DPB1/HLA-DMB/TREM2/CFI/SUSD4/IRF7/HLA-DPA1/IGKC/PTPRC/CLU/IGLC1/HLA-DOA/HLA-DQB1/IGHG1/FOXJ1/IGHM/HLA-DQA1/IL13RA2	39
BP	GO:0050777	negative regulation of immune response	37/1197	194/18723	1.76979e-09	8.10562e-08	5.38077e-08	LGALS3/SERPING1/TNFRSF14/FCGR2B/GRN/ANXA1/GPX1/PTPN6/CD300A/HFE/HMOX1/PPP3CB/SPI1/HLA-F/IL4R/HCK/HLA-E/SLAMF8/HLA-B/MICA/LYN/COL3A1/RHBDF2/LILRB1/VSIG4/NMI/TREM2/TNFAIP3/SUSD4/HLA-A/LGALS9/LILRB4/PTPRC/OAS1/SAMSN1/FOXJ1/IL13RA2	37
BP	GO:0019884	antigen processing and presentation of exogenous antigen	17/1197	47/18723	1.95132e-09	8.86317e-08	5.88365e-08	FCGR2B/FCER1G/CTSD/HLA-DMA/CD74/HLA-F/CTSL/HLA-E/HLA-DRA/HLA-DPB1/HLA-DMB/HLA-A/HLA-DPA1/CTSS/HLA-DOA/HLA-DQB1/HLA-DQA1	17
BP	GO:0001505	regulation of neurotransmitter levels	39/1197	213/18723	2.20354e-09	9.92677e-08	6.58971e-08	NRXN1/CASK/NRXN2/PPP1R9A/NLGN1/GSK3B/GAD1/ABAT/UNC13A/ALDH5A1/ASIC1/CSPG5/SLC1A6/SLC38A1/MOXD1/STXBP2/STXBP1/SYP/RIMS2/SV2A/BCHE/RIMS3/MAOB/RIMS1/ERC2/SNAP25/KCNJ10/SNCAIP/SYT1/RAB3A/SYN1/SLC6A1/CPLX2/SYN2/GAD2/SYNGR3/CAMK2A/ATP1A2/RPH3A	39
BP	GO:0022408	negative regulation of cell-cell adhesion	37/1197	196/18723	2.37722e-09	1.06221e-07	7.05131e-08	TNR/LGALS3/TNFRSF14/FCGR2B/FXYD5/ANXA1/CEBPB/PTPN6/LILRB2/TGFB1/CD300A/HFE/SOCS1/CD74/SPI1/ABAT/IL4R/LAPTM5/IRF1/DLG5/SDC4/CD86/BMP2/LILRB1/VSIG4/GPNMB/LRRC32/NOTCH1/MDK/LGALS9/LILRB4/IL2RA/C1QTNF1/IL1RN/ASS1/VEGFA/FOXJ1	37
BP	GO:0007416	synapse assembly	35/1197	179/18723	2.44165e-09	1.0822e-07	7.18401e-08	NRXN1/EPHB1/ADD2/LRRTM2/DNM3/SLIT1/DSCAM/NRXN2/SHANK2/CBLN1/PPP1R9A/GPM6A/NLGN1/SLITRK5/PLXND1/GABRB3/GRID2/SPTBN2/TLR2/SRPX2/FGF13/BSN/DLG5/CUX2/SETD5/ERBB4/CLSTN2/LRP4/PTPRD/NTRK3/CHRNB2/NTRK2/NLGN3/GABRG2/GABRA1	35
BP	GO:0042129	regulation of T cell proliferation	34/1197	171/18723	2.61992e-09	1.15193e-07	7.64687e-08	LGALS3/PYCARD/TNFRSF14/RAC2/ANXA1/CEBPB/PTPN6/LILRB2/SASH3/TNFRSF1B/CCL5/HLA-E/IRF1/DLG5/SDC4/CD86/HLA-DPB1/HLA-DMB/LILRB1/VSIG4/IGFBP2/GPNMB/HLA-A/LRRC32/AIF1/LGALS9/LILRB4/HLA-DPA1/IL2RA/IL18/IL6/PTPRC/FOXJ1/IL1B	34
BP	GO:0006959	humoral immune response	50/1197	317/18723	2.74073e-09	1.19548e-07	7.93599e-08	SERPING1/FCGR2B/ALOX5/C3/SLC11A1/C1R/RARRES2/PTPN6/C1S/C1RL/ANG/CCL2/LTF/C1QA/TREM1/C2/S100A9/C1QB/CFD/HLA-E/CXCL14/LYZ/RNASE6/VSIG4/TREM2/CFI/SUSD4/HLA-A/NOTCH1/PI3/GNLY/CFH/SLPI/IL6/IGKC/PTPRC/CXCL10/GPR183/CLU/IGLC1/CXCL6/MASP1/HLA-DQB1/CXCL1/IGHG1/CXCL3/FOXJ1/IL1B/MFAP4/IGHM	50
BP	GO:0043303	mast cell degranulation	17/1197	48/18723	2.84228e-09	1.22292e-07	8.11817e-08	VAMP8/RAC2/FES/CD300A/HMOX1/IL4R/S100A13/STXBP2/STXBP1/LAT2/LYN/NPPA/KIT/LGALS9/CHGA/CPLX2/IL13RA2	17
BP	GO:0010721	negative regulation of cell development	35/1197	180/18723	2.84815e-09	1.22292e-07	8.11817e-08	MAP2/RUFY3/CDK5R1/TNR/DLL3/RAPGEF2/GSK3B/MYCN/TSPO/LTF/ARHGAP4/FGF13/SPP1/SOX11/LILRB1/TREM2/LRP4/POSTN/NOTCH1/NTRK3/GBP1/NR2E1/SEMA6B/FBLN1/EFNB3/IL6/NRP1/ABCC8/EDNRB/VEGFA/BRINP1/DAAM2/IL1B/SPRY4/SOX10	35
BP	GO:1903706	regulation of hemopoiesis	55/1197	367/18723	2.97092e-09	1.26575e-07	8.40244e-08	TYROBP/KAT7/FCGR2B/FES/SOX4/ANXA1/PIK3R1/CEBPB/RBFOX2/ZMIZ1/PTPN6/LILRB2/TMEM176B/TGFB1/TMEM176A/LTF/SOCS1/CD74/SPI1/CSF3R/IL4R/SASH3/CD4/IRF1/HCLS1/SLAMF8/HLA-DRA/LOX/HLA-B/TOX/LILRB3/LYN/CD86/LIF/LILRB1/TREM2/MMP14/ZFP36/CCR1/IRF7/MDK/LGALS9/LILRB4/PRKCZ/IL2RA/IL18/EVI2B/ADAM8/MAFB/PTPRC/HLA-DOA/CA2/SCIN/FOXJ1/FOS	55
BP	GO:0007409	axonogenesis	60/1197	418/18723	3.07776e-09	1.30118e-07	8.63768e-08	MAP2/RUFY3/SPAST/CDK5R1/TNR/TOP2B/NRXN1/NCAM1/MAPT/EPHB1/CRMP1/PAK3/PTCH1/ALCAM/SLIT1/RAC2/DSCAM/KIF5C/RHOG/SLITRK5/PLXND1/GSK3B/SLC9A6/STMN1/OPHN1/TRPV2/LAMB2/ETV1/PPP3CB/BRSK2/VASP/ARHGAP4/FGF13/VAX2/SPP1/STXBP1/FN1/NFIB/LRP4/NOTCH1/L1CAM/S100A6/LAMA2/ENAH/UST/CHRNB2/NTRK2/NDN/NLGN3/NR2E1/KIF5A/SEMA6B/EFNB3/NRP1/RAB3A/OLFM1/ANK3/VEGFA/NEFL/CCK	60
BP	GO:0060560	developmental growth involved in morphogenesis	41/1197	234/18723	3.32554e-09	1.3952e-07	9.2618e-08	MAP2/RUFY3/WASF1/CDK5R1/TNR/MAPT/FLRT1/ALCAM/SLIT1/DSCAM/IQGAP1/GSK3B/SLC9A6/SH3GL2/SPAG9/TRPV2/LAMB2/PPP3CB/UNC13A/ARHGAP4/CXCR4/FGF13/SPP1/RIMS2/FN1/CYFIP2/POSTN/RIMS1/NOTCH1/L1CAM/PRKCZ/NDN/NLGN3/SEMA6B/TNC/NRP1/SYT1/WNT7B/OLFM1/SPRY1/VEGFA	41
BP	GO:0097530	granulocyte migration	31/1197	148/18723	3.53683e-09	1.47261e-07	9.77563e-08	LGALS3/RAC2/ITGB2/C5AR1/ANXA1/FCER1G/RHOG/RARRES2/CD300A/CCL2/CD74/CSF3R/TREM1/S100A8/S100A9/CCL5/VAV1/SLAMF8/MDK/CD99/THBS1/IL1R1/CCL20/C3AR1/ADAM8/CXCL10/MSTN/CXCL6/CXCL1/CXCL3/CCL18	31
BP	GO:0051962	positive regulation of nervous system development	45/1197	272/18723	3.75439e-09	1.55144e-07	1.0299e-07	RUFY3/NRXN1/SS18L1/MAPT/EPHB1/PAK3/LRRTM2/OLIG2/DSCAM/CBLN1/NLGN1/PLXND1/TSPO/CLCF1/TGFB1/GRID2/TRPV2/ASCL1/TLR2/SRPX2/CXCR4/TNFRSF1B/DLG5/CUX2/FN1/LYN/BMP2/LIF/SOX11/SERPINF1/CLSTN2/PTPRD/NOTCH1/MDK/L1CAM/KIT/NTRK2/NLGN3/IL6/NRP1/NKX2-2/VEGFA/NEFL/IL1B/SOX10	45
BP	GO:0030199	collagen fibril organization	19/1197	61/18723	3.98583e-09	1.63478e-07	1.08522e-07	EFEMP2/ANXA2/LOXL1/EMILIN1/PLOD3/COL1A2/SERPINH1/COL1A1/COL5A1/LOX/FMOD/COL3A1/AEBP1/LUM/LOXL2/COL5A3/COL5A2/MMP11/CYP1B1	19
BP	GO:0002279	mast cell activation involved in immune response	17/1197	49/18723	4.09427e-09	1.66682e-07	1.10649e-07	VAMP8/RAC2/FES/CD300A/HMOX1/IL4R/S100A13/STXBP2/STXBP1/LAT2/LYN/NPPA/KIT/LGALS9/CHGA/CPLX2/IL13RA2	17
BP	GO:0034341	response to interferon-gamma	30/1197	141/18723	4.27909e-09	1.72925e-07	1.14793e-07	IFITM3/IFITM2/SLC11A1/SP100/ICAM1/CCL2/SOCS1/CASP1/CD58/CD74/TLR2/BST2/HCK/CCL5/IRF1/WAS/STXBP1/RAB20/NMI/ZYX/IFITM1/AIF1/LGALS9/VIM/GBP1/HLA-DPA1/CCL20/GBP2/ASS1/CCL18	30
BP	GO:0036293	response to decreased oxygen levels	50/1197	322/18723	4.69191e-09	1.88224e-07	1.24949e-07	KCND2/CYBA/PLK3/SLC1A1/ANG/ICAM1/CASP1/HMOX1/PLAU/ABAT/LMNA/TLR2/CXCR4/KCNK3/SCN2A/NAMPT/BMP2/NPPA/ADM/KCNK2/TREM2/MMP14/ARNT2/PDLIM1/POSTN/NOTCH1/PLOD1/CHRNB2/THBS1/SOD3/HIPK2/LOXL2/ANGPTL4/LDHA/ADORA1/STC1/ADAM8/CAV1/B3GAT1/CYBB/NDRG1/UCP2/PLOD2/CA9/VEGFA/ANGPT2/PLAT/PTGS2/CRYAB/EGR1	50
BP	GO:0002448	mast cell mediated immunity	17/1197	50/18723	5.83583e-09	2.32418e-07	1.54287e-07	VAMP8/RAC2/FES/CD300A/HMOX1/IL4R/S100A13/STXBP2/STXBP1/LAT2/LYN/NPPA/KIT/LGALS9/CHGA/CPLX2/IL13RA2	17
BP	GO:0002687	positive regulation of leukocyte migration	29/1197	135/18723	6.13482e-09	2.40146e-07	1.59417e-07	LGALS3/PYCARD/TNFRSF14/RAC2/C5AR1/RARRES2/SERPINE1/GPSM3/ICAM1/CD74/SPI1/CCL5/TREM2/MMP14/CCR1/MDK/AIF1/CD99/LGALS9/THBS1/IL1R1/CCL20/C3AR1/ADAM8/IL6/CXCL10/MSTN/VEGFA/PLVAP	29
BP	GO:0002822	regulation of adaptive immune response based on somatic recombination of immune receptors built from immunoglobulin superfamily domains	33/1197	168/18723	6.16096e-09	2.40146e-07	1.59417e-07	FCGR2B/TNFSF13/ANXA1/C3/SLC11A1/PTPN6/CLCF1/TGFB1/HFE/PPP3CB/HLA-F/IL4R/SASH3/CLEC7A/TNFRSF1B/CD4/HLA-E/WAS/HLA-DRA/HLA-B/LILRB1/TREM2/TNFAIP3/SUSD4/HLA-A/LILRB4/PRKCZ/IL1R1/IL18/IL6/PTPRC/FOXJ1/IL1B	33
BP	GO:0099173	postsynapse organization	33/1197	168/18723	6.16096e-09	2.40146e-07	1.59417e-07	CDK5R1/NRXN1/ZNF804A/EPHB1/PAK3/LRRTM2/DNM3/INA/FCGR2B/NRXN2/CBLN1/PPP1R9A/NLGN1/LILRB2/GRID2/OPHN1/SPTBN2/ITGA3/SRGN/ACTN1/CUX2/CNKSR2/TREM2/KIF1A/LRP4/GLRB/PTPRD/NTRK3/NLGN3/CTNND2/NRP1/NDRG1/NEFL	33
BP	GO:0010810	regulation of cell-substrate adhesion	39/1197	221/18723	6.50655e-09	2.51831e-07	1.67174e-07	CLASP2/RRAS/LGALS1/EFEMP2/PDPN/CASK/RAC2/FERMT1/PIK3R1/IQGAP1/ARHGEF7/SERPINE1/GSK3B/EMILIN1/PLAU/CSPG5/S100A10/COL1A1/ITGA3/FLNA/FN1/SDC4/COL8A1/RAC3/MMP14/FZD7/POSTN/NOTCH1/MDK/GBP1/THBS1/PRKCZ/CDH13/FBLN1/NRP1/SPOCK1/VEGFA/ANGPT2/SPRY4	39
BP	GO:0034109	homotypic cell-cell adhesion	23/1197	90/18723	6.94224e-09	2.64962e-07	1.7589e-07	CLIC1/LGALS1/PLAUR/HSPB1/PDPN/MYL12A/PTPN6/MYL9/PDGFRA/ABAT/CCL5/STXBP1/FLNA/FN1/LYN/MYH9/PLEK/CD99/C1QTNF1/IL6/TJP2/CSRP1/ANK3	23
BP	GO:0070664	negative regulation of leukocyte proliferation	23/1197	90/18723	6.94224e-09	2.64962e-07	1.7589e-07	TYROBP/TNFRSF14/FCGR2B/CEBPB/PTPN6/LILRB2/CD300A/LST1/DLG5/LYN/SDC4/CD86/SOX11/LILRB1/VSIG4/GPNMB/TNFAIP3/LRRC32/MNDA/LGALS9/LILRB4/IL2RA/FOXJ1	23
BP	GO:0050672	negative regulation of lymphocyte proliferation	22/1197	83/18723	7.0622e-09	2.67682e-07	1.77696e-07	TYROBP/TNFRSF14/FCGR2B/CEBPB/PTPN6/LILRB2/CD300A/LST1/DLG5/LYN/SDC4/CD86/SOX11/LILRB1/VSIG4/GPNMB/LRRC32/MNDA/LGALS9/LILRB4/IL2RA/FOXJ1	22
BP	GO:0001666	response to hypoxia	48/1197	307/18723	7.59935e-09	2.86069e-07	1.89902e-07	KCND2/CYBA/PLK3/ANG/ICAM1/CASP1/HMOX1/PLAU/ABAT/LMNA/TLR2/CXCR4/KCNK3/SCN2A/BMP2/NPPA/ADM/KCNK2/TREM2/MMP14/ARNT2/PDLIM1/POSTN/NOTCH1/PLOD1/CHRNB2/THBS1/SOD3/HIPK2/LOXL2/ANGPTL4/LDHA/ADORA1/STC1/ADAM8/CAV1/B3GAT1/CYBB/NDRG1/UCP2/PLOD2/CA9/VEGFA/ANGPT2/PLAT/PTGS2/CRYAB/EGR1	48
BP	GO:0060078	regulation of postsynaptic membrane potential	29/1197	137/18723	8.73725e-09	3.26666e-07	2.16851e-07	NRXN1/KCND2/GRIK2/CBLN1/PPP1R9A/NLGN1/GSK3B/GRID2/GABBR1/ABAT/GABRA3/P2RX7/CUX2/RIMS2/SLC8A2/GLRB/RIMS1/FGF14/CHRNB2/MAPK8IP2/PRKCZ/NLGN3/GRIK3/ADORA1/GABRG2/GRIN1/GABRD/GABRA1/CHRNA9	29
BP	GO:0032945	negative regulation of mononuclear cell proliferation	22/1197	84/18723	8.99632e-09	3.3408e-07	2.21773e-07	TYROBP/TNFRSF14/FCGR2B/CEBPB/PTPN6/LILRB2/CD300A/LST1/DLG5/LYN/SDC4/CD86/SOX11/LILRB1/VSIG4/GPNMB/LRRC32/MNDA/LGALS9/LILRB4/IL2RA/FOXJ1	22
BP	GO:0042116	macrophage activation	25/1197	106/18723	9.20786e-09	3.3964e-07	2.25464e-07	MAPT/TYROBP/FCGR2B/GRN/ITGB2/C5AR1/SLC11A1/CD74/C1QA/HAMP/TLR2/IL4R/ITGAM/CTSC/NAMPT/IFI35/VSIG4/NMI/TREM2/AIF1/THBS1/CD93/IL6/PTPRC/CLU	25
BP	GO:0048588	developmental cell growth	40/1197	234/18723	1.06673e-08	3.90851e-07	2.59459e-07	MAP2/RUFY3/WASF1/CDK5R1/TNR/MAPT/FLRT1/ALCAM/SLIT1/DSCAM/AKAP6/IQGAP1/GSK3B/SLC9A6/SH3GL2/SPAG9/TRPV2/LAMB2/PPP3CB/HAMP/UNC13A/ARHGAP4/CXCR4/FGF13/SPP1/RIMS2/FN1/NPPA/CYFIP2/POSTN/RIMS1/L1CAM/PRKCZ/NDN/NLGN3/SEMA6B/NRP1/SYT1/OLFM1/VEGFA	40
BP	GO:0070371	ERK1 and ERK2 cascade	50/1197	330/18723	1.07687e-08	3.9195e-07	2.60189e-07	RRAS/HMGCR/CHI3L1/EPHB1/PYCARD/PLA2G5/DUSP26/RAPGEF2/C5AR1/PTPN6/TGFB1/EMILIN1/ICAM1/CCL2/SHC1/CD74/PDGFRA/CD4/CCL5/FN1/LYN/BMP2/CD44/PLA2G2A/LIF/MARCO/ERBB4/TREM2/GPNMB/CCR1/NOTCH1/PDGFA/LGALS9/GBP1/PRKCZ/CCL20/NDRG2/FBLN1/PTPRC/NRP1/DUSP1/GPR183/NDRG4/SPRY1/NECAB2/DUSP6/CHRNA9/CCL18/IL1B/SPRY4	50
BP	GO:0099504	synaptic vesicle cycle	34/1197	181/18723	1.19617e-08	4.3251e-07	2.87114e-07	CDK5R1/DNM3/SNAP91/CASK/NLGN1/GSK3B/SH3GL2/RAPGEF4/OPHN1/PPP3CB/BRSK2/UNC13A/CSPG5/STXBP1/BSN/SYP/RIMS2/SV2A/RIMS3/RIMS1/AMPH/FGF14/DNAJC6/NLGN3/ERC2/SNAP25/SYT1/RAB3A/SYN1/CPLX2/SYN2/SNCB/SLC17A7/DNM1	34
BP	GO:0050806	positive regulation of synaptic transmission	32/1197	164/18723	1.23493e-08	4.43607e-07	2.94481e-07	TNR/NRXN1/GRIK2/LRRTM2/TYROBP/SHANK2/SLC1A1/PPP1R9A/NLGN1/GSK3B/LILRB2/CCL2/STXBP1/RIMS2/CLSTN2/SLC8A2/RIMS3/RIMS1/LAMA2/CACNG2/CACNG4/PRKCZ/NTRK2/NLGN3/NR2E1/ADORA1/SNAP25/SYT1/NMU/PTGS2/TAC1/NRGN	32
BP	GO:0045088	regulation of innate immune response	38/1197	218/18723	1.43539e-08	5.12266e-07	3.40058e-07	SERPING1/PAK3/PYCARD/PLA2G5/TYROBP/FCGR2B/GRN/NCF1/PTPN6/SOCS1/SPI1/HLA-F/CLEC7A/HCK/CCL5/HLA-E/IRF1/VAV1/PLSCR1/SLAMF8/HLA-B/MICA/LYN/IFI35/LILRB1/VSIG4/NMI/TREM2/LILRA2/TNFAIP3/SUSD4/IRF7/HLA-A/MNDA/LGALS9/ADAM8/BIRC3/OAS1	38
BP	GO:1902107	positive regulation of leukocyte differentiation	31/1197	157/18723	1.55303e-08	5.47144e-07	3.63212e-07	TYROBP/FES/SOX4/ANXA1/ZMIZ1/LILRB2/TGFB1/SOCS1/CD74/IL4R/SASH3/CD4/HCLS1/HLA-DRA/TOX/CD86/LIF/TREM2/MMP14/CCR1/MDK/LGALS9/LILRB4/PRKCZ/IL2RA/IL18/EVI2B/ADAM8/PTPRC/CA2/FOS	31
BP	GO:1903708	positive regulation of hemopoiesis	31/1197	157/18723	1.55303e-08	5.47144e-07	3.63212e-07	TYROBP/FES/SOX4/ANXA1/ZMIZ1/LILRB2/TGFB1/SOCS1/CD74/IL4R/SASH3/CD4/HCLS1/HLA-DRA/TOX/CD86/LIF/TREM2/MMP14/CCR1/MDK/LGALS9/LILRB4/PRKCZ/IL2RA/IL18/EVI2B/ADAM8/PTPRC/CA2/FOS	31
BP	GO:0018108	peptidyl-tyrosine phosphorylation	54/1197	375/18723	1.69831e-08	5.94517e-07	3.9466e-07	EPHB1/CNTN1/TNFRSF14/ITGB2/FES/MVP/TNFRSF1A/IQGAP1/NCF1/ITGA5/PTPN6/CLCF1/TGFB1/CD300A/ICAM1/SHC1/SOCS1/TNK2/CD74/PDGFRA/SOCS3/CLEC7A/CD4/HCK/CCL5/HCLS1/LYN/CD44/LIF/ERBB4/TREM2/LRP4/DOCK3/BCR/NTRK3/PDGFA/KIT/OSM/EFEMP1/LILRB4/PRKCZ/HIPK2/NTRK2/IL18/ADORA1/IL6/CAV1/PTPRC/NRP1/FCGR1A/SAMSN1/ERBB3/VEGFA/CCK	54
BP	GO:0042119	neutrophil activation	14/1197	36/18723	1.7731e-08	6.16771e-07	4.09432e-07	TYROBP/FCGR2B/GRN/ITGB2/FCER1G/CD300A/SPI1/CCL5/STXBP2/ITGAM/PLA2G2A/LILRA2/IL18/CXCL6	14
BP	GO:0030100	regulation of endocytosis	37/1197	211/18723	1.88343e-08	6.51026e-07	4.32172e-07	LGALS3/ANXA2/LRRTM2/SNAP91/CD63/C3/CD151/CD14/NLGN1/SERPINE1/SH3GL2/SCAMP5/OPHN1/CD300A/HFE/TNK2/PPP3CB/USP46/HIP1R/LILRB1/CLIP3/TREM2/SFRP4/DNAJC6/CDH13/CAV1/CLU/NECAB2/DKK1/VEGFA/APOC1/SH3GL3/CALY/RIT2/SLC17A7/DNM1/HPCA	37
BP	GO:0052547	regulation of peptidase activity	62/1197	461/18723	2.10237e-08	7.18014e-07	4.76641e-07	TIMP1/MAPT/ANXA2/PLAUR/SERPING1/PYCARD/SERPINA1/SLC1A1/GRN/CSTA/GPX1/C3/CTSD/SERPINE1/SERPINB6/LTF/CASP1/SERPINB1/SERPINH1/CAST/BST2/S100A8/RCN3/RPS6KA1/S100A9/CLEC7A/PCOLCE/LAPTM5/RENBP/PSMB8/PSMB9/FN1/LYN/HIP1R/COL6A3/TNFAIP8/SERPINA3/CD44/F3/SERPINF1/CYFIP2/FAS/ECM1/PI3/LGALS9/THBS1/RARRES1/MMP9/FBLN1/SLPI/CAV1/BIRC3/SOX2/SERPINA5/PCSK1N/GRIN1/SPOCK1/VEGFA/PROS1/PTGS2/CCK/CRYAB	62
BP	GO:0071219	cellular response to molecule of bacterial origin	38/1197	221/18723	2.10335e-08	7.18014e-07	4.76641e-07	PYCARD/MAPK8/FCGR2B/CEBPB/CD14/SERPINE1/LILRB2/TSPO/TGFB1/ICAM1/CCL2/LTF/CASP1/LY96/SPI1/HAMP/TLR2/TNFRSF1B/HCK/CCL5/LYN/CD86/LILRB1/TREM2/ZFP36/LILRA2/TNFAIP3/VIM/LY86/IL18/IL6/CXCL10/ASS1/CXCL6/EDNRB/CXCL1/CXCL3/IL1B	38
BP	GO:0007613	memory	26/1197	118/18723	2.12906e-08	7.22303e-07	4.79488e-07	PLCB1/MAPT/SLC1A1/SORCS3/CEBPB/PPP3CB/JPH3/ASIC1/ITGA3/FGF13/SCN2A/CUX2/SERPINF1/KCNK2/TREM2/SLC8A2/MDK/CHRNB2/PRKCZ/RCAN1/SLC6A1/ABCC8/BRINP1/PTGS2/CCK/TAC1	26
BP	GO:0018212	peptidyl-tyrosine modification	54/1197	378/18723	2.2395e-08	7.55111e-07	5.01267e-07	EPHB1/CNTN1/TNFRSF14/ITGB2/FES/MVP/TNFRSF1A/IQGAP1/NCF1/ITGA5/PTPN6/CLCF1/TGFB1/CD300A/ICAM1/SHC1/SOCS1/TNK2/CD74/PDGFRA/SOCS3/CLEC7A/CD4/HCK/CCL5/HCLS1/LYN/CD44/LIF/ERBB4/TREM2/LRP4/DOCK3/BCR/NTRK3/PDGFA/KIT/OSM/EFEMP1/LILRB4/PRKCZ/HIPK2/NTRK2/IL18/ADORA1/IL6/CAV1/PTPRC/NRP1/FCGR1A/SAMSN1/ERBB3/VEGFA/CCK	54
BP	GO:0032956	regulation of actin cytoskeleton organization	52/1197	358/18723	2.33441e-08	7.82312e-07	5.19324e-07	CLASP2/WASF1/FCHSD2/CAPG/CDK5R1/ADD2/ARPC1B/PAK3/PYCARD/PPM1E/MTSS1/PFN2/RAC2/GMFG/FES/PIK3R1/PPP1R9A/RHOG/IQGAP1/SSH3/ARHGDIB/STMN1/ICAM1/TMOD2/SPTBN2/PDGFRA/VASP/BST2/TMSB4X/S100A10/HCK/HCLS1/FHOD3/WAS/FLNA/SDC4/HIP1R/GPR65/CYFIP2/WASF3/RAC3/PLEK/MDK/TMSB10/NTRK3/RHOD/PDGFA/ADD3/SYNPO/NRP1/SCIN/TAC1	52
BP	GO:0048708	astrocyte differentiation	21/1197	81/18723	2.37026e-08	7.89514e-07	5.24104e-07	MAPT/GRN/C5AR1/MYCN/CLCF1/LAMB2/C1QA/S100A8/S100A9/BMP2/LIF/BACE2/TREM2/NOTCH1/NTRK3/VIM/NR2E1/IL6/LAMC3/NKX2-2/PLP1	21
BP	GO:0051047	positive regulation of secretion	47/1197	310/18723	2.90478e-08	9.61727e-07	6.38425e-07	CLASP2/CYBA/VAMP8/KCNB1/SMPD3/ITGB2/SOX4/NLGN1/GLUD1/MYH10/SCAMP5/TGFB1/ANG/HFE/PPP3CB/ABAT/HLA-F/TLR2/IL4R/S100A8/ITGAM/SPP1/STXBP1/CD33/SDC4/BMP2/SOX11/NPPA/TREM2/KCNN4/CHRNB2/ADORA1/C1QTNF1/ADAM8/SDC1/SYT1/RAB3A/GPR27/CDK5R2/SLC6A1/NMU/EDNRB/SCIN/IL1B/CCK/TAC1/VSNL1	47
BP	GO:0032271	regulation of protein polymerization	39/1197	233/18723	2.94512e-08	9.69245e-07	6.43416e-07	CAMSAP2/MAP2/WASF1/FCHSD2/CAPG/CDK5R1/MAPT/ADD2/ARPC1B/PAK3/PYCARD/ARL3/PFN2/GMFG/FES/PPP1R9A/ARHGEF7/SSH3/STMN1/ICAM1/TMOD2/SPTBN2/VASP/TMSB4X/HCK/HCLS1/FHOD3/WAS/HIP1R/CYFIP2/CLIP3/WASF3/STMN2/TMSB10/ADD3/TPPP3/PSRC1/TUBB4A/SCIN	39
BP	GO:0001906	cell killing	34/1197	188/18723	3.20807e-08	1.0495e-06	6.9669e-07	MAPK8/TYROBP/FCGR2B/C3/PTPN6/ICAM1/LTF/PPP3CB/SPI1/HAMP/HLA-F/TREM1/CLEC7A/P2RX7/HLA-E/VAV1/STXBP2/ITGAM/HLA-DRA/LYZ/CTSC/HLA-B/MICA/LILRB1/PRF1/APOL1/HLA-A/LGALS9/CHGA/IL18/GNLY/CFH/PTPRC/CXCL6	34
BP	GO:0051961	negative regulation of nervous system development	29/1197	145/18723	3.33447e-08	1.08439e-06	7.19854e-07	MAP2/RUFY3/CDK5R1/TNR/DLL3/SLIT1/RAPGEF2/CBLN1/MYCN/TSPO/ARHGAP4/TLR2/FGF13/SPP1/SOX11/TREM2/LRP4/NOTCH1/NTRK3/NR2E1/SEMA6B/EFNB3/IL6/NRP1/ABCC8/BRINP1/DAAM2/IL1B/SOX10	29
BP	GO:0051048	negative regulation of secretion	32/1197	171/18723	3.51013e-08	1.13481e-06	7.5332e-07	HMGCR/VAMP8/KCNB1/FCGR2B/ANXA1/PPP1R9A/TNFRSF1A/ATP9A/CD300A/HMOX1/CD74/SPI1/ABAT/HLA-F/ASIC1/TNFRSF1B/LIF/RHBDF2/LILRB1/MAOB/NOTCH1/LGALS9/CHGA/OSM/ADORA1/UCP2/ERBB3/ABCC8/NMU/IL1B/IL13RA2/VSNL1	32
BP	GO:0031099	regeneration	35/1197	198/18723	3.68143e-08	1.18323e-06	7.85463e-07	TNR/CPQ/ELAVL4/PTCH1/GRN/C5AR1/ANXA1/GPX1/CEBPB/TSPO/HFE/LAMB2/HMOX1/HAMP/SPP1/FLNA/ADM/ERBB4/CDKN1A/FZD7/POSTN/NOTCH1/MDK/NREP/LCP1/TNC/IL6/SOX2/FOLR1/CCND1/UCP2/MSTN/ANGPT2/NEFL/HOPX	35
BP	GO:0050868	negative regulation of T cell activation	26/1197	122/18723	4.39551e-08	1.3964e-06	9.26975e-07	LGALS3/TNFRSF14/FCGR2B/ANXA1/CEBPB/PTPN6/LILRB2/CD300A/HFE/SOCS1/CD74/IL4R/LAPTM5/IRF1/DLG5/SDC4/CD86/LILRB1/VSIG4/GPNMB/LRRC32/MDK/LGALS9/LILRB4/IL2RA/FOXJ1	26
BP	GO:1990266	neutrophil migration	26/1197	122/18723	4.39551e-08	1.3964e-06	9.26975e-07	LGALS3/RAC2/ITGB2/C5AR1/FCER1G/RHOG/CCL2/CD74/CSF3R/TREM1/S100A8/S100A9/CCL5/VAV1/SLAMF8/MDK/CD99/IL1R1/CCL20/C3AR1/ADAM8/CXCL10/CXCL6/CXCL1/CXCL3/CCL18	26
BP	GO:0071216	cellular response to biotic stimulus	40/1197	246/18723	4.48426e-08	1.41641e-06	9.40258e-07	PYCARD/MAPK8/FCGR2B/CEBPB/CD14/SERPINE1/GSK3B/LILRB2/TSPO/TGFB1/ICAM1/CCL2/LTF/CASP1/LY96/SPI1/HAMP/TLR2/CLEC7A/TNFRSF1B/HCK/CCL5/LYN/CD86/LILRB1/TREM2/ZFP36/LILRA2/TNFAIP3/VIM/LY86/IL18/IL6/CXCL10/ASS1/CXCL6/EDNRB/CXCL1/CXCL3/IL1B	40
BP	GO:1903531	negative regulation of secretion by cell	29/1197	147/18723	4.57916e-08	1.43812e-06	9.5467e-07	HMGCR/VAMP8/KCNB1/FCGR2B/ANXA1/PPP1R9A/TNFRSF1A/ATP9A/CD300A/HMOX1/SPI1/ABAT/HLA-F/ASIC1/TNFRSF1B/LIF/RHBDF2/LILRB1/MAOB/NOTCH1/LGALS9/CHGA/OSM/ADORA1/UCP2/ABCC8/IL1B/IL13RA2/VSNL1	29
BP	GO:0071222	cellular response to lipopolysaccharide	36/1197	209/18723	4.6987e-08	1.46728e-06	9.74024e-07	PYCARD/MAPK8/CEBPB/CD14/SERPINE1/LILRB2/TSPO/TGFB1/ICAM1/CCL2/LTF/CASP1/LY96/SPI1/HAMP/TLR2/TNFRSF1B/HCK/CCL5/LYN/CD86/LILRB1/ZFP36/LILRA2/TNFAIP3/VIM/LY86/IL18/IL6/CXCL10/ASS1/CXCL6/EDNRB/CXCL1/CXCL3/IL1B	36
BP	GO:0032418	lysosome localization	20/1197	77/18723	4.925e-08	1.52925e-06	1.01517e-06	VAMP8/RAC2/FES/SPAG9/CD300A/HMOX1/IL4R/S100A13/STXBP2/STXBP1/LAT2/LYN/NPPA/MYH9/KIT/LGALS9/CHGA/RAB3A/CPLX2/IL13RA2	20
BP	GO:0001503	ossification	56/1197	408/18723	5.04646e-08	1.55816e-06	1.03436e-06	CLIC1/ACVR2B/MMP16/TCIRG1/PTCH1/ASF1A/SMPD3/ALOX5/HDAC4/CEBPB/THRA/TGFB1/MRC2/LTF/PBX1/CLEC5A/RRBP1/XYLT1/COL1A2/P2RX7/COL1A1/SRGN/SPP1/LOX/DHRS3/BMP2/SOX11/WWTR1/SLC24A3/IBSP/MMP14/GPNMB/COL6A1/MN1/CCR1/LRP4/IFITM1/NOTCH1/MDK/ECM1/JUNB/MMP9/COL5A2/STC1/TNC/IL6/MGP/SOX2/TFAP2A/WNT7B/CHRDL1/DKK1/CTSK/PTGS2/IGFBP5/TAC1	56
BP	GO:0071675	regulation of mononuclear cell migration	25/1197	115/18723	5.25678e-08	1.61082e-06	1.06931e-06	PLCB1/LGALS3/PYCARD/TNFRSF14/MSN/C5AR1/RARRES2/SERPINE1/CCL2/SPI1/CCL5/SLAMF8/LYN/CCR1/MDK/AIF1/ECM1/LGALS9/THBS1/CCL20/C3AR1/ADAM8/DUSP1/CXCL10/MSTN	25
BP	GO:0030217	T cell differentiation	41/1197	257/18723	5.2756e-08	1.61082e-06	1.06931e-06	TCIRG1/CHD7/PATZ1/SOX4/ANXA1/FCER1G/ZMIZ1/LILRB2/RELB/SOCS1/PPP3CB/CD74/SPI1/CTSL/IL4R/SASH3/CD4/BATF/IRF1/VAV1/HLA-DRA/TOX/CD86/CD3D/FZD7/MDK/KIT/LGALS9/LILRB4/PRKCZ/IL2RA/IL18/ADAM8/IL6/MAFB/PTPRC/GPR183/HLA-DOA/FOXJ1/IL1B/EGR1	41
BP	GO:0035249	synaptic transmission, glutamatergic	22/1197	92/18723	5.41942e-08	1.64559e-06	1.09239e-06	DGKI/TNR/NRXN1/GRIA2/GRIK2/NLGN1/GRID2/OPHN1/CCL2/UNC13A/STXBP1/SLC1A4/MAPK8IP2/CACNG2/CACNG4/NLGN3/GRIK3/ADORA1/SYT1/PTGS2/SLC17A7/ATP1A2	22
BP	GO:0051258	protein polymerization	45/1197	297/18723	5.81957e-08	1.75738e-06	1.16661e-06	CAMSAP2/CLASP2/MAP2/WASF1/FCHSD2/CAPG/CDK5R1/MAPT/ADD2/ARPC1B/PAK3/PYCARD/ARL3/PFN2/MICALL2/GMFG/FES/PPP1R9A/ARHGEF7/SSH3/ANG/STMN1/ICAM1/TMOD2/SPTBN2/VASP/TMSB4X/HCK/FGF13/HCLS1/FHOD3/WAS/HIP1R/CYFIP2/CLIP3/WASF3/STMN2/AIF1/TMSB10/ADD3/TPPP3/PSRC1/TUBB4A/SCIN/NEFL	45
BP	GO:0035987	endodermal cell differentiation	15/1197	45/18723	6.23193e-08	1.87162e-06	1.24244e-06	ITGB2/ITGA5/COL5A1/FN1/COL8A1/MMP14/ITGB5/COL6A1/MMP9/COL5A2/COL4A2/SOX2/LAMB1/ITGA7/DKK1	15
BP	GO:0050921	positive regulation of chemotaxis	28/1197	141/18723	6.71697e-08	2.00633e-06	1.33187e-06	HSPB1/RAC2/DSCAM/C5AR1/RARRES2/SERPINE1/GPSM3/TGFB1/CD74/SPI1/TMSB4X/CXCR4/CCL5/F3/TREM2/CCR1/MDK/AIF1/NTRK3/LGALS9/THBS1/CDH13/C3AR1/IL6/NRP1/CXCL10/MSTN/VEGFA	28
BP	GO:0048545	response to steroid hormone	49/1197	339/18723	6.90948e-08	2.05016e-06	1.36096e-06	CYBA/ANXA1/RBFOX2/ZMIZ1/TSPO/TGFB1/ICAM1/FOSL1/SSTR2/TLR2/ENG/IGFBP7/COL1A1/HEY1/SPP1/LOX/ADM/SERPINF1/CDKN1A/IGFBP2/BCHE/ZFP36/MAOB/NOTCH1/MDK/AIF1/NTRK3/THBS1/NR2E1/IL1RN/STC1/IL6/CAV1/SDC1/DUSP1/ASS1/WNT7B/CYBB/CA2/CCND1/MSTN/NKX2-2/PTGS2/NEFL/CNGA3/FOS/ATP1A2/SST/SOX10	49
BP	GO:1903034	regulation of response to wounding	31/1197	167/18723	6.9383e-08	2.05016e-06	1.36096e-06	CLASP2/HMGCR/TNR/ANXA2/SERPING1/CASK/GRN/FERMT1/ALOX5/ANXA1/TNFRSF12A/SERPINE1/PLAU/PDGFRA/ABAT/CLEC7A/CXCR4/THBD/SPP1/FLNA/F3/TNFAIP3/MDK/PDGFA/FAP/THBS1/C1QTNF1/CAV1/ABCC8/PROS1/PLAT	31
BP	GO:0071706	tumor necrosis factor superfamily cytokine production	33/1197	186/18723	8.19482e-08	2.39568e-06	1.59033e-06	CYBA/HSPB1/PYCARD/TYROBP/PIK3R1/CD14/PTPN6/TSPO/LTF/LY96/TLR2/SASH3/CLEC7A/HLA-E/CD33/CD86/LILRB1/TREM2/GPNMB/ZFP36/LILRA2/TNFAIP3/LGALS9/ACP5/THBS1/ADAM8/IL6/PTPRC/OAS1/CLU/CYBB/OAS2/ABCC8	33
BP	GO:1903555	regulation of tumor necrosis factor superfamily cytokine production	33/1197	186/18723	8.19482e-08	2.39568e-06	1.59033e-06	CYBA/HSPB1/PYCARD/TYROBP/PIK3R1/CD14/PTPN6/TSPO/LTF/LY96/TLR2/SASH3/CLEC7A/HLA-E/CD33/CD86/LILRB1/TREM2/GPNMB/ZFP36/LILRA2/TNFAIP3/LGALS9/ACP5/THBS1/ADAM8/IL6/PTPRC/OAS1/CLU/CYBB/OAS2/ABCC8	33
BP	GO:0050920	regulation of chemotaxis	37/1197	223/18723	8.37034e-08	2.43404e-06	1.61579e-06	HSPB1/RAC2/DSCAM/C5AR1/RARRES2/SERPINE1/GPSM3/TGFB1/CCL2/CD74/SPI1/PDGFRA/TMSB4X/CXCR4/CCL5/SLAMF8/LYN/F3/TREM2/CCR1/NOTCH1/MDK/AIF1/NTRK3/LGALS9/THBS1/CDH13/SEMA6B/C3AR1/IL6/NRP1/DUSP1/CXCL10/GPR183/MSTN/VEGFA/ANGPT2	37
BP	GO:0032535	regulation of cellular component size	53/1197	383/18723	8.78322e-08	2.54066e-06	1.68657e-06	MAP2/RUFY3/WASF1/FCHSD2/CAPG/CDK5R1/TNR/AKT3/MAPT/ADD2/ARPC1B/PAK3/PYCARD/PFN2/DSCAM/GMFG/MSN/PPP1R9A/SSH3/GSK3B/TRPV2/ICAM1/TMOD2/SPTBN2/VASP/ARHGAP4/TMSB4X/P2RX7/HCK/FGF13/HCLS1/FHOD3/VAV1/WAS/SPP1/FN1/HIP1R/CYFIP2/WASF3/KCNN4/PLEK/L1CAM/TMSB10/PPP1R15A/ADD3/SEMA6B/NRP1/WNT7B/OLFM1/SCIN/VEGFA/USH1C/NEFL	53
BP	GO:0007160	cell-matrix adhesion	38/1197	233/18723	8.93847e-08	2.57203e-06	1.7074e-06	CLASP2/RRAS/EFEMP2/TRIP6/CD63/CASK/FERMT1/ITGB2/PIK3R1/IQGAP1/ARHGEF7/SERPINE1/GSK3B/EMILIN1/PLAU/S100A10/ITGA3/FBLN5/ACTN1/FN1/SDC4/COL3A1/CD44/MMP14/ITGB5/ITGB4/ZYX/POSTN/BCR/L1CAM/RHOD/THBS1/PRKCZ/CDH13/COL5A3/NRP1/ITGA7/VEGFA	38
BP	GO:0045765	regulation of angiogenesis	49/1197	342/18723	9.12661e-08	2.61249e-06	1.73426e-06	RRAS/CHI3L1/AKT3/HSPB1/GRN/ALOX5/C5AR1/C3/PLXND1/SERPINE1/ITGA5/EMILIN1/STAB1/SP100/HMOX1/HSPB6/ENG/CXCR4/ADAM12/F3/ADM/SERPINF1/GPNMB/TNFAIP3/MDK/ECM1/HSPG2/THBS1/HIPK2/ANGPTL4/NR2E1/ITGAX/HTATIP2/COL4A2/C3AR1/IL6/NRP1/CXCL10/ADAMTS1/CYBB/DCN/CYP1B1/GADD45A/ABCC8/VEGFA/TSPAN12/ANGPT2/PPP1R16B/IL1B	49
BP	GO:0014013	regulation of gliogenesis	23/1197	103/18723	1.05786e-07	3.01243e-06	1.99975e-06	OLIG2/MYCN/TSPO/CLCF1/TGFB1/TLR2/CXCR4/TNFRSF1B/LYN/BMP2/LIF/SOX11/TREM2/NOTCH1/MDK/NTRK3/NR2E1/IL6/NKX2-2/ABCC8/DAAM2/IL1B/SOX10	23
BP	GO:0031644	regulation of nervous system process	28/1197	144/18723	1.07256e-07	3.03856e-06	2.0171e-06	TNR/NRXN1/TYMP/DLGAP1/CBLN1/NLGN1/TMEM100/FGF12/ABAT/TNFRSF1B/FABP5/CTSC/CUX2/RIMS2/WASF3/SLC8A2/RIMS1/CACNG4/PRKCZ/NLGN3/ITGAX/ADORA1/NPTXR/NMU/EDNRB/GRIN1/CCK/SOX10	28
BP	GO:0002253	activation of immune response	52/1197	375/18723	1.08618e-07	3.06136e-06	2.03223e-06	LGALS3/SERPING1/PAK3/PYCARD/TYROBP/FCGR2B/C5AR1/C3/FCER1G/THEMIS2/C1R/PTPN6/C1S/C1RL/CD300A/C1QA/C2/CLEC7A/C1QB/HCK/CFD/LAPTM5/VAV1/PLSCR1/FPR1/LAT2/LYN/HLA-DPB1/LCP2/VSIG4/TREM2/LILRA2/CFI/KCNN4/SUSD4/HLA-A/MNDA/GBP1/LILRB4/CFH/C3AR1/IGKC/PTPRC/FPR3/CLU/IGLC1/MASP1/HLA-DQB1/IGHG1/IL1B/MFAP4/IGHM	52
BP	GO:0002577	regulation of antigen processing and presentation	10/1197	20/18723	1.1248e-07	3.15404e-06	2.09376e-06	PYCARD/FCGR2B/SLC11A1/LILRB2/HFE/CD74/WAS/TREM2/THBS1/HLA-DOA	10
BP	GO:0001774	microglial cell activation	15/1197	47/18723	1.20311e-07	3.35648e-06	2.22814e-06	MAPT/TYROBP/GRN/ITGB2/C5AR1/C1QA/TLR2/ITGAM/CTSC/NAMPT/TREM2/AIF1/IL6/PTPRC/CLU	15
BP	GO:0043304	regulation of mast cell degranulation	12/1197	30/18723	1.29897e-07	3.58824e-06	2.38199e-06	VAMP8/RAC2/FES/CD300A/HMOX1/IL4R/STXBP2/STXBP1/LYN/NPPA/LGALS9/IL13RA2	12
BP	GO:0002573	myeloid leukocyte differentiation	35/1197	208/18723	1.30577e-07	3.58824e-06	2.38199e-06	ANXA2/TCIRG1/TYROBP/FES/PIK3R1/CEBPB/TGFB1/RELB/LTF/CD74/SPI1/LTBR/TLR2/CD4/BATF/HCLS1/LILRB3/LYN/LIF/LILRB1/MYH9/TREM2/CCR1/IRF7/KIT/LILRB4/JUNB/MMP9/EVI2B/MAFB/MT1G/GPR183/CA2/VEGFA/FOS	35
BP	GO:0006836	neurotransmitter transport	35/1197	208/18723	1.30577e-07	3.58824e-06	2.38199e-06	NRXN1/CASK/NRXN2/SLC1A1/PPP1R9A/NLGN1/GSK3B/UNC13A/ASIC1/CSPG5/SLC1A6/SLC38A1/STXBP2/STXBP1/SYP/RIMS2/SV2A/RIMS3/RIMS1/ERC2/SNAP25/KCNJ10/SNCAIP/SYT1/RAB3A/SYN1/SLC6A1/CPLX2/SYN2/SV2B/SLC17A7/SYNGR3/CAMK2A/ATP1A2/RPH3A	35
BP	GO:0001706	endoderm formation	16/1197	54/18723	1.47036e-07	4.02046e-06	2.66891e-06	ITGB2/ITGA5/COL5A1/FN1/COL8A1/MMP14/ITGB5/COL6A1/MMP9/COL5A2/COL4A2/SOX2/LAMB1/DUSP1/ITGA7/DKK1	16
BP	GO:1901216	positive regulation of neuron death	22/1197	97/18723	1.48763e-07	4.04753e-06	2.68688e-06	CDK5R1/MAPT/PAK3/TYROBP/FCGR2B/GRN/SARM1/ITGB2/HDAC4/GSK3B/ASCL1/CTSZ/C1QA/ITGAM/NQO1/ADORA1/CLU/TFAP2A/NUPR1/DKK1/EGR1/FOS	22
BP	GO:0030900	forebrain development	52/1197	379/18723	1.53112e-07	4.14534e-06	2.75181e-06	PLCB1/CDK5R1/TNR/TOP2B/ELAVL4/CHD7/OLIG2/ATAT1/TYROBP/SLIT1/RAPGEF2/PGAP1/ZMIZ1/GSK3B/OPHN1/ASCL1/TACC2/SSTR2/GNAO1/BCAN/CXCR4/FGF13/ITGAM/VAX2/FLNA/TOX/NEUROD1/COL3A1/BCL2A1/BMP2/ERBB4/NFIB/RAC3/SOX3/KIF1A/CNTNAP2/NOTCH1/MDK/CHRNB2/NTRK2/KCNC1/NR2E1/SEMA6B/SOX2/LAMB1/NRP1/WNT7B/CDK5R2/NEFL/NPY/ATP1A2/NRGN	52
BP	GO:1901342	regulation of vasculature development	49/1197	348/18723	1.57168e-07	4.2343e-06	2.81087e-06	RRAS/CHI3L1/AKT3/HSPB1/GRN/ALOX5/C5AR1/C3/PLXND1/SERPINE1/ITGA5/EMILIN1/STAB1/SP100/HMOX1/HSPB6/ENG/CXCR4/ADAM12/F3/ADM/SERPINF1/GPNMB/TNFAIP3/MDK/ECM1/HSPG2/THBS1/HIPK2/ANGPTL4/NR2E1/ITGAX/HTATIP2/COL4A2/C3AR1/IL6/NRP1/CXCL10/ADAMTS1/CYBB/DCN/CYP1B1/GADD45A/ABCC8/VEGFA/TSPAN12/ANGPT2/PPP1R16B/IL1B	49
BP	GO:0044706	multi-multicellular organism process	36/1197	220/18723	1.7806e-07	4.77375e-06	3.16897e-06	TIMP1/CTSB/HEXB/ARHGDIB/TRO/HFE/FOSL1/IGFBP7/ITGA3/SLC38A1/THBD/SPP1/B4GALT1/NAMPT/TEAD3/LIF/NPPA/ADM/IGFBP2/ITGB4/LGALS9/JUNB/MMP9/STC1/TPPP3/FBLN1/UCP2/ABCC8/VEGFA/MMP7/ANGPT2/PTGS2/IL1B/IGFBP5/FOS/TAC1	36
BP	GO:0002367	cytokine production involved in immune response	22/1197	98/18723	1.80382e-07	4.81252e-06	3.1947e-06	TNFRSF14/TGFB1/HFE/HMOX1/CD74/HLA-F/TREM1/BST2/SASH3/CLEC7A/TNFRSF1B/HLA-E/LAPTM5/LILRB1/HLA-A/KIT/LILRB4/PRKCZ/IL1R1/IL18/IL6/IL1B	22
BP	GO:0051384	response to glucocorticoid	28/1197	148/18723	1.9561e-07	5.19358e-06	3.44766e-06	ANXA1/ICAM1/FOSL1/SSTR2/IGFBP7/HEY1/ADM/SERPINF1/CDKN1A/IGFBP2/BCHE/ZFP36/MAOB/MDK/AIF1/NTRK3/IL1RN/STC1/IL6/SDC1/DUSP1/ASS1/WNT7B/CCND1/MSTN/PTGS2/NEFL/FOS	28
BP	GO:0033006	regulation of mast cell activation involved in immune response	12/1197	31/18723	1.99625e-07	5.27469e-06	3.50151e-06	VAMP8/RAC2/FES/CD300A/HMOX1/IL4R/STXBP2/STXBP1/LYN/NPPA/LGALS9/IL13RA2	12
BP	GO:0007565	female pregnancy	33/1197	193/18723	2.01749e-07	5.28007e-06	3.50508e-06	TIMP1/CTSB/ARHGDIB/TRO/HFE/FOSL1/IGFBP7/ITGA3/SLC38A1/THBD/SPP1/NAMPT/TEAD3/LIF/NPPA/ADM/IGFBP2/ITGB4/LGALS9/JUNB/MMP9/STC1/TPPP3/FBLN1/UCP2/ABCC8/VEGFA/MMP7/ANGPT2/PTGS2/IL1B/IGFBP5/FOS	33
BP	GO:0050731	positive regulation of peptidyl-tyrosine phosphorylation	33/1197	193/18723	2.01749e-07	5.28007e-06	3.50508e-06	CNTN1/TNFRSF14/TNFRSF1A/IQGAP1/NCF1/ITGA5/CLCF1/TGFB1/ICAM1/TNK2/CD74/CLEC7A/CD4/CCL5/HCLS1/LYN/CD44/LIF/ERBB4/TREM2/LRP4/DOCK3/KIT/OSM/IL18/ADORA1/IL6/PTPRC/NRP1/FCGR1A/ERBB3/VEGFA/CCK	33
BP	GO:0030168	platelet activation	25/1197	123/18723	2.09918e-07	5.46781e-06	3.62971e-06	CLIC1/DGKI/HSPB1/PDPN/DGKB/MYL12A/FCER1G/PTPN6/MYL9/PDGFRA/ABAT/VAV1/PLSCR1/THBD/STXBP1/FLNA/FN1/LYN/COL3A1/MYH9/PLEK/PDGFA/C1QTNF1/IL6/CSRP1	25
BP	GO:0050805	negative regulation of synaptic transmission	18/1197	69/18723	2.12998e-07	5.52186e-06	3.66559e-06	TNR/MAPT/KCNB1/SHANK2/SORCS3/CBLN1/PPP1R9A/LILRB2/GRID2/ASIC1/STXBP1/GNAI1/BCHE/GRIK3/ADORA1/SLC6A1/PTGS2/IL1B	18
BP	GO:0031341	regulation of cell killing	22/1197	99/18723	2.18085e-07	5.62721e-06	3.73552e-06	MAPK8/TYROBP/FCGR2B/ICAM1/PPP3CB/SPI1/HLA-F/CLEC7A/P2RX7/HLA-E/VAV1/ITGAM/HLA-DRA/HLA-B/MICA/LILRB1/PRF1/HLA-A/LGALS9/CFH/PTPRC/CXCL6	22
BP	GO:0031532	actin cytoskeleton reorganization	23/1197	107/18723	2.21146e-07	5.6531e-06	3.75271e-06	RAP2A/MICALL2/GMFG/FES/ANXA1/PDLIM4/ARHGDIB/SHC1/BRSK2/PDGFRA/PARVB/HCK/HCLS1/FLNA/EFS/THSD7A/GPR65/MYH9/PLEK/MDK/NTRK3/KIT/NRP1	23
BP	GO:1903557	positive regulation of tumor necrosis factor superfamily cytokine production	23/1197	107/18723	2.21146e-07	5.6531e-06	3.75271e-06	CYBA/HSPB1/PYCARD/TYROBP/PIK3R1/CD14/LY96/TLR2/SASH3/CLEC7A/HLA-E/CD86/LILRA2/LGALS9/THBS1/ADAM8/IL6/PTPRC/OAS1/CLU/CYBB/OAS2/ABCC8	23
BP	GO:0045730	respiratory burst	13/1197	37/18723	2.3467e-07	5.97105e-06	3.96378e-06	CYBA/RAC2/NCF4/GRN/SLC11A1/NCF1/CLEC7A/NCF2/HCK/SLAMF8/CD52/TREM2/CYBB	13
BP	GO:1902904	negative regulation of supramolecular fiber organization	30/1197	167/18723	2.37628e-07	6.01846e-06	3.99524e-06	CAMSAP2/CLASP2/MAP2/CAPG/ADD2/PFN2/GMFG/PIK3R1/PPP1R9A/ARHGEF7/SSH3/STMN1/EMILIN1/TMOD2/SPTBN2/TMSB4X/FGF13/FHOD3/WAS/HIP1R/CLIP3/TREM2/STMN2/TMSB10/ADD3/APC2/CLU/TUBB4A/SCIN/CRYAB	30
BP	GO:0036230	granulocyte activation	14/1197	43/18723	2.3981e-07	6.04586e-06	4.01344e-06	TYROBP/FCGR2B/GRN/ITGB2/FCER1G/CD300A/SPI1/CCL5/STXBP2/ITGAM/PLA2G2A/LILRA2/IL18/CXCL6	14
BP	GO:0030098	lymphocyte differentiation	51/1197	374/18723	2.44321e-07	6.13145e-06	4.07025e-06	LGALS1/TCIRG1/CHD7/KAT7/PATZ1/FCGR2B/SOX4/ANXA1/HDAC4/FCER1G/PIK3R1/ZMIZ1/PTPN6/LILRB2/CLCF1/RELB/SOCS1/PBX1/PPP3CB/CD74/SPI1/CTSL/IL4R/SASH3/CD4/BATF/IRF1/VAV1/SLAMF8/HLA-DRA/TOX/CD86/CD3D/MMP14/FZD7/MDK/KIT/LGALS9/LILRB4/PRKCZ/IL2RA/IL18/ADAM8/IL6/MAFB/PTPRC/GPR183/HLA-DOA/FOXJ1/IL1B/EGR1	51
BP	GO:1903038	negative regulation of leukocyte cell-cell adhesion	27/1197	141/18723	2.49397e-07	6.23039e-06	4.13593e-06	LGALS3/TNFRSF14/FCGR2B/ANXA1/CEBPB/PTPN6/LILRB2/CD300A/HFE/SOCS1/CD74/IL4R/LAPTM5/IRF1/DLG5/SDC4/CD86/LILRB1/VSIG4/GPNMB/LRRC32/MDK/LGALS9/LILRB4/IL2RA/ASS1/FOXJ1	27
BP	GO:1900452	regulation of long-term synaptic depression	8/1197	13/18723	2.62878e-07	6.508e-06	4.32022e-06	MAPT/KCNB1/SORCS3/CBLN1/PPP1R9A/LILRB2/GRID2/ADORA1	8
BP	GO:2001198	regulation of dendritic cell differentiation	8/1197	13/18723	2.62878e-07	6.508e-06	4.32022e-06	FCGR2B/CEBPB/LILRB2/TMEM176B/TMEM176A/HLA-B/LILRB1/LGALS9	8
BP	GO:0002706	regulation of lymphocyte mediated immunity	30/1197	168/18723	2.71903e-07	6.70125e-06	4.44851e-06	FCGR2B/TNFSF13/C3/PTPN6/CLCF1/TGFB1/HFE/PPP3CB/HLA-F/SASH3/TNFRSF1B/HLA-E/VAV1/WAS/HLA-DRA/HLA-B/MICA/LILRB1/TREM2/SUSD4/HLA-A/LGALS9/LILRB4/PRKCZ/IL1R1/IL18/IL6/PTPRC/FOXJ1/IL1B	30
BP	GO:0071621	granulocyte chemotaxis	25/1197	125/18723	2.90495e-07	7.1275e-06	4.73146e-06	LGALS3/RAC2/ITGB2/C5AR1/ANXA1/FCER1G/RARRES2/CCL2/CD74/CSF3R/TREM1/S100A8/S100A9/CCL5/VAV1/MDK/THBS1/CCL20/C3AR1/CXCL10/MSTN/CXCL6/CXCL1/CXCL3/CCL18	25
BP	GO:0071674	mononuclear cell migration	33/1197	196/18723	2.92074e-07	7.13438e-06	4.73603e-06	PLCB1/LGALS3/PYCARD/TNFRSF14/ALOX5/MSN/C5AR1/ANXA1/RARRES2/SERPINE1/ICAM1/CCL2/SPI1/CXCR4/CCL5/SLAMF8/LYN/CCR1/MDK/AIF1/ECM1/CD99/LGALS9/THBS1/CCL20/C3AR1/ADAM8/IL6/DUSP1/CXCL10/GPR183/MSTN/CCL18	33
BP	GO:0060249	anatomical structure homeostasis	45/1197	314/18723	3.01633e-07	7.3353e-06	4.8694e-06	AKT3/TCIRG1/HSPB1/RAC2/SLC1A1/BBS10/APBB2/CDHR1/SH3GL2/LTF/HAMP/RCN3/SASH3/P2RX7/ATP2B2/TUB/LYZ/SPP1/LOX/NEUROD1/SERPINA3/CRB1/WWTR1/RAC3/SLC8A2/TNFAIP3/SLC39A8/NOTCH1/LAMA2/TNFRSF11B/ACP5/ADORA1/ADAM8/IL6/IGKC/LAMC1/OAS1/TJP2/CA2/MSTN/ABCC8/CTSK/VEGFA/USH1C/PTGS2	45
BP	GO:0002456	T cell mediated immunity	23/1197	109/18723	3.14868e-07	7.62342e-06	5.06067e-06	FCGR2B/HFE/ICAM1/PPP3CB/HLA-F/SASH3/TNFRSF1B/HLA-E/WAS/HLA-DRA/CTSC/HLA-B/MICA/LILRB1/PRF1/HLA-A/LILRB4/PRKCZ/IL1R1/IL18/IL6/PTPRC/IL1B	23
BP	GO:0061041	regulation of wound healing	26/1197	134/18723	3.16329e-07	7.6252e-06	5.06185e-06	CLASP2/HMGCR/ANXA2/SERPING1/CASK/FERMT1/ALOX5/ANXA1/TNFRSF12A/SERPINE1/PLAU/PDGFRA/ABAT/CLEC7A/CXCR4/THBD/F3/TNFAIP3/PDGFA/FAP/THBS1/C1QTNF1/CAV1/ABCC8/PROS1/PLAT	26
BP	GO:0017156	calcium-ion regulated exocytosis	17/1197	64/18723	3.48022e-07	8.35252e-06	5.54467e-06	KCNB1/SCAMP5/RAPGEF4/PPP3CB/UNC13A/STXBP1/RIMS2/MYH9/RIMS3/RIMS1/NOTCH1/SYT1/RAB3A/CDK5R2/SYT13/SCIN/SYN2	17
BP	GO:0071346	cellular response to interferon-gamma	24/1197	118/18723	3.6078e-07	8.62106e-06	5.72294e-06	SP100/ICAM1/CCL2/SOCS1/CASP1/CD58/TLR2/HCK/CCL5/IRF1/WAS/STXBP1/RAB20/NMI/ZYX/AIF1/LGALS9/VIM/GBP1/HLA-DPA1/CCL20/GBP2/ASS1/CCL18	24
BP	GO:1903035	negative regulation of response to wounding	21/1197	94/18723	3.72318e-07	8.85827e-06	5.8804e-06	CLASP2/HMGCR/TNR/ANXA2/SERPING1/CASK/ALOX5/SERPINE1/PLAU/PDGFRA/ABAT/THBD/SPP1/MDK/PDGFA/FAP/THBS1/C1QTNF1/ABCC8/PROS1/PLAT	21
BP	GO:0002764	immune response-regulating signaling pathway	59/1197	468/18723	4.40694e-07	1.04399e-05	6.93033e-06	LGALS3/CYBA/PAK3/MAPK8/TYROBP/FCGR2B/SLC15A3/SARM1/C5AR1/FCER1G/CD14/THEMIS2/PTPN6/LILRB2/CD300A/LTF/LY96/TLR2/CLEC7A/HCK/UNC93B1/LAPTM5/IRF1/VAV1/PLSCR1/FPR1/CD33/LAT2/LYN/HLA-DPB1/IFI35/LCP2/MAPK10/LILRB1/NMI/TREM2/LILRA2/TNFAIP3/KCNN4/IRF7/HLA-A/KIT/MNDA/GBP1/LILRB4/CTSS/C3AR1/CAV1/IGKC/BIRC3/PTPRC/FPR3/OAS1/IGLC1/FCGR1B/COLEC12/HLA-DQB1/IGHG1/IGHM	59
BP	GO:0050764	regulation of phagocytosis	21/1197	95/18723	4.4952e-07	1.05468e-05	7.00133e-06	CYBA/PYCARD/PLA2G5/FCGR2B/C3/FCER1G/SLC11A1/CD300A/CCL2/TLR2/C2/CLEC7A/HCK/TUB/PLSCR1/PTX3/TREM2/IL2RG/CNN2/PTPRC/IL1B	21
BP	GO:0032640	tumor necrosis factor production	31/1197	181/18723	4.50966e-07	1.05468e-05	7.00133e-06	CYBA/HSPB1/PYCARD/TYROBP/PIK3R1/CD14/PTPN6/TSPO/LTF/LY96/TLR2/SASH3/CLEC7A/HLA-E/CD33/LILRB1/TREM2/GPNMB/ZFP36/LILRA2/TNFAIP3/LGALS9/ACP5/THBS1/IL6/PTPRC/OAS1/CLU/CYBB/OAS2/ABCC8	31
BP	GO:0032680	regulation of tumor necrosis factor production	31/1197	181/18723	4.50966e-07	1.05468e-05	7.00133e-06	CYBA/HSPB1/PYCARD/TYROBP/PIK3R1/CD14/PTPN6/TSPO/LTF/LY96/TLR2/SASH3/CLEC7A/HLA-E/CD33/LILRB1/TREM2/GPNMB/ZFP36/LILRA2/TNFAIP3/LGALS9/ACP5/THBS1/IL6/PTPRC/OAS1/CLU/CYBB/OAS2/ABCC8	31
BP	GO:0008360	regulation of cell shape	28/1197	154/18723	4.5995e-07	1.07114e-05	7.11056e-06	PDPN/RAC2/ITGB2/FES/MSN/MYL12A/ANXA1/HEXB/RHOG/PLXND1/MYH10/ICAM1/CCL2/FAM171A1/PARVB/HCK/MYO10/LST1/FN1/FMNL1/MYH9/WASF3/RAC3/RHOD/KIT/PALM/ITGA7/VEGFA	28
BP	GO:0042742	defense response to bacterium	48/1197	350/18723	4.63746e-07	1.07542e-05	7.13898e-06	GSDMD/CYBA/PYCARD/TNFRSF14/GRN/C5AR1/FCER1G/SLC11A1/CEBPB/TNFRSF1A/RARRES2/SERPINE1/ANG/STAB1/LTF/SHC1/CASP1/HAMP/TLR2/TREM1/S100A8/S100A9/CD4/HLA-E/SLAMF8/LYZ/MICA/RNASE6/PLA2G2A/TREM2/HLA-A/PI3/CHGA/HP/ACP5/GNLY/CCL20/GBP2/SLPI/IL6/IGKC/OAS1/IGLC1/OAS2/CXCL6/COLEC12/IGHG1/IGHM	48
BP	GO:0001894	tissue homeostasis	40/1197	268/18723	4.68853e-07	1.0827e-05	7.18728e-06	AKT3/TCIRG1/HSPB1/RAC2/SLC1A1/BBS10/APBB2/CDHR1/SH3GL2/LTF/HAMP/RCN3/SASH3/P2RX7/TUB/LYZ/SPP1/NEUROD1/SERPINA3/CRB1/WWTR1/RAC3/TNFAIP3/SLC39A8/NOTCH1/LAMA2/TNFRSF11B/ACP5/ADAM8/IL6/IGKC/LAMC1/OAS1/TJP2/CA2/ABCC8/CTSK/VEGFA/USH1C/PTGS2	40
BP	GO:0071496	cellular response to external stimulus	45/1197	320/18723	5.1927e-07	1.1941e-05	7.92684e-06	GSDMD/CYBA/MAPK8/UPP1/KCNB1/SIPA1/FES/HDAC4/TNFRSF1A/WIPI1/GDAP1/SREBF2/HFE/ICAM1/FOSL1/CASP1/HMOX1/BRSK2/PDE2A/LTBR/SLC39A4/ENG/COL1A1/IRF1/PIEZO1/LYN/NAMPT/NPPA/CBS/FAS/CDKN1A/MN1/POSTN/AIF1/CNN2/TNC/PTPRC/FOLR1/UCP2/GADD45A/MMP7/PTGS2/IL1B/FOS/ATP1A2	45
BP	GO:0002718	regulation of cytokine production involved in immune response	21/1197	96/18723	5.41135e-07	1.2392e-05	8.22621e-06	TNFRSF14/TGFB1/HFE/HMOX1/CD74/HLA-F/BST2/SASH3/CLEC7A/TNFRSF1B/HLA-E/LAPTM5/LILRB1/HLA-A/KIT/LILRB4/PRKCZ/IL1R1/IL18/IL6/IL1B	21
BP	GO:0002507	tolerance induction	11/1197	28/18723	5.44034e-07	1.24067e-05	8.23596e-06	PHLPP1/LILRB2/XKR8/HLA-E/HLA-B/LYN/TNFAIP3/LGALS9/LILRB4/IL2RA/FOXJ1	11
BP	GO:0071260	cellular response to mechanical stimulus	19/1197	81/18723	5.96997e-07	1.35583e-05	9.0004e-06	CYBA/MAPK8/HDAC4/TNFRSF1A/CASP1/PDE2A/LTBR/ENG/COL1A1/IRF1/PIEZO1/NPPA/FAS/CNN2/GADD45A/MMP7/PTGS2/IL1B/ATP1A2	19
BP	GO:0043523	regulation of neuron apoptotic process	34/1197	212/18723	6.28553e-07	1.42162e-05	9.43714e-06	CDK5R1/TOX3/PAK3/TYROBP/KCNB1/SLC1A1/GRN/C5AR1/HDAC4/CEBPB/CLCF1/GRID2/ASCL1/CCL2/CTSZ/HMOX1/OXR1/ITGAM/STXBP1/TREM2/CNTFR/NQO1/MDK/HIPK2/NTRK2/ADAM8/FAIM2/NRP1/TFAP2A/NUPR1/AGAP2/ERBB3/SNCB/NEFL	34
BP	GO:1903532	positive regulation of secretion by cell	41/1197	282/18723	6.85403e-07	1.54384e-05	1.02485e-05	CLASP2/VAMP8/KCNB1/SMPD3/ITGB2/SOX4/NLGN1/GLUD1/MYH10/SCAMP5/TGFB1/ANG/HFE/PPP3CB/ABAT/HLA-F/TLR2/IL4R/ITGAM/SPP1/STXBP1/CD33/SDC4/BMP2/SOX11/NPPA/TREM2/KCNN4/CHRNB2/C1QTNF1/ADAM8/SDC1/SYT1/RAB3A/GPR27/CDK5R2/NMU/IL1B/CCK/TAC1/VSNL1	41
BP	GO:0051017	actin filament bundle assembly	28/1197	157/18723	6.91635e-07	1.5479e-05	1.02755e-05	CLASP2/ADD2/PPM1E/MTSS1/PFN2/PIK3R1/PPP1R9A/MARCKS/STMN1/FAM171A1/S100A10/WAS/ACTN1/FLNA/SDC4/GPR65/PLS3/ITGB5/PLEK/ZYX/PDLIM1/AIF1/RHOD/LCP1/SYNPO/NRP1/USH1C/TAC1	28
BP	GO:0002707	negative regulation of lymphocyte mediated immunity	15/1197	53/18723	6.95656e-07	1.5479e-05	1.02755e-05	FCGR2B/PTPN6/HFE/PPP3CB/HLA-F/HLA-E/HLA-B/MICA/LILRB1/SUSD4/HLA-A/LGALS9/LILRB4/PTPRC/FOXJ1	15
BP	GO:0050819	negative regulation of coagulation	15/1197	53/18723	6.95656e-07	1.5479e-05	1.02755e-05	ANXA2/SERPING1/SERPINE1/PROCR/PLAU/PDGFRA/ABAT/THBD/ANXA5/PDGFA/FAP/THBS1/C1QTNF1/PROS1/PLAT	15
BP	GO:0070527	platelet aggregation	17/1197	67/18723	7.08609e-07	1.57037e-05	1.04246e-05	CLIC1/HSPB1/PDPN/MYL12A/PTPN6/MYL9/PDGFRA/ABAT/STXBP1/FLNA/FN1/LYN/MYH9/PLEK/C1QTNF1/IL6/CSRP1	17
BP	GO:0050768	negative regulation of neurogenesis	26/1197	140/18723	7.68256e-07	1.69572e-05	1.12567e-05	MAP2/RUFY3/CDK5R1/TNR/DLL3/RAPGEF2/MYCN/TSPO/ARHGAP4/FGF13/SPP1/SOX11/TREM2/LRP4/NOTCH1/NTRK3/NR2E1/SEMA6B/EFNB3/IL6/NRP1/ABCC8/BRINP1/DAAM2/IL1B/SOX10	26
BP	GO:0052548	regulation of endopeptidase activity	55/1197	432/18723	7.90981e-07	1.73889e-05	1.15433e-05	TIMP1/MAPT/ANXA2/PLAUR/SERPING1/PYCARD/SERPINA1/SLC1A1/CSTA/GPX1/C3/CTSD/SERPINE1/SERPINB6/LTF/CASP1/SERPINB1/SERPINH1/CAST/BST2/S100A8/RPS6KA1/S100A9/CLEC7A/LAPTM5/RENBP/PSMB8/PSMB9/LYN/HIP1R/COL6A3/TNFAIP8/SERPINA3/CD44/F3/SERPINF1/CYFIP2/FAS/PI3/LGALS9/THBS1/RARRES1/MMP9/SLPI/BIRC3/SOX2/SERPINA5/PCSK1N/GRIN1/SPOCK1/VEGFA/PROS1/PTGS2/CCK/CRYAB	55
BP	GO:0097028	dendritic cell differentiation	14/1197	47/18723	8.21186e-07	1.7981e-05	1.19364e-05	FCGR2B/CEBPB/LILRB2/TMEM176B/TMEM176A/RELB/SPI1/LTBR/BATF/HLA-B/LYN/LILRB1/TREM2/LGALS9	14
BP	GO:0031333	negative regulation of protein-containing complex assembly	26/1197	141/18723	8.85564e-07	1.93137e-05	1.28211e-05	MAP2/CAPG/ADD2/PFN2/ARHGEF7/SSH3/GSK3B/THRA/STMN1/TMOD2/SPTBN2/TMSB4X/FHOD3/STXBP1/HIP1R/CLIP3/TREM2/STMN2/TMSB10/ADD3/PRKCZ/CLU/TUBB4A/DKK1/SCIN/CRYAB	26
BP	GO:0048678	response to axon injury	19/1197	83/18723	8.91752e-07	1.93718e-05	1.28596e-05	LGALS1/TNR/TYROBP/SLC1A1/GRN/SARM1/TSPO/LAMB2/SPP1/FLNA/LYN/KCNK2/TREM2/AIF1/NTRK3/NREP/TNC/FOLR1/NEFL	19
BP	GO:0070665	positive regulation of leukocyte proliferation	27/1197	150/18723	9.01302e-07	1.94258e-05	1.28955e-05	PYCARD/ANXA1/LILRB2/CLCF1/CD74/BST2/SASH3/CCL5/HLA-E/LYN/CD86/HLA-DPB1/HLA-DMB/CDKN1A/IGFBP2/HLA-A/AIF1/LGALS9/CHRNB2/HLA-DPA1/IL2RA/IL18/IL6/PTPRC/GPR183/IL1B/TAC1	27
BP	GO:0007229	integrin-mediated signaling pathway	22/1197	107/18723	9.03346e-07	1.94258e-05	1.28955e-05	TIMP1/CD63/FERMT1/ITGB2/ITGA5/SLC2A10/HCK/ITGA3/VAV1/ITGAM/FLNA/FN1/COL3A1/MYH9/ITGB5/ITGB4/PLEK/ZYX/ITGAX/NRP1/ITGA7/ADAMTS1	22
BP	GO:0050769	positive regulation of neurogenesis	35/1197	225/18723	9.04842e-07	1.94258e-05	1.28955e-05	RUFY3/SS18L1/MAPT/PAK3/OLIG2/DSCAM/PLXND1/TSPO/CLCF1/TGFB1/TRPV2/ASCL1/TLR2/CXCR4/TNFRSF1B/CUX2/FN1/LYN/BMP2/LIF/SOX11/SERPINF1/PTPRD/NOTCH1/MDK/L1CAM/KIT/NTRK2/IL6/NRP1/NKX2-2/VEGFA/NEFL/IL1B/SOX10	35
BP	GO:0051924	regulation of calcium ion transport	38/1197	255/18723	9.37854e-07	2.00562e-05	1.3314e-05	LGALS3/CYBA/CHD7/CASK/AKAP6/PTPN6/LILRB2/TSPO/TRPV2/ICAM1/CCL2/GNAO1/JPH3/CXCR4/CD4/P2RX7/CCL5/CD33/LYN/NPPA/LILRB1/LILRA2/CCR1/FGF14/EHD3/STAC/STC1/CAMK2G/CAV1/CXCL10/GRIN1/ADCYAP1R1/PLP1/PTGS2/CAMK2A/HPCA/ATP1A2/SLN	38
BP	GO:0001911	negative regulation of leukocyte mediated cytotoxicity	10/1197	24/18723	9.42816e-07	2.00842e-05	1.33325e-05	FCGR2B/PPP3CB/HLA-F/HLA-E/HLA-B/MICA/LILRB1/HLA-A/LGALS9/PTPRC	10
BP	GO:0051402	neuron apoptotic process	37/1197	246/18723	1.03401e-06	2.19419e-05	1.45657e-05	CDK5R1/TOX3/PAK3/TYROBP/KCNB1/SLC1A1/GRN/C5AR1/GPX1/HDAC4/CEBPB/CLCF1/GRID2/ASCL1/CCL2/CTSZ/HMOX1/OXR1/SCN2A/ITGAM/STXBP1/TREM2/FAS/CNTFR/NQO1/MDK/HIPK2/NTRK2/ADAM8/FAIM2/NRP1/TFAP2A/NUPR1/AGAP2/ERBB3/SNCB/NEFL	37
BP	GO:0034446	substrate adhesion-dependent cell spreading	22/1197	108/18723	1.06685e-06	2.25515e-05	1.49704e-05	PDPN/MICALL2/PIK3R1/ARHGEF7/LAMB2/ATRNL1/PARVB/CSPG5/S100A10/FLNA/FN1/RAC3/FZD7/POSTN/MDK/GBP1/FBLN1/LAMC1/LAMB1/NRP1/LAMC3/SPRY4	22
BP	GO:0051966	regulation of synaptic transmission, glutamatergic	17/1197	69/18723	1.11004e-06	2.33746e-05	1.55168e-05	DGKI/TNR/NRXN1/NLGN1/OPHN1/CCL2/UNC13A/STXBP1/MAPK8IP2/CACNG2/CACNG4/NLGN3/GRIK3/ADORA1/SYT1/PTGS2/ATP1A2	17
BP	GO:0050673	epithelial cell proliferation	55/1197	437/18723	1.13827e-06	2.38776e-05	1.58507e-05	AKT3/CYBA/PTCH1/MTSS1/CASK/GRN/FERMT1/ALOX5/C5AR1/GPX1/CEBPB/EYA1/TGFB1/ANG/CCL2/SERPINB1/FGF9/HMOX1/COL8A2/RPS6KA1/B4GALT1/BMP2/SOX11/F3/SERPINF1/COL8A1/NFIB/LGR5/MMP14/ZFP36/TNFAIP3/FZD7/NOTCH1/MDK/ECM1/KIT/IGFBP4/RAP1GAP/FAP/THBS1/CDH13/LOXL2/IL6/CAV1/LAMC1/SOX2/LAMB1/NRP1/NUPR1/CCND1/EDNRB/VEGFA/PPP1R16B/IGFBP5/FABP7	55
BP	GO:0031098	stress-activated protein kinase signaling cascade	37/1197	247/18723	1.14292e-06	2.38839e-05	1.58549e-05	PLCB1/RAP2A/HMGCR/ZMYND11/EPHB1/PYCARD/MAPK8/KAT7/FCGR2B/PHLPP1/NCF1/SPI1/ANKRD6/LTBR/CLEC7A/GADD45G/LYN/MAPK13/BMP2/NPPA/MAPK10/TREM2/FAS/ZFP36/IGFBP6/FZD7/GADD45B/LGALS9/MAPK8IP2/HIPK2/MDFIC/DUSP1/WNT7B/GADD45A/VEGFA/IL1B/CRYAB	37
BP	GO:0010720	positive regulation of cell development	42/1197	298/18723	1.16318e-06	2.42153e-05	1.60749e-05	RUFY3/SS18L1/MAPT/PAK3/OLIG2/TYROBP/DSCAM/ARHGEF7/PLXND1/TSPO/CLCF1/TGFB1/TRPV2/ASCL1/TLR2/CLEC7A/CXCR4/TNFRSF1B/CSPG5/S100A10/FLNA/CUX2/FN1/LYN/BMP2/LIF/SOX11/SERPINF1/RAC3/PTPRD/NOTCH1/MDK/L1CAM/KIT/NTRK2/IL6/NRP1/NKX2-2/VEGFA/NEFL/IL1B/SOX10	42
BP	GO:0061572	actin filament bundle organization	28/1197	161/18723	1.16902e-06	2.42451e-05	1.60946e-05	CLASP2/ADD2/PPM1E/MTSS1/PFN2/PIK3R1/PPP1R9A/MARCKS/STMN1/FAM171A1/S100A10/WAS/ACTN1/FLNA/SDC4/GPR65/PLS3/ITGB5/PLEK/ZYX/PDLIM1/AIF1/RHOD/LCP1/SYNPO/NRP1/USH1C/TAC1	28
BP	GO:0016049	cell growth	59/1197	482/18723	1.17581e-06	2.42941e-05	1.61272e-05	MAP2/RUFY3/WASF1/CDK5R1/TNR/MAPT/CYBA/GNG4/FLRT1/ALCAM/SLIT1/DSCAM/AKAP6/SIPA1/IQGAP1/GSK3B/SLC9A6/SH3GL2/NET1/TGFB1/SPAG9/TRPV2/LAMB2/FBP1/PPP3CB/HAMP/UNC13A/ARHGAP4/BST2/S100A8/RPS6KA1/S100A9/CXCR4/IGFBP7/FGF13/FBLN5/SPP1/RIMS2/FN1/NPPA/CYFIP2/CDKN1A/MMP14/POSTN/RIMS1/L1CAM/IGFBP4/PRKCZ/NDN/NLGN3/SEMA6B/NRP1/SYT1/PSRC1/OLFM1/SPOCK1/VEGFA/IGFBP5/CRYAB	59
BP	GO:0050803	regulation of synapse structure or activity	34/1197	218/18723	1.21355e-06	2.498e-05	1.65825e-05	CDK5R1/NRXN1/ZNF804A/EPHB1/PAK3/LRRTM2/DNM3/SLIT1/FCGR2B/CBLN1/PPP1R9A/GPM6A/NLGN1/SLITRK5/LILRB2/GRID2/TLR2/SRPX2/SRGN/DLG5/CUX2/IL10RA/SETD5/CLSTN2/TREM2/CAMKV/KIF1A/LRP4/PTPRD/NTRK3/CHRNB2/NTRK2/NLGN3/SLC17A7	34
BP	GO:0007492	endoderm development	18/1197	77/18723	1.24048e-06	2.53404e-05	1.68218e-05	ITGB2/ITGA5/COL5A1/FN1/COL8A1/MMP14/ITGB5/COL6A1/NOTCH1/MMP9/COL5A2/COL4A2/LAMC1/SOX2/LAMB1/DUSP1/ITGA7/DKK1	18
BP	GO:0030574	collagen catabolic process	13/1197	42/18723	1.24489e-06	2.53404e-05	1.68218e-05	MMP16/CTSB/MRC2/CTSL/MMP14/MMP19/MMP24/FAP/CTSS/MMP9/MMP11/CTSK/MMP7	13
BP	GO:0033003	regulation of mast cell activation	13/1197	42/18723	1.24489e-06	2.53404e-05	1.68218e-05	VAMP8/RAC2/FES/CD300A/HMOX1/IL4R/PLSCR1/STXBP2/STXBP1/LYN/NPPA/LGALS9/IL13RA2	13
BP	GO:1902905	positive regulation of supramolecular fiber organization	33/1197	209/18723	1.30975e-06	2.65389e-05	1.76174e-05	SPAST/WASF1/FCHSD2/CDK5R1/EFEMP2/MAPT/ARPC1B/PYCARD/PPM1E/MTSS1/ARL3/PFN2/GMFG/FES/GPX1/ICAM1/VASP/S100A10/HCK/WAS/FLNA/SDC4/HIP1R/GPR65/WASF3/STMN2/PLEK/SYNPO/NRP1/CLU/PSRC1/SCIN/TAC1	33
BP	GO:0002709	regulation of T cell mediated immunity	19/1197	85/18723	1.31343e-06	2.65389e-05	1.76174e-05	FCGR2B/HFE/PPP3CB/HLA-F/SASH3/TNFRSF1B/HLA-E/WAS/HLA-DRA/HLA-B/LILRB1/HLA-A/LILRB4/PRKCZ/IL1R1/IL18/IL6/PTPRC/IL1B	19
BP	GO:0045446	endothelial cell differentiation	23/1197	118/18723	1.37713e-06	2.77242e-05	1.84042e-05	PLCB1/ACVR2B/PDPN/RAPGEF2/MSN/GPX1/TNFRSF1A/TMEM100/ICAM1/PLOD3/PDE2A/CXCR4/HEY1/FSTL1/NOTCH1/COL18A1/STC1/NRP1/TJP2/COL15A1/VEGFA/PPP1R16B/IL1B	23
BP	GO:0045766	positive regulation of angiogenesis	30/1197	181/18723	1.40287e-06	2.8037e-05	1.86119e-05	RRAS/CHI3L1/AKT3/HSPB1/GRN/C5AR1/C3/SERPINE1/ITGA5/HMOX1/HSPB6/ENG/CXCR4/ADAM12/F3/ADM/MDK/ECM1/THBS1/HIPK2/ANGPTL4/NR2E1/ITGAX/C3AR1/NRP1/CYBB/CYP1B1/VEGFA/ANGPT2/IL1B	30
BP	GO:1904018	positive regulation of vasculature development	30/1197	181/18723	1.40287e-06	2.8037e-05	1.86119e-05	RRAS/CHI3L1/AKT3/HSPB1/GRN/C5AR1/C3/SERPINE1/ITGA5/HMOX1/HSPB6/ENG/CXCR4/ADAM12/F3/ADM/MDK/ECM1/THBS1/HIPK2/ANGPTL4/NR2E1/ITGAX/C3AR1/NRP1/CYBB/CYP1B1/VEGFA/ANGPT2/IL1B	30
BP	GO:0031346	positive regulation of cell projection organization	47/1197	353/18723	1.42653e-06	2.84066e-05	1.88572e-05	RUFY3/SS18L1/MAPT/ZNF804A/CNTN1/ELAVL4/PAK3/DNM3/RAPGEF2/RAC2/DSCAM/GRN/FES/FUT9/HDAC4/PIK3R1/PPP1R9A/IQGAP1/ARHGEF7/GPM6A/NLGN1/PLXND1/TRPV2/S100A9/P2RX7/ITGA3/FLNA/CUX2/TOX/FN1/LYN/SERPINF1/STMN2/PTPRD/MDK/L1CAM/NTRK3/KIT/NTRK2/PALM/NRP1/NDRG4/MSTN/VEGFA/ZMYND10/NEFL/RIT2	47
BP	GO:0006953	acute-phase response	14/1197	49/18723	1.43874e-06	2.85462e-05	1.89499e-05	SERPINA1/CEBPB/HFE/HAMP/CD163/PLSCR1/FN1/SERPINA3/HP/IL6/ASS1/EDNRB/PTGS2/IL1B	14
BP	GO:0045936	negative regulation of phosphate metabolic process	55/1197	441/18723	1.51405e-06	2.97813e-05	1.97698e-05	HMGCR/LGALS3/MAPT/HSPB1/PYCARD/PPM1E/PID1/DUSP26/MVP/LRP6/HDAC4/PKIA/GSK3B/SH3GL2/PTPN6/TGFB1/EMILIN1/SPAG9/CD300A/FBP1/SOCS1/PTPRT/SOCS3/ENG/LYN/BMP2/NPPA/WWTR1/CDKN1A/TNFAIP3/PLEK/NTRK3/PDGFA/PPP1R15A/GADD45B/LILRB4/PRKCZ/IGFBP3/FBLN1/CAV1/PTPRC/DUSP1/NUPR1/SAMSN1/MSTN/SPRY1/GADD45A/DUSP6/DKK1/APOC1/INSM1/PPP1R16B/IL1B/SPRY4/HPCA	55
BP	GO:0003158	endothelium development	25/1197	136/18723	1.51659e-06	2.97813e-05	1.97698e-05	PLCB1/ACVR2B/PDPN/RAPGEF2/MSN/GPX1/TNFRSF1A/TMEM100/ICAM1/PLOD3/PDE2A/CXCR4/HEY1/FSTL1/NOTCH1/COL18A1/ITGAX/STC1/NRP1/CXCL10/TJP2/COL15A1/VEGFA/PPP1R16B/IL1B	25
BP	GO:0061045	negative regulation of wound healing	18/1197	78/18723	1.51724e-06	2.97813e-05	1.97698e-05	CLASP2/HMGCR/ANXA2/SERPING1/CASK/ALOX5/SERPINE1/PLAU/PDGFRA/ABAT/THBD/PDGFA/FAP/THBS1/C1QTNF1/ABCC8/PROS1/PLAT	18
BP	GO:0007269	neurotransmitter secretion	26/1197	145/18723	1.53922e-06	2.99984e-05	1.99139e-05	NRXN1/CASK/NRXN2/PPP1R9A/NLGN1/GSK3B/UNC13A/ASIC1/CSPG5/STXBP2/STXBP1/SYP/RIMS2/SV2A/RIMS3/RIMS1/ERC2/SNAP25/SNCAIP/SYT1/RAB3A/SYN1/CPLX2/SYN2/CAMK2A/RPH3A	26
BP	GO:0099643	signal release from synapse	26/1197	145/18723	1.53922e-06	2.99984e-05	1.99139e-05	NRXN1/CASK/NRXN2/PPP1R9A/NLGN1/GSK3B/UNC13A/ASIC1/CSPG5/STXBP2/STXBP1/SYP/RIMS2/SV2A/RIMS3/RIMS1/ERC2/SNAP25/SNCAIP/SYT1/RAB3A/SYN1/CPLX2/SYN2/CAMK2A/RPH3A	26
BP	GO:0010563	negative regulation of phosphorus metabolic process	55/1197	442/18723	1.62466e-06	3.14887e-05	2.09032e-05	HMGCR/LGALS3/MAPT/HSPB1/PYCARD/PPM1E/PID1/DUSP26/MVP/LRP6/HDAC4/PKIA/GSK3B/SH3GL2/PTPN6/TGFB1/EMILIN1/SPAG9/CD300A/FBP1/SOCS1/PTPRT/SOCS3/ENG/LYN/BMP2/NPPA/WWTR1/CDKN1A/TNFAIP3/PLEK/NTRK3/PDGFA/PPP1R15A/GADD45B/LILRB4/PRKCZ/IGFBP3/FBLN1/CAV1/PTPRC/DUSP1/NUPR1/SAMSN1/MSTN/SPRY1/GADD45A/DUSP6/DKK1/APOC1/INSM1/PPP1R16B/IL1B/SPRY4/HPCA	55
BP	GO:0050807	regulation of synapse organization	33/1197	211/18723	1.62714e-06	3.14887e-05	2.09032e-05	CDK5R1/NRXN1/ZNF804A/EPHB1/PAK3/LRRTM2/DNM3/SLIT1/FCGR2B/CBLN1/PPP1R9A/GPM6A/NLGN1/SLITRK5/LILRB2/GRID2/TLR2/SRPX2/SRGN/DLG5/CUX2/IL10RA/SETD5/CLSTN2/TREM2/CAMKV/KIF1A/LRP4/PTPRD/NTRK3/CHRNB2/NTRK2/NLGN3	33
BP	GO:0014002	astrocyte development	13/1197	43/18723	1.68043e-06	3.24057e-05	2.15119e-05	MAPT/GRN/C5AR1/LAMB2/C1QA/S100A8/S100A9/BACE2/TREM2/VIM/IL6/LAMC3/PLP1	13
BP	GO:0050818	regulation of coagulation	17/1197	71/18723	1.70686e-06	3.27357e-05	2.1731e-05	ANXA2/SERPING1/SERPINE1/PROCR/PLAU/PDGFRA/ABAT/THBD/ANXA5/F3/PDGFA/FAP/THBS1/C1QTNF1/CAV1/PROS1/PLAT	17
BP	GO:0002700	regulation of production of molecular mediator of immune response	28/1197	164/18723	1.70945e-06	3.27357e-05	2.1731e-05	TNFRSF14/FCGR2B/TNFSF13/CLCF1/TGFB1/HFE/HMOX1/CD74/HLA-F/IL4R/BST2/SASH3/CLEC7A/TNFRSF1B/HLA-E/LAPTM5/CD86/LILRB1/HLA-A/KIT/LILRB4/PRKCZ/IL1R1/IL18/IL6/PTPRC/IL1B/IL13RA2	28
BP	GO:0050671	positive regulation of lymphocyte proliferation	25/1197	137/18723	1.74423e-06	3.32858e-05	2.20962e-05	PYCARD/ANXA1/LILRB2/CLCF1/CD74/SASH3/CCL5/HLA-E/CD86/HLA-DPB1/HLA-DMB/CDKN1A/IGFBP2/HLA-A/AIF1/LGALS9/CHRNB2/HLA-DPA1/IL2RA/IL18/IL6/PTPRC/GPR183/IL1B/TAC1	25
BP	GO:0048813	dendrite morphogenesis	26/1197	146/18723	1.76067e-06	3.34833e-05	2.22273e-05	MAP2/RAP2A/CDK5R1/SS18L1/EPHB1/ELAVL4/PAK3/DNM3/RAPGEF2/DSCAM/SARM1/PPP1R9A/NLGN1/RBFOX2/GSK3B/CUX2/KIF1A/LRP4/PTPRD/CHRNB2/MAPK8IP2/SDC2/NR2E1/CTNND2/NRP1/SULT4A1	26
BP	GO:0030593	neutrophil chemotaxis	21/1197	103/18723	1.83582e-06	3.46724e-05	2.30167e-05	LGALS3/RAC2/ITGB2/C5AR1/FCER1G/CCL2/CD74/CSF3R/TREM1/S100A8/S100A9/CCL5/VAV1/MDK/CCL20/C3AR1/CXCL10/CXCL6/CXCL1/CXCL3/CCL18	21
BP	GO:0032760	positive regulation of tumor necrosis factor production	21/1197	103/18723	1.83582e-06	3.46724e-05	2.30167e-05	CYBA/HSPB1/PYCARD/TYROBP/PIK3R1/CD14/LY96/TLR2/SASH3/CLEC7A/HLA-E/LILRA2/LGALS9/THBS1/IL6/PTPRC/OAS1/CLU/CYBB/OAS2/ABCC8	21
BP	GO:0006816	calcium ion transport	53/1197	422/18723	1.89501e-06	3.56678e-05	2.36774e-05	LGALS3/ANXA2/CYBA/CHD7/CASK/AKAP6/ANXA2P2/GPM6A/PTPN6/LILRB2/TSPO/TRPV2/ICAM1/CCL2/GNAO1/JPH3/CXCR4/ASIC1/CD4/P2RX7/CACNA2D2/CCL5/ATP2B2/CD33/LYN/CALCRL/NPPA/LILRB1/SLC24A3/SLC8A2/LILRA2/KCNN4/CCR1/FGF14/EHD3/CHRNB2/CACNG2/CACNG4/STAC/STC1/CAMK2G/CAV1/PTPRC/CXCL10/GRIN1/ADCYAP1R1/PLP1/CHRNA9/PTGS2/CAMK2A/HPCA/ATP1A2/SLN	53
BP	GO:0060541	respiratory system development	32/1197	203/18723	1.95654e-06	3.67001e-05	2.43627e-05	CHI3L1/CHD7/PDPN/SMPD3/MYCN/THRA/ASCL1/CTSZ/FGF9/PDGFRA/PLOD3/BASP1/RCN3/ITGA3/DLG5/LOX/LIF/SOX11/NFIB/MMP14/NOTCH1/PDGFA/TNC/ZFPM2/RAB3A/ASS1/WNT7B/SPRY1/VEGFA/FOXJ1/IGFBP5/HOPX	32
BP	GO:0032946	positive regulation of mononuclear cell proliferation	25/1197	138/18723	2.00282e-06	3.74406e-05	2.48542e-05	PYCARD/ANXA1/LILRB2/CLCF1/CD74/SASH3/CCL5/HLA-E/CD86/HLA-DPB1/HLA-DMB/CDKN1A/IGFBP2/HLA-A/AIF1/LGALS9/CHRNB2/HLA-DPA1/IL2RA/IL18/IL6/PTPRC/GPR183/IL1B/TAC1	25
BP	GO:0060041	retina development in camera-type eye	26/1197	147/18723	2.01104e-06	3.74667e-05	2.48716e-05	DCX/ACVR2B/TCIRG1/CHD7/DSCAM/SLC1A1/GPM6A/LAMB2/PDGFRA/TUB/VAX2/NEUROD1/CRB1/SERPINF1/HIPK2/NTRK2/NR2E1/NRP1/TFAP2A/LAMC3/CYP1B1/COL4A1/TSPAN12/USH1C/SLC17A7/HPCA	26
BP	GO:1901654	response to ketone	31/1197	194/18723	2.09971e-06	3.89865e-05	2.58805e-05	CYBA/MSN/TSPO/TGFB1/ICAM1/FOSL1/TLR2/IGFBP7/SPP1/SERPINF1/CDKN1A/GNAI1/NQO1/MAOB/POSTN/NTRK3/THBS1/TNC/CAV1/DUSP1/ADCY2/ASS1/CYBB/CCND1/MSTN/NKX2-2/CA9/NEFL/FOS/HPCA/SOX10	31
BP	GO:0034765	regulation of ion transmembrane transport	59/1197	491/18723	2.14413e-06	3.96773e-05	2.63391e-05	SCN3A/CLIC1/KCND2/CYBA/TCIRG1/CHD7/CD63/KCNB1/FXYD5/AKAP6/FXYD6/NLGN1/PTPN6/CCL2/FGF12/HAMP/KCNIP2/JPH3/TMSB4X/SCN3B/P2RX7/CACNA2D2/FGF13/SCN2A/SCN1A/FLNA/KCNQ2/GLRX/LYN/NPPA/TREM2/KCNN4/KCNJ9/KCNE4/FGF14/EHD3/MAPK8IP2/CACNG2/CACNG4/KCNC1/CTSS/NLGN3/STAC/MMP9/DPP6/CAV1/KCNJ10/CXCL10/CYBB/ANK3/ABCC8/KCNN2/PLP1/FXYD7/KCNJ4/HPCA/KCNJ16/ATP1A2/SLN	59
BP	GO:1901888	regulation of cell junction assembly	32/1197	204/18723	2.1811e-06	4.0226e-05	2.67033e-05	CLASP2/NRXN1/EPHB1/LRRTM2/SLIT1/RAPGEF2/CBLN1/PPP1R9A/IQGAP1/NLGN1/SLITRK5/GRID2/TLR2/SRPX2/S100A10/DLG5/CUX2/SDC4/SETD5/CLSTN2/MMP14/PTPRD/CNTNAP2/NTRK3/CHRNB2/THBS1/NTRK2/NLGN3/CAV1/NRP1/VEGFA/IL1B	32
BP	GO:0002399	MHC class II protein complex assembly	8/1197	16/18723	2.2098e-06	4.04836e-05	2.68743e-05	HLA-DMA/HLA-DRA/HLA-DPB1/HLA-DMB/HLA-DPA1/HLA-DOA/HLA-DQB1/HLA-DQA1	8
BP	GO:0002503	peptide antigen assembly with MHC class II protein complex	8/1197	16/18723	2.2098e-06	4.04836e-05	2.68743e-05	HLA-DMA/HLA-DRA/HLA-DPB1/HLA-DMB/HLA-DPA1/HLA-DOA/HLA-DQB1/HLA-DQA1	8
BP	GO:0032272	negative regulation of protein polymerization	18/1197	80/18723	2.24446e-06	4.0982e-05	2.72052e-05	MAP2/CAPG/ADD2/PFN2/ARHGEF7/SSH3/STMN1/TMOD2/SPTBN2/TMSB4X/FHOD3/HIP1R/CLIP3/STMN2/TMSB10/ADD3/TUBB4A/SCIN	18
BP	GO:0002831	regulation of response to biotic stimulus	44/1197	327/18723	2.31452e-06	4.21212e-05	2.79614e-05	CYBA/SERPING1/PAK3/PYCARD/PLA2G5/TYROBP/FCGR2B/GRN/NCF1/PTPN6/LTF/SOCS1/LY96/SPI1/HLA-F/CLEC7A/HCK/CCL5/HLA-E/IRF1/VAV1/PLSCR1/APOBEC3G/SLAMF8/HLA-B/MICA/LYN/IFI35/LILRB1/VSIG4/NMI/TREM2/LILRA2/TNFAIP3/SUSD4/IRF7/HLA-A/MNDA/LGALS9/LY86/ADAM8/BIRC3/OAS1/CXCL6	44
BP	GO:0031623	receptor internalization	22/1197	113/18723	2.36886e-06	4.29678e-05	2.85234e-05	LRRTM2/DNM3/CD63/ITGB2/FCER1G/OPHN1/USP46/CALCRL/LILRB1/ADM/SFRP4/LILRB4/CACNG2/CACNG4/SNAP25/CAV1/NECAB2/DKK1/VEGFA/CALY/DNM1/HPCA	22
BP	GO:0006882	cellular zinc ion homeostasis	12/1197	38/18723	2.52072e-06	4.5572e-05	3.02521e-05	SLC1A1/SLC39A6/SLC39A4/S100A8/S100A9/MT2A/MT1E/SLC39A8/MT1H/MT1M/MT1G/MT1F	12
BP	GO:0043301	negative regulation of leukocyte degranulation	7/1197	12/18723	2.55588e-06	4.59057e-05	3.04737e-05	FCGR2B/CD300A/HMOX1/SPI1/HLA-F/LGALS9/IL13RA2	7
BP	GO:1902563	regulation of neutrophil activation	7/1197	12/18723	2.55588e-06	4.59057e-05	3.04737e-05	FCGR2B/GRN/ITGB2/CD300A/SPI1/ITGAM/PLA2G2A	7
BP	GO:0045664	regulation of neuron differentiation	31/1197	196/18723	2.62019e-06	4.69074e-05	3.11386e-05	CDK5R1/TCF12/ZC4H2/TCF4/OLIG2/MYCL/NLGN1/GSK3B/EYA1/MYCN/SPAG9/ASCL1/PBX1/HEY1/NEUROD1/BMP2/SOX11/BRINP3/RAC3/SOX3/NAP1L2/NOTCH1/NREP/RAP1GAP/NR2E1/SOX2/NKX2-2/EDNRB/DKK1/BRINP1/SH3GL3	31
BP	GO:0030324	lung development	29/1197	177/18723	2.6563e-06	4.73994e-05	3.14653e-05	CHI3L1/PDPN/SMPD3/MYCN/THRA/ASCL1/CTSZ/FGF9/PDGFRA/PLOD3/RCN3/ITGA3/DLG5/LOX/LIF/SOX11/NFIB/MMP14/NOTCH1/PDGFA/TNC/ZFPM2/RAB3A/WNT7B/SPRY1/VEGFA/FOXJ1/IGFBP5/HOPX	29
BP	GO:0071559	response to transforming growth factor beta	37/1197	256/18723	2.72837e-06	4.85279e-05	3.22144e-05	FERMT1/ZMIZ1/TGFB1/EMILIN1/GDF15/SPI1/PDE2A/COL1A2/SLC2A10/SMAD9/ENG/COL1A1/ITGA3/LOX/FMOD/COL3A1/LTBP2/BMP2/SOX11/SOX5/ITGB5/ZYX/POSTN/LRRC32/NREP/THBS1/HIPK2/RASL11B/MXRA5/COL4A2/CAV1/LTBP1/FOLR1/MSTN/SPRY1/PEG10/FOS	37
BP	GO:0051495	positive regulation of cytoskeleton organization	34/1197	226/18723	2.78429e-06	4.93628e-05	3.27686e-05	SPAST/WASF1/FCHSD2/CDK5R1/MAPT/ARPC1B/PYCARD/PPM1E/MTSS1/ARL3/PFN2/GPSM2/GMFG/FES/ICAM1/VASP/S100A10/P2RX7/HCK/HCLS1/WAS/FLNA/SDC4/HIP1R/GPR65/WASF3/STMN2/PLEK/NTRK3/SYNPO/NRP1/PSRC1/SCIN/TAC1	34
BP	GO:0014015	positive regulation of gliogenesis	16/1197	66/18723	2.87806e-06	5.06981e-05	3.3655e-05	OLIG2/TSPO/CLCF1/TGFB1/TLR2/CXCR4/TNFRSF1B/LYN/BMP2/LIF/NOTCH1/MDK/IL6/NKX2-2/IL1B/SOX10	16
BP	GO:0050766	positive regulation of phagocytosis	16/1197	66/18723	2.87806e-06	5.06981e-05	3.3655e-05	CYBA/PYCARD/PLA2G5/FCGR2B/C3/FCER1G/SLC11A1/CCL2/C2/CLEC7A/TUB/PTX3/TREM2/IL2RG/PTPRC/IL1B	16
BP	GO:0085029	extracellular matrix assembly	13/1197	45/18723	2.97497e-06	5.22224e-05	3.46669e-05	CLASP2/EFEMP2/SMPD3/TGFB1/EMILIN1/LAMB2/PLOD3/COL1A2/FBLN5/LOX/NOTCH1/LAMB1/MFAP4	13
BP	GO:0099565	chemical synaptic transmission, postsynaptic	21/1197	106/18723	2.98359e-06	5.22224e-05	3.46669e-05	NRXN1/GRIK2/CBLN1/PPP1R9A/NLGN1/GSK3B/GRID2/ABAT/P2RX7/CUX2/RIMS2/SLC8A2/GLRB/RIMS1/CHRNB2/MAPK8IP2/PRKCZ/NLGN3/ADORA1/GRIN1/CHRNA9	21
BP	GO:0070374	positive regulation of ERK1 and ERK2 cascade	33/1197	217/18723	3.0563e-06	5.33252e-05	3.5399e-05	HMGCR/CHI3L1/PYCARD/PLA2G5/RAPGEF2/C5AR1/TGFB1/ICAM1/CCL2/SHC1/CD74/PDGFRA/CD4/CCL5/BMP2/CD44/PLA2G2A/MARCO/ERBB4/TREM2/GPNMB/CCR1/NOTCH1/PDGFA/LGALS9/PRKCZ/CCL20/PTPRC/NRP1/GPR183/NDRG4/NECAB2/CCL18	33
BP	GO:0110053	regulation of actin filament organization	39/1197	278/18723	3.1131e-06	5.41442e-05	3.59427e-05	CLASP2/WASF1/FCHSD2/CAPG/ADD2/ARPC1B/PAK3/PYCARD/PPM1E/MTSS1/PFN2/GMFG/PIK3R1/PPP1R9A/SSH3/STMN1/ICAM1/TMOD2/SPTBN2/VASP/TMSB4X/S100A10/HCK/HCLS1/FHOD3/WAS/FLNA/SDC4/HIP1R/GPR65/CYFIP2/WASF3/PLEK/TMSB10/ADD3/SYNPO/NRP1/SCIN/TAC1	39
BP	GO:0071214	cellular response to abiotic stimulus	44/1197	331/18723	3.20119e-06	5.53262e-05	3.67273e-05	TIMP1/CYBA/MAPK8/SIPA1/HDAC4/DDB2/PIK3R1/TNFRSF1A/NET1/TSPO/SERPINB6/ASCL1/RELB/CASP1/HAMP/PDE2A/LTBR/ENG/ASIC1/COL1A1/IRF1/SCN2A/PIEZO1/NAMPT/MAPK13/NPPA/CRB1/MAPK10/FAS/CDKN1A/RGR/YBX3/CNN2/MMP9/PALM/GADD45A/MMP7/PTGS2/IL1B/MFAP4/CRYAB/EGR1/HPCA/ATP1A2	44
BP	GO:0104004	cellular response to environmental stimulus	44/1197	331/18723	3.20119e-06	5.53262e-05	3.67273e-05	TIMP1/CYBA/MAPK8/SIPA1/HDAC4/DDB2/PIK3R1/TNFRSF1A/NET1/TSPO/SERPINB6/ASCL1/RELB/CASP1/HAMP/PDE2A/LTBR/ENG/ASIC1/COL1A1/IRF1/SCN2A/PIEZO1/NAMPT/MAPK13/NPPA/CRB1/MAPK10/FAS/CDKN1A/RGR/YBX3/CNN2/MMP9/PALM/GADD45A/MMP7/PTGS2/IL1B/MFAP4/CRYAB/EGR1/HPCA/ATP1A2	44
BP	GO:0007179	transforming growth factor beta receptor signaling pathway	31/1197	198/18723	3.25732e-06	5.61198e-05	3.72541e-05	FERMT1/ZMIZ1/TGFB1/EMILIN1/GDF15/SPI1/COL1A2/SLC2A10/SMAD9/ENG/ITGA3/LOX/FMOD/COL3A1/LTBP2/BMP2/SOX11/ITGB5/ZYX/LRRC32/NREP/THBS1/HIPK2/RASL11B/CAV1/LTBP1/FOLR1/MSTN/SPRY1/PEG10/FOS	31
BP	GO:0031348	negative regulation of defense response	37/1197	258/18723	3.28618e-06	5.64402e-05	3.74668e-05	SERPING1/FCGR2B/GRN/ALOX5/GPX1/TNFRSF1A/NR1D2/HAMP/HLA-F/SOCS3/TNFRSF1B/HCK/HLA-E/SLAMF8/HLA-B/MICA/LYN/CALCRL/RHBDF2/LILRB1/SERPINF1/VSIG4/NMI/TREM2/ZFP36/TNFAIP3/SUSD4/HLA-A/MDK/LGALS9/ACP5/IL2RA/ADORA1/TNFAIP6/PTPRC/OAS1/CCK	37
BP	GO:0001909	leukocyte mediated cytotoxicity	23/1197	124/18723	3.35569e-06	5.74545e-05	3.81401e-05	TYROBP/FCGR2B/PTPN6/ICAM1/PPP3CB/SPI1/HLA-F/TREM1/HLA-E/VAV1/STXBP2/ITGAM/HLA-DRA/CTSC/HLA-B/MICA/LILRB1/PRF1/HLA-A/LGALS9/IL18/PTPRC/CXCL6	23
BP	GO:0051403	stress-activated MAPK cascade	35/1197	239/18723	3.72812e-06	6.36327e-05	4.22415e-05	PLCB1/RAP2A/HMGCR/ZMYND11/EPHB1/PYCARD/MAPK8/FCGR2B/PHLPP1/NCF1/SPI1/ANKRD6/LTBR/CLEC7A/GADD45G/MAPK13/BMP2/NPPA/MAPK10/TREM2/FAS/ZFP36/IGFBP6/FZD7/GADD45B/LGALS9/MAPK8IP2/HIPK2/MDFIC/DUSP1/WNT7B/GADD45A/VEGFA/IL1B/CRYAB	35
BP	GO:1990778	protein localization to cell periphery	44/1197	333/18723	3.75434e-06	6.38819e-05	4.24069e-05	CLASP2/RAP2A/ADAM22/VAMP5/LGALS3/ANXA2/PID1/PTCH1/VAMP8/ARL3/KCNB1/RAPGEF2/GPSM2/SLC1A1/MYL12A/LRP6/PIK3R1/TNFRSF1A/RHOG/EHD2/TGFB1/S100A10/SCN3B/ITGA3/TUB/FGF13/STXBP1/FLNA/MAPK10/CLIP3/TREM2/MMP14/GNAI1/GBP1/EHD3/CACNG2/PRKCZ/STAC/DPP6/SNAP25/CAV1/PALM/RAB3A/ANK3	44
BP	GO:0031663	lipopolysaccharide-mediated signaling pathway	15/1197	60/18723	3.87765e-06	6.57764e-05	4.36645e-05	CD14/TGFB1/CCL2/LTF/LY96/SPI1/TLR2/HCK/CCL5/LYN/LILRA2/TNFAIP3/LY86/IL18/IL1B	15
BP	GO:0002705	positive regulation of leukocyte mediated immunity	24/1197	134/18723	3.92354e-06	6.63501e-05	4.40453e-05	TYROBP/TNFSF13/ITGB2/C3/CLCF1/TGFB1/SPI1/HLA-F/SASH3/CLEC7A/HLA-E/VAV1/ITGAM/HLA-DRA/HLA-B/TREM2/HLA-A/KIT/PRKCZ/IL1R1/IL18/IL6/PTPRC/IL1B	24
BP	GO:0007158	neuron cell-cell adhesion	8/1197	17/18723	3.93972e-06	6.64193e-05	4.40913e-05	CDK5R1/TNR/NRXN1/NRXN2/NLGN1/NCAM2/NLGN3/ASTN1	8
BP	GO:0007566	embryo implantation	14/1197	53/18723	4.02575e-06	6.76453e-05	4.49051e-05	TIMP1/ARHGDIB/TRO/IGFBP7/SPP1/LIF/ITGB4/MMP9/STC1/TPPP3/FBLN1/VEGFA/PTGS2/IL1B	14
BP	GO:0071560	cellular response to transforming growth factor beta stimulus	36/1197	250/18723	4.03705e-06	6.76453e-05	4.49051e-05	FERMT1/ZMIZ1/TGFB1/EMILIN1/GDF15/SPI1/PDE2A/COL1A2/SLC2A10/SMAD9/ENG/COL1A1/ITGA3/LOX/FMOD/COL3A1/LTBP2/BMP2/SOX11/SOX5/ITGB5/ZYX/POSTN/LRRC32/NREP/THBS1/HIPK2/RASL11B/COL4A2/CAV1/LTBP1/FOLR1/MSTN/SPRY1/PEG10/FOS	36
BP	GO:0072001	renal system development	41/1197	302/18723	4.05399e-06	6.77226e-05	4.49564e-05	PTCH1/MTSS1/ARL3/SOX4/IQGAP1/PLXND1/EYA1/LAMB2/PBX1/PDGFRA/BASP1/ITGA3/MYO1E/DLG5/SDC4/BMP2/LIF/SOX11/WWTR1/ERBB4/SERPINF1/LGR5/LRP4/NOTCH1/PDGFA/ACTA2/MMP9/SDC1/NRP1/ADAMTS1/TFAP2A/ASS1/WNT7B/DCN/CA2/SPRY1/COL4A1/VEGFA/FOXJ1/ANGPT2/EGR1	41
BP	GO:0002064	epithelial cell development	33/1197	220/18723	4.14225e-06	6.89873e-05	4.57959e-05	PLCB1/RAPGEF2/MSN/GPX1/TNFRSF1A/IQGAP1/GSK3B/LAMB2/ICAM1/PLOD3/PDE2A/CXCR4/MYO1E/B4GALT1/FLNA/CDKN1A/ST14/NOTCH1/COL18A1/VIM/ACTA2/FOSL2/STC1/SDC1/TJP2/COL15A1/WNT7B/NKX2-2/VEGFA/FOXJ1/INSM1/PPP1R16B/IL1B	33
BP	GO:0030323	respiratory tube development	29/1197	181/18723	4.19769e-06	6.96994e-05	4.62687e-05	CHI3L1/PDPN/SMPD3/MYCN/THRA/ASCL1/CTSZ/FGF9/PDGFRA/PLOD3/RCN3/ITGA3/DLG5/LOX/LIF/SOX11/NFIB/MMP14/NOTCH1/PDGFA/TNC/ZFPM2/RAB3A/WNT7B/SPRY1/VEGFA/FOXJ1/IGFBP5/HOPX	29
BP	GO:0010812	negative regulation of cell-substrate adhesion	16/1197	68/18723	4.3801e-06	7.23126e-05	4.80034e-05	CLASP2/LGALS1/CASK/PIK3R1/SERPINE1/COL1A1/MMP14/FZD7/POSTN/NOTCH1/GBP1/THBS1/FBLN1/SPOCK1/ANGPT2/SPRY4	16
BP	GO:0060079	excitatory postsynaptic potential	20/1197	100/18723	4.38139e-06	7.23126e-05	4.80034e-05	NRXN1/GRIK2/CBLN1/PPP1R9A/NLGN1/GSK3B/GRID2/P2RX7/CUX2/RIMS2/SLC8A2/GLRB/RIMS1/CHRNB2/MAPK8IP2/PRKCZ/NLGN3/ADORA1/GRIN1/CHRNA9	20
BP	GO:0046718	viral entry into host cell	25/1197	144/18723	4.44438e-06	7.31327e-05	4.85478e-05	LGALS1/NCAM1/IFITM3/IFITM2/VAMP8/TNFRSF14/CTSB/ITGA5/ICAM1/CD74/CLEC5A/CTSL/CXCR4/CD4/PLSCR1/ANPEP/PTX3/CD86/ITGB5/IFITM1/TRIM22/LGALS9/EFNB3/CAV1/NRP1	25
BP	GO:0055069	zinc ion homeostasis	12/1197	40/18723	4.61657e-06	7.55139e-05	5.01285e-05	SLC1A1/SLC39A6/SLC39A4/S100A8/S100A9/MT2A/MT1E/SLC39A8/MT1H/MT1M/MT1G/MT1F	12
BP	GO:0071276	cellular response to cadmium ion	12/1197	40/18723	4.61657e-06	7.55139e-05	5.01285e-05	MAPK8/NCF1/HMOX1/MT2A/MT1E/MT1H/MMP9/MT1M/MT1G/CYBB/MT1F/FOS	12
BP	GO:0045685	regulation of glial cell differentiation	17/1197	76/18723	4.64828e-06	7.5807e-05	5.03231e-05	OLIG2/MYCN/CLCF1/TGFB1/TLR2/CXCR4/TNFRSF1B/BMP2/LIF/TREM2/NOTCH1/MDK/NTRK3/NR2E1/IL6/NKX2-2/DAAM2	17
BP	GO:0051494	negative regulation of cytoskeleton organization	27/1197	163/18723	4.70405e-06	7.64895e-05	5.07762e-05	CAMSAP2/CLASP2/MAP2/CAPG/ADD2/TRIM37/PFN2/GMFG/PIK3R1/PPP1R9A/ARHGEF7/SSH3/STMN1/TMOD2/SPTBN2/TMSB4X/FGF13/FHOD3/WAS/HIP1R/CLIP3/STMN2/TMSB10/ADD3/APC2/TUBB4A/SCIN	27
BP	GO:0002675	positive regulation of acute inflammatory response	10/1197	28/18723	4.98386e-06	8.05626e-05	5.34801e-05	ALOX5AP/C3/HLA-E/OSMR/OSM/ADAM8/IL6/PTGS2/IL1B/TAC1	10
BP	GO:0031342	negative regulation of cell killing	10/1197	28/18723	4.98386e-06	8.05626e-05	5.34801e-05	FCGR2B/PPP3CB/HLA-F/HLA-E/HLA-B/MICA/LILRB1/HLA-A/LGALS9/PTPRC	10
BP	GO:0006968	cellular defense response	14/1197	54/18723	5.11744e-06	8.22381e-05	5.45923e-05	KLRC3/TCIRG1/TYROBP/C5AR1/NCF1/LILRB2/LGALS3BP/FOSL1/LY96/CLEC5A/NCF2/PRF1/MNDA/GNLY	14
BP	GO:0007215	glutamate receptor signaling pathway	14/1197	54/18723	5.11744e-06	8.22381e-05	5.45923e-05	PLCB1/CDK5R1/GRIA2/GRIK2/KCNB1/SLC1A1/GRIA3/GRID2/FRRS1L/GRIA4/GRIK3/NECAB2/GRIN1/PLP1	14
BP	GO:0051963	regulation of synapse assembly	20/1197	101/18723	5.13925e-06	8.23479e-05	5.46652e-05	NRXN1/EPHB1/LRRTM2/SLIT1/CBLN1/PPP1R9A/NLGN1/SLITRK5/GRID2/TLR2/SRPX2/DLG5/CUX2/SETD5/CLSTN2/PTPRD/NTRK3/CHRNB2/NTRK2/NLGN3	20
BP	GO:0048259	regulation of receptor-mediated endocytosis	21/1197	110/18723	5.52182e-06	8.82206e-05	5.85637e-05	ANXA2/LRRTM2/SNAP91/CD63/C3/SERPINE1/SH3GL2/OPHN1/HFE/TNK2/USP46/HIP1R/SFRP4/DNAJC6/CLU/NECAB2/DKK1/VEGFA/APOC1/SH3GL3/HPCA	21
BP	GO:0009410	response to xenobiotic stimulus	55/1197	462/18723	6.2358e-06	9.93389e-05	6.59444e-05	GSTA4/RAP2A/LGALS1/CYBA/PPM1E/PTCH1/ANXA1/GPX1/HDAC4/HMGCS1/TSPO/GAD1/ICAM1/FBP1/FOSL1/HMOX1/ABAT/GNAO1/ENG/CXCR4/S100A10/COL1A1/ITGA3/KCNK3/AGPAT2/SLAMF8/LOX/NEUROD1/LYN/PLIN2/CDKN1A/IGFBP2/BCHE/NQO1/MAOB/MDK/TNFRSF11B/COL18A1/KCNC1/LDHA/CBR1/ASS1/CYBB/CYP1B1/ABCC8/DUSP6/GRIN1/ADCYAP1R1/CA9/GAD2/PTGS2/IL1B/FOS/SST/SOX10	55
BP	GO:1905517	macrophage migration	14/1197	55/18723	6.46415e-06	0.000102679	6.81617e-05	LGALS3/C5AR1/RARRES2/EMILIN1/CCL2/CCL5/SLAMF8/TREM2/MMP14/MDK/THBS1/C3AR1/MSTN/EDNRB	14
BP	GO:0002673	regulation of acute inflammatory response	13/1197	48/18723	6.56836e-06	0.000103735	6.88625e-05	FCGR2B/ALOX5AP/C3/HLA-E/OSMR/OSM/ADORA1/ADAM8/IL6/EDNRB/PTGS2/IL1B/TAC1	13
BP	GO:1903053	regulation of extracellular matrix organization	13/1197	48/18723	6.56836e-06	0.000103735	6.88625e-05	CLASP2/EFEMP2/PDPN/TNFRSF1A/TGFB1/EMILIN1/SLC2A10/TNFRSF1B/AEBP1/BMP2/NOTCH1/FAP/IL6	13
BP	GO:0048675	axon extension	22/1197	120/18723	6.63012e-06	0.00010441	6.93108e-05	MAP2/RUFY3/CDK5R1/TNR/MAPT/ALCAM/SLIT1/DSCAM/GSK3B/SLC9A6/TRPV2/LAMB2/PPP3CB/ARHGAP4/FN1/L1CAM/NDN/NLGN3/SEMA6B/NRP1/OLFM1/VEGFA	22
BP	GO:0070302	regulation of stress-activated protein kinase signaling cascade	30/1197	195/18723	6.6891e-06	0.000104512	6.93785e-05	PLCB1/RAP2A/HMGCR/ZMYND11/EPHB1/PYCARD/FCGR2B/PHLPP1/NCF1/SPI1/ANKRD6/LTBR/CLEC7A/GADD45G/LYN/BMP2/NPPA/TREM2/FAS/IGFBP6/FZD7/GADD45B/MAPK8IP2/HIPK2/MDFIC/DUSP1/WNT7B/GADD45A/VEGFA/IL1B	30
BP	GO:0045921	positive regulation of exocytosis	18/1197	86/18723	6.69038e-06	0.000104512	6.93785e-05	CLASP2/VAMP8/KCNB1/SMPD3/ITGB2/NLGN1/SCAMP5/HLA-F/IL4R/ITGAM/STXBP1/SDC4/NPPA/SDC1/SYT1/RAB3A/CDK5R2/VSNL1	18
BP	GO:0002501	peptide antigen assembly with MHC protein complex	8/1197	18/18723	6.69365e-06	0.000104512	6.93785e-05	HLA-DMA/HLA-DRA/HLA-DPB1/HLA-DMB/HLA-DPA1/HLA-DOA/HLA-DQB1/HLA-DQA1	8
BP	GO:0008306	associative learning	17/1197	78/18723	6.7555e-06	0.000105179	6.98213e-05	HMGCR/TNR/ELAVL4/SLC1A1/ASIC1/KIT/CHRNB2/SNAP25/NDRG4/SLC6A1/ABCC8/GRIN1/CCK/FOS/TAC1/ATP1A2/NRGN	17
BP	GO:0002821	positive regulation of adaptive immune response	21/1197	112/18723	7.416e-06	0.000115001	7.63416e-05	PYCARD/TNFSF13/C3/SLC11A1/CLCF1/TGFB1/HLA-F/SASH3/CLEC7A/CD4/HLA-E/HLA-DRA/HLA-B/TREM2/HLA-A/PRKCZ/IL1R1/IL18/IL6/PTPRC/IL1B	21
BP	GO:0022617	extracellular matrix disassembly	15/1197	63/18723	7.42822e-06	0.000115001	7.63416e-05	CLASP2/PDPN/TGFB1/MMP14/MMP19/LCP1/FAP/CTSS/MMP9/ADAM8/IL6/LAMC1/MMP11/CTSK/MMP7	15
BP	GO:0033555	multicellular organismal response to stress	16/1197	71/18723	7.9574e-06	0.000122848	8.15504e-05	SLC1A1/TSPO/ASIC1/USP46/ASIC4/MDK/VWA1/MAPK8IP2/THBS1/NR2E1/EDNRB/ADCYAP1R1/BRINP1/CCK/TAC1/ATP1A2	16
BP	GO:0045071	negative regulation of viral genome replication	14/1197	56/18723	8.11595e-06	0.000124945	8.29423e-05	IFITM3/IFITM2/ISG20/LTF/APOBEC3C/BST2/CCL5/PLSCR1/APOBEC3G/IFITM1/SLPI/OAS1/OAS2/MX1	14
BP	GO:0045621	positive regulation of lymphocyte differentiation	20/1197	104/18723	8.17685e-06	0.000125181	8.30992e-05	SOX4/ANXA1/ZMIZ1/LILRB2/SOCS1/CD74/IL4R/SASH3/HLA-DRA/TOX/CD86/MMP14/MDK/LGALS9/LILRB4/PRKCZ/IL2RA/IL18/ADAM8/PTPRC	20
BP	GO:1901890	positive regulation of cell junction assembly	20/1197	104/18723	8.17685e-06	0.000125181	8.30992e-05	NRXN1/EPHB1/LRRTM2/CBLN1/IQGAP1/NLGN1/GRID2/SRPX2/S100A10/DLG5/CUX2/SDC4/CLSTN2/PTPRD/CNTNAP2/NTRK2/NLGN3/CAV1/NRP1/VEGFA	20
BP	GO:0071248	cellular response to metal ion	30/1197	197/18723	8.23312e-06	0.000125692	8.34386e-05	MAPK8/ALOX5AP/SMPD3/SLC1A1/IQGAP1/NLGN1/NCF1/TSPO/HFE/FBP1/HMOX1/KCNK3/MT2A/MT1E/SERPINF1/NQO1/JUNB/MT1H/MMP9/MT1M/MT1G/SYT1/TFAP2A/CYBB/SYT13/ANK3/MT1F/PTGS2/FOS/HPCA	30
BP	GO:0030195	negative regulation of blood coagulation	13/1197	49/18723	8.42072e-06	0.0001282	8.51034e-05	ANXA2/SERPING1/SERPINE1/PLAU/PDGFRA/ABAT/THBD/PDGFA/FAP/THBS1/C1QTNF1/PROS1/PLAT	13
BP	GO:0002688	regulation of leukocyte chemotaxis	22/1197	122/18723	8.74559e-06	0.000132778	8.81426e-05	RAC2/C5AR1/RARRES2/SERPINE1/GPSM3/CCL2/CD74/SPI1/CCL5/SLAMF8/LYN/CCR1/MDK/AIF1/LGALS9/THBS1/C3AR1/IL6/DUSP1/CXCL10/MSTN/VEGFA	22
BP	GO:0019932	second-messenger-mediated signaling	41/1197	312/18723	9.1072e-06	0.000137162	9.10526e-05	MAPT/RAPGEF2/AKAP6/HDAC4/PPP1R9A/GSK3B/RUNDC3A/TMEM100/RAPGEF4/PPP3CB/PDE2A/CLEC7A/CXCR4/CD4/P2RX7/FPR1/LAT2/RIMS2/NEUROD1/NCALD/NPPA/ADM/TREM2/SLC8A2/GNAI1/PLEK/CCR1/GBP1/THBS1/CCL20/CDH13/PTPRC/RCAN1/ADCY2/EDNRB/GRIN1/ADCYAP1R1/VEGFA/RIT2/HPCA/ATP1A2	41
BP	GO:0008154	actin polymerization or depolymerization	32/1197	218/18723	9.1196e-06	0.000137162	9.10526e-05	WASF1/FCHSD2/CAPG/ADD2/ARPC1B/PAK3/PYCARD/PFN2/MICALL2/GMFG/MICAL3/PPP1R9A/SSH3/ANG/ICAM1/TMOD2/SPTBN2/VASP/TMSB4X/HCK/HCLS1/FHOD3/WAS/HIP1R/CYFIP2/WASF3/PLEK/AIF1/TMSB10/ENAH/ADD3/SCIN	32
BP	GO:0001885	endothelial cell development	15/1197	64/18723	9.13416e-06	0.000137162	9.10526e-05	PLCB1/RAPGEF2/MSN/GPX1/TNFRSF1A/ICAM1/PLOD3/PDE2A/COL18A1/STC1/TJP2/COL15A1/VEGFA/PPP1R16B/IL1B	15
BP	GO:0048857	neural nucleus development	15/1197	64/18723	9.13416e-06	0.000137162	9.10526e-05	CDK5R1/INA/GLUD1/ASCL1/FGF9/BASP1/NFIB/MAOB/CHRNB2/KCNC1/NDRG2/CDK5R2/CKB/PLP1/SYNGR3	15
BP	GO:0051271	negative regulation of cellular component movement	46/1197	367/18723	9.40732e-06	0.000140879	9.352e-05	CLASP2/PLCB1/RRAS/RAP2A/TIMP1/PFN2/PATZ1/SERPINE1/ARHGDIB/TGFB1/EMILIN1/CD300A/SP100/CCL2/SRGAP3/HMOX1/CD74/PTPRT/ARHGAP4/BST2/ENG/WAS/SLAMF8/ACTN1/DLG5/COL3A1/SERPINF1/IFITM1/NOTCH1/AIF1/THBS1/IGFBP3/CNN2/ADORA1/STC1/FBLN1/DUSP1/NDRG4/DCN/CYP1B1/ADORA3/GADD45A/ABCC8/MEOX2/ANGPT2/IGFBP5	46
BP	GO:0033627	cell adhesion mediated by integrin	16/1197	72/18723	9.63019e-06	0.000143825	9.54756e-05	FERMT1/ITGB2/SERPINE1/ITGA5/PTPN6/ICAM1/PLAU/CCL5/PIEZO1/MUC1/LYN/LIF/RAC3/ITGB5/ITGB4/CYP1B1	16
BP	GO:0072593	reactive oxygen species metabolic process	34/1197	239/18723	9.67117e-06	0.000144045	9.5622e-05	MAPT/CYBA/PID1/TYROBP/RAC2/SLC1A1/NCF4/ITGB2/ALOX5/GPX1/HDAC4/MYCN/NCF1/TSPO/TGFB1/CLEC7A/NCF2/VAV1/ITGAM/FBLN5/CDKN1A/NQO1/MAOB/HP/ACP5/THBS1/SOD3/CBR1/TFAP2A/CYBB/CYP1B1/GADD45A/GRIN1/CRYAB	34
BP	GO:0002286	T cell activation involved in immune response	21/1197	114/18723	9.87943e-06	0.00014675	9.74171e-05	LGALS3/FCGR2B/ANXA1/FCER1G/SLC11A1/ICAM1/RELB/CD74/IL4R/BATF/HLA-DRA/CD86/HLA-DMB/LILRB1/MDK/LGALS9/LCP1/PRKCZ/IL18/IL6/GPR183	21
BP	GO:0051346	negative regulation of hydrolase activity	47/1197	379/18723	1.00315e-05	0.00014832	9.84597e-05	TIMP1/LGALS3/ANXA2/PLAUR/SERPING1/SERPINA1/CSTA/ANXA1/GPX1/C3/SERPINE1/GSK3B/SERPINB6/LTF/SERPINB1/SERPINH1/CAST/BST2/RPS6KA1/RENBP/PTX3/COL6A3/TNFAIP8/SERPINA3/CD44/SERPINF1/GZMA/ECM1/PPP1R15A/PI3/THBS1/PRKCZ/ANGPTL4/RARRES1/MMP9/SLPI/BIRC3/SERPINA5/PCSK1N/SPRY1/SPOCK1/VEGFA/APOC1/PROS1/PTGS2/CRYAB/CAMK2A	47
BP	GO:0097191	extrinsic apoptotic signaling pathway	32/1197	219/18723	1.00391e-05	0.00014832	9.84597e-05	ZMYND11/LGALS3/MLLT11/PYCARD/GPX1/PIK3R1/TNFRSF12A/TNFRSF1A/SERPINE1/GSK3B/EYA1/TGFB1/SP100/ICAM1/HMOX1/G0S2/SPI1/LMNA/LTBR/MOAP1/TNFRSF1B/P2RX7/BCL2A1/FAS/TNFAIP3/THBS1/CAV1/PTPRC/FAIM2/NRP1/ERBB3/IL1B	32
BP	GO:1904062	regulation of cation transmembrane transport	45/1197	357/18723	1.01372e-05	0.000148669	9.86914e-05	CYBA/TCIRG1/CHD7/CD63/FXYD5/AKAP6/FXYD6/NLGN1/PTPN6/CCL2/FGF12/HAMP/KCNIP2/JPH3/TMSB4X/SCN3B/FGF13/FLNA/GLRX/LYN/NPPA/TREM2/KCNN4/KCNE4/FGF14/EHD3/MAPK8IP2/CACNG2/CACNG4/KCNC1/CTSS/NLGN3/STAC/MMP9/DPP6/CAV1/CXCL10/ANK3/ABCC8/KCNN2/PLP1/FXYD7/HPCA/ATP1A2/SLN	45
BP	GO:0060292	long-term synaptic depression	10/1197	30/18723	1.01439e-05	0.000148669	9.86914e-05	MAPT/KCNB1/SHANK2/SORCS3/CBLN1/PPP1R9A/LILRB2/GRID2/STXBP1/ADORA1	10
BP	GO:0099068	postsynapse assembly	10/1197	30/18723	1.01439e-05	0.000148669	9.86914e-05	NRXN1/LRRTM2/NRXN2/CBLN1/NLGN1/GRID2/LRP4/PTPRD/NTRK3/NLGN3	10
BP	GO:0044409	entry into host	25/1197	151/18723	1.05519e-05	0.000154238	0.000102388	LGALS1/NCAM1/IFITM3/IFITM2/VAMP8/TNFRSF14/CTSB/ITGA5/ICAM1/CD74/CLEC5A/CTSL/CXCR4/CD4/PLSCR1/ANPEP/PTX3/CD86/ITGB5/IFITM1/TRIM22/LGALS9/EFNB3/CAV1/NRP1	25
BP	GO:1900047	negative regulation of hemostasis	13/1197	50/18723	1.07183e-05	0.000156254	0.000103727	ANXA2/SERPING1/SERPINE1/PLAU/PDGFRA/ABAT/THBD/PDGFA/FAP/THBS1/C1QTNF1/PROS1/PLAT	13
BP	GO:0048660	regulation of smooth muscle cell proliferation	28/1197	180/18723	1.08528e-05	0.000157797	0.000104751	HMGCR/EFEMP2/CYBA/SMPD3/HDAC4/TGFB1/ANG/VIPR2/FGF9/HMOX1/CCL5/NAMPT/BMP2/CALCRL/CDKN1A/TNFAIP3/AIF1/THBS1/IGFBP3/IL18/CDH13/MMP9/NDRG2/IL6/ADAMTS1/NDRG4/PTGS2/IGFBP5	28
BP	GO:0002396	MHC protein complex assembly	8/1197	19/18723	1.09136e-05	0.000157845	0.000104783	HLA-DMA/HLA-DRA/HLA-DPB1/HLA-DMB/HLA-DPA1/HLA-DOA/HLA-DQB1/HLA-DQA1	8
BP	GO:0032026	response to magnesium ion	8/1197	19/18723	1.09136e-05	0.000157845	0.000104783	SMPD3/CD14/FBP1/TNFRSF11B/THBS1/CCND1/ANK3/CNGA3	8
BP	GO:0001822	kidney development	39/1197	293/18723	1.10587e-05	0.000159523	0.000105897	PTCH1/MTSS1/ARL3/SOX4/IQGAP1/PLXND1/EYA1/LAMB2/PBX1/PDGFRA/BASP1/ITGA3/MYO1E/DLG5/SDC4/BMP2/LIF/SOX11/WWTR1/ERBB4/SERPINF1/LRP4/NOTCH1/PDGFA/ACTA2/MMP9/SDC1/NRP1/ADAMTS1/TFAP2A/ASS1/WNT7B/DCN/CA2/SPRY1/VEGFA/FOXJ1/ANGPT2/EGR1	39
BP	GO:0002720	positive regulation of cytokine production involved in immune response	15/1197	65/18723	1.11794e-05	0.000160843	0.000106773	TNFRSF14/CD74/HLA-F/SASH3/CLEC7A/HLA-E/LAPTM5/LILRB1/HLA-A/KIT/PRKCZ/IL1R1/IL18/IL6/IL1B	15
BP	GO:0002887	negative regulation of myeloid leukocyte mediated immunity	6/1197	10/18723	1.13285e-05	0.000162563	0.000107914	FCGR2B/CD300A/HMOX1/SPI1/LGALS9/IL13RA2	6
BP	GO:2000146	negative regulation of cell motility	45/1197	359/18723	1.17049e-05	0.000167526	0.000111209	CLASP2/PLCB1/RRAS/RAP2A/TIMP1/PFN2/PATZ1/SERPINE1/ARHGDIB/TGFB1/EMILIN1/CD300A/SP100/CCL2/SRGAP3/HMOX1/CD74/PTPRT/ARHGAP4/BST2/ENG/WAS/SLAMF8/DLG5/COL3A1/SERPINF1/IFITM1/NOTCH1/AIF1/THBS1/IGFBP3/CNN2/ADORA1/STC1/FBLN1/DUSP1/NDRG4/DCN/CYP1B1/ADORA3/GADD45A/ABCC8/MEOX2/ANGPT2/IGFBP5	45
BP	GO:0010466	negative regulation of peptidase activity	36/1197	262/18723	1.1776e-05	0.000168106	0.000111594	TIMP1/ANXA2/PLAUR/SERPING1/SERPINA1/CSTA/GPX1/C3/SERPINE1/SERPINB6/LTF/SERPINB1/SERPINH1/CAST/BST2/RPS6KA1/RENBP/COL6A3/TNFAIP8/SERPINA3/CD44/SERPINF1/ECM1/PI3/THBS1/RARRES1/MMP9/SLPI/BIRC3/SERPINA5/PCSK1N/SPOCK1/VEGFA/PROS1/PTGS2/CRYAB	36
BP	GO:0097696	receptor signaling pathway via STAT	28/1197	181/18723	1.20708e-05	0.000171868	0.000114091	CDK5R1/TNFRSF1A/CLCF1/TGFB1/CD300A/CCL2/SOCS1/HAMP/PTPRT/SOCS3/CCL5/HCLS1/NEUROD1/LYN/IL10RA/LIF/ERBB4/NMI/PTPRD/NOTCH1/KIT/OSM/IL18/IL6/CAV1/PTPRC/CYP1B1/GADD45A	28
BP	GO:0010951	negative regulation of endopeptidase activity	35/1197	252/18723	1.22476e-05	0.000173826	0.000115391	TIMP1/ANXA2/PLAUR/SERPING1/SERPINA1/CSTA/GPX1/C3/SERPINE1/SERPINB6/LTF/SERPINB1/SERPINH1/CAST/BST2/RPS6KA1/RENBP/COL6A3/TNFAIP8/SERPINA3/CD44/SERPINF1/PI3/THBS1/RARRES1/MMP9/SLPI/BIRC3/SERPINA5/PCSK1N/SPOCK1/VEGFA/PROS1/PTGS2/CRYAB	35
BP	GO:0030041	actin filament polymerization	29/1197	191/18723	1.22716e-05	0.000173826	0.000115391	WASF1/FCHSD2/CAPG/ADD2/ARPC1B/PAK3/PYCARD/PFN2/MICALL2/GMFG/PPP1R9A/SSH3/ANG/ICAM1/TMOD2/SPTBN2/VASP/TMSB4X/HCK/HCLS1/FHOD3/WAS/HIP1R/CYFIP2/WASF3/AIF1/TMSB10/ADD3/SCIN	29
BP	GO:0001655	urogenital system development	43/1197	338/18723	1.26034e-05	0.000178068	0.000118207	PTCH1/MTSS1/ARL3/SOX4/ANXA1/IQGAP1/PLXND1/EYA1/LAMB2/PBX1/PDGFRA/BASP1/ITGA3/MYO1E/DLG5/SDC4/BMP2/LIF/SOX11/WWTR1/ERBB4/SERPINF1/LGR5/LRP4/NOTCH1/PDGFA/ACTA2/MMP9/TNC/SDC1/NRP1/ADAMTS1/TFAP2A/ASS1/WNT7B/DCN/CA2/SPRY1/COL4A1/VEGFA/FOXJ1/ANGPT2/EGR1	43
BP	GO:0002369	T cell cytokine production	11/1197	37/18723	1.27012e-05	0.000178532	0.000118515	HFE/HLA-F/SASH3/TNFRSF1B/HLA-A/LILRB4/PRKCZ/IL1R1/IL18/IL6/IL1B	11
BP	GO:0002724	regulation of T cell cytokine production	11/1197	37/18723	1.27012e-05	0.000178532	0.000118515	HFE/HLA-F/SASH3/TNFRSF1B/HLA-A/LILRB4/PRKCZ/IL1R1/IL18/IL6/IL1B	11
BP	GO:0002824	positive regulation of adaptive immune response based on somatic recombination of immune receptors built from immunoglobulin superfamily domains	20/1197	107/18723	1.27486e-05	0.00017874	0.000118653	TNFSF13/C3/SLC11A1/CLCF1/TGFB1/HLA-F/SASH3/CLEC7A/CD4/HLA-E/HLA-DRA/HLA-B/TREM2/HLA-A/PRKCZ/IL1R1/IL18/IL6/PTPRC/IL1B	20
BP	GO:0042552	myelination	23/1197	134/18723	1.28489e-05	0.000179688	0.000119283	ADAM22/OLIG2/TYMP/HEXB/SERINC5/TLR2/CXCR4/PMP22/TNFRSF1B/SCN2A/CTSC/WASF3/ITGB4/UGT8/NTRK2/ITGAX/KCNJ10/CLU/NDRG1/PLP1/FA2H/BCAS1/SOX10	23
BP	GO:0046879	hormone secretion	39/1197	295/18723	1.29761e-05	0.000181007	0.000120158	HMGCR/TCIRG1/CHD7/VAMP8/KCNB1/SMPD3/ALOX5/SOX4/ANXA1/GLUD1/RAPGEF4/HFE/PPP3CB/BRSK2/ABAT/CCL5/SPP1/RIMS2/NEUROD1/LYN/LIF/SOX11/NPPA/ADM/CHGA/OSM/ADORA1/SNAP25/C1QTNF1/IL1RN/CAMK2G/IL6/GPR27/UCP2/ABCC8/NMU/IL1B/TAC1/VSNL1	39
BP	GO:0009914	hormone transport	40/1197	306/18723	1.32252e-05	0.000184015	0.000122155	HMGCR/TCIRG1/CHD7/VAMP8/KCNB1/SMPD3/ALOX5/SOX4/ANXA1/GLUD1/RAPGEF4/HFE/PPP3CB/BRSK2/ABAT/CCL5/SPP1/RIMS2/NEUROD1/LYN/LIF/SOX11/NPPA/ADM/CHGA/OSM/ADORA1/SNAP25/C1QTNF1/IL1RN/CAMK2G/IL6/GPR27/UCP2/ABCC8/NMU/IL1B/TAC1/VSNL1/CRYM	40
BP	GO:0072503	cellular divalent inorganic cation homeostasis	56/1197	486/18723	1.35488e-05	0.000187581	0.000124522	CYBA/TCIRG1/CHD7/AKAP6/SLC1A1/SLC39A6/PDZD8/C5AR1/LRP6/SLC11A1/HEXB/PTPN6/TRPV2/GPR17/PDGFRA/GNA15/JPH3/SLC39A4/S100A8/S100A9/CXCR4/P2RX7/CCL5/ATP2B2/KCNK3/CD52/FPR1/MT2A/LYN/GPR65/SV2A/MT1E/ADM/SLC24A3/SLC8A2/SLC39A8/CCR1/MT1H/ADORA1/MT1M/C1QTNF1/STC1/C3AR1/CAV1/PTPRC/MT1G/FPR3/CXCL10/MT1F/NMU/EDNRB/GRIN1/ADCYAP1R1/CHRNA9/TAC1/ATP1A2	56
BP	GO:1903307	positive regulation of regulated secretory pathway	13/1197	51/18723	1.35498e-05	0.000187581	0.000124522	VAMP8/KCNB1/ITGB2/NLGN1/SCAMP5/HLA-F/IL4R/ITGAM/STXBP1/NPPA/SYT1/RAB3A/CDK5R2	13
BP	GO:0032872	regulation of stress-activated MAPK cascade	29/1197	192/18723	1.35893e-05	0.000187622	0.000124549	PLCB1/RAP2A/HMGCR/ZMYND11/EPHB1/PYCARD/FCGR2B/PHLPP1/NCF1/SPI1/ANKRD6/LTBR/CLEC7A/GADD45G/BMP2/NPPA/TREM2/FAS/IGFBP6/FZD7/GADD45B/MAPK8IP2/HIPK2/MDFIC/DUSP1/WNT7B/GADD45A/VEGFA/IL1B	29
BP	GO:0030193	regulation of blood coagulation	15/1197	66/18723	1.3621e-05	0.000187622	0.000124549	ANXA2/SERPING1/SERPINE1/PLAU/PDGFRA/ABAT/THBD/F3/PDGFA/FAP/THBS1/C1QTNF1/CAV1/PROS1/PLAT	15
BP	GO:0001910	regulation of leukocyte mediated cytotoxicity	17/1197	82/18723	1.36914e-05	0.00018812	0.00012488	TYROBP/FCGR2B/ICAM1/PPP3CB/SPI1/HLA-F/HLA-E/VAV1/ITGAM/HLA-DRA/HLA-B/MICA/LILRB1/HLA-A/LGALS9/PTPRC/CXCL6	17
BP	GO:0042554	superoxide anion generation	12/1197	44/18723	1.37328e-05	0.000188218	0.000124945	MAPT/CYBA/TYROBP/NCF4/ITGB2/NCF1/TGFB1/CLEC7A/NCF2/ITGAM/ACP5/CYBB	12
BP	GO:0042730	fibrinolysis	9/1197	25/18723	1.38849e-05	0.000189829	0.000126015	ANXA2/SERPING1/SERPINE1/PLAU/THBD/FAP/THBS1/PROS1/PLAT	9
BP	GO:0006801	superoxide metabolic process	16/1197	74/18723	1.39427e-05	0.000190147	0.000126226	MAPT/CYBA/TYROBP/SLC1A1/NCF4/ITGB2/NCF1/TGFB1/CLEC7A/NCF2/ITGAM/FBLN5/NQO1/ACP5/SOD3/CYBB	16
BP	GO:0097106	postsynaptic density organization	10/1197	31/18723	1.41196e-05	0.000192082	0.00012751	NRXN1/LRRTM2/NRXN2/CBLN1/NLGN1/LILRB2/GRID2/OPHN1/PTPRD/NTRK3	10
BP	GO:0001101	response to acid chemical	23/1197	135/18723	1.4566e-05	0.000197666	0.000131217	CYBA/SIPA1/CEBPB/ICAM1/SOCS1/PDGFRA/COL1A2/COL1A1/LYN/MAPK10/NQO1/COL6A1/GLRB/COL18A1/NTRK2/COL5A2/ASS1/CYBB/COL4A1/GRIN1/VEGFA/HPCA/SST	23
BP	GO:0002702	positive regulation of production of molecular mediator of immune response	21/1197	117/18723	1.49714e-05	0.000202666	0.000134537	TNFRSF14/TNFSF13/CLCF1/TGFB1/CD74/HLA-F/IL4R/SASH3/CLEC7A/HLA-E/LAPTM5/CD86/LILRB1/HLA-A/KIT/PRKCZ/IL1R1/IL18/IL6/PTPRC/IL1B	21
BP	GO:0042326	negative regulation of phosphorylation	47/1197	385/18723	1.51627e-05	0.000204752	0.000135921	HMGCR/MAPT/HSPB1/PYCARD/PPM1E/PID1/DUSP26/MVP/LRP6/HDAC4/PKIA/SH3GL2/PTPN6/TGFB1/EMILIN1/SPAG9/CD300A/FBP1/SOCS1/PTPRT/SOCS3/ENG/LYN/BMP2/NPPA/WWTR1/CDKN1A/TNFAIP3/NTRK3/GADD45B/LILRB4/PRKCZ/IGFBP3/FBLN1/CAV1/PTPRC/DUSP1/NUPR1/SAMSN1/MSTN/SPRY1/GADD45A/DUSP6/DKK1/INSM1/IL1B/SPRY4	47
BP	GO:0045582	positive regulation of T cell differentiation	18/1197	91/18723	1.52828e-05	0.000205868	0.000136662	SOX4/ANXA1/ZMIZ1/LILRB2/SOCS1/CD74/IL4R/SASH3/HLA-DRA/CD86/MDK/LGALS9/LILRB4/PRKCZ/IL2RA/IL18/ADAM8/PTPRC	18
BP	GO:0002440	production of molecular mediator of immune response	40/1197	308/18723	1.54343e-05	0.0002074	0.000137679	TNFRSF14/FCGR2B/TNFSF13/CLCF1/TGFB1/HFE/HLA-DMA/HMOX1/CD74/HLA-F/IL4R/TREM1/BST2/SASH3/CLEC7A/TNFRSF1B/HLA-E/BATF/LAPTM5/HLA-DRA/CD86/HLA-DPB1/HLA-DMB/LILRB1/HLA-A/KIT/LILRB4/PRKCZ/HLA-DPA1/IL1R1/IL18/IL6/IGKC/PTPRC/HLA-DOA/HLA-DQB1/IGLV1-44/IL1B/HLA-DQA1/IL13RA2	40
BP	GO:0051899	membrane depolarization	17/1197	83/18723	1.6205e-05	0.000216798	0.000143918	SCN3A/MLLT11/TSPO/CASP1/FGF12/SCN3B/P2RX7/SCN2A/SCN1A/CHRNB2/CACNG2/PRKCZ/CAV1/DCN/ANK3/CCK/ATP1A2	17
BP	GO:0007584	response to nutrient	27/1197	174/18723	1.62125e-05	0.000216798	0.000143918	HMGCR/FES/HMGCS1/GDAP1/TSPO/ASCL1/HMOX1/HAMP/C2/COL1A1/SPP1/IGFBP2/BCHE/NQO1/MN1/POSTN/TNFRSF11B/LDHA/STC1/TNC/CXCL10/ASS1/FOLR1/CYBB/CCND1/PTGS2/SST	27
BP	GO:0060840	artery development	19/1197	100/18723	1.63625e-05	0.000218273	0.000144896	AKT3/ACVR2B/EFEMP2/CHD7/SOX4/LOXL1/PLXND1/ZMIZ1/EYA1/PDE2A/SLC2A10/ENG/HEY1/LOX/NOTCH1/MDK/NRP1/FOLR1/VEGFA	19
BP	GO:0007272	ensheathment of neurons	23/1197	136/18723	1.64879e-05	0.000218302	0.000144916	ADAM22/OLIG2/TYMP/HEXB/SERINC5/TLR2/CXCR4/PMP22/TNFRSF1B/SCN2A/CTSC/WASF3/ITGB4/UGT8/NTRK2/ITGAX/KCNJ10/CLU/NDRG1/PLP1/FA2H/BCAS1/SOX10	23
BP	GO:0008366	axon ensheathment	23/1197	136/18723	1.64879e-05	0.000218302	0.000144916	ADAM22/OLIG2/TYMP/HEXB/SERINC5/TLR2/CXCR4/PMP22/TNFRSF1B/SCN2A/CTSC/WASF3/ITGB4/UGT8/NTRK2/ITGAX/KCNJ10/CLU/NDRG1/PLP1/FA2H/BCAS1/SOX10	23
BP	GO:0048659	smooth muscle cell proliferation	28/1197	184/18723	1.65094e-05	0.000218302	0.000144916	HMGCR/EFEMP2/CYBA/SMPD3/HDAC4/TGFB1/ANG/VIPR2/FGF9/HMOX1/CCL5/NAMPT/BMP2/CALCRL/CDKN1A/TNFAIP3/AIF1/THBS1/IGFBP3/IL18/CDH13/MMP9/NDRG2/IL6/ADAMTS1/NDRG4/PTGS2/IGFBP5	28
BP	GO:0042130	negative regulation of T cell proliferation	15/1197	67/18723	1.65236e-05	0.000218302	0.000144916	TNFRSF14/CEBPB/PTPN6/LILRB2/DLG5/SDC4/CD86/LILRB1/VSIG4/GPNMB/LRRC32/LGALS9/LILRB4/IL2RA/FOXJ1	15
BP	GO:0036465	synaptic vesicle recycling	16/1197	75/18723	1.66839e-05	0.000219366	0.000145622	DNM3/SNAP91/NLGN1/SH3GL2/OPHN1/PPP3CB/SYP/AMPH/FGF14/DNAJC6/NLGN3/SYT1/RAB3A/SNCB/SLC17A7/DNM1	16
BP	GO:2001259	positive regulation of cation channel activity	16/1197	75/18723	1.66839e-05	0.000219366	0.000145622	AKAP6/CCL2/KCNIP2/TMSB4X/NPPA/TREM2/FGF14/EHD3/CACNG2/CACNG4/KCNC1/CTSS/NLGN3/STAC/ANK3/ABCC8	16
BP	GO:0048246	macrophage chemotaxis	11/1197	38/18723	1.68488e-05	0.000221005	0.00014671	LGALS3/C5AR1/RARRES2/CCL2/CCL5/SLAMF8/MDK/THBS1/C3AR1/MSTN/EDNRB	11
BP	GO:0046631	alpha-beta T cell activation	25/1197	156/18723	1.88144e-05	0.000246199	0.000163435	TCIRG1/TNFRSF14/ANXA1/CD300A/HFE/RELB/SOCS1/CTSL/IL4R/SASH3/HLA-E/BATF/IRF1/HLA-DRA/TOX/CD86/LILRB1/HLA-A/LGALS9/LILRB4/PRKCZ/IL18/IL6/PTPRC/GPR183	25
BP	GO:0042102	positive regulation of T cell proliferation	19/1197	101/18723	1.8963e-05	0.000247555	0.000164335	PYCARD/ANXA1/LILRB2/SASH3/CCL5/HLA-E/CD86/HLA-DPB1/HLA-DMB/IGFBP2/HLA-A/AIF1/LGALS9/HLA-DPA1/IL2RA/IL18/IL6/PTPRC/IL1B	19
BP	GO:0007178	transmembrane receptor protein serine/threonine kinase signaling pathway	44/1197	355/18723	1.93252e-05	0.000251686	0.000167077	ACVR2B/SMPD3/FERMT1/ZMIZ1/TMEM100/TGFB1/EMILIN1/HFE/GDF15/SPI1/COL1A2/SLC2A10/SMAD9/ENG/ITGA3/LOX/RBPMS/FMOD/COL3A1/LTBP2/BMP2/SOX11/WWTR1/ITGB5/ZYX/FSTL1/LRRC32/SFRP4/NOTCH1/NREP/VIM/THBS1/HIPK2/RASL11B/CAV1/LTBP1/FOLR1/CHRDL1/MSTN/SPRY1/PEG10/DKK1/EGR1/FOS	44
BP	GO:0030336	negative regulation of cell migration	43/1197	344/18723	1.94599e-05	0.000252784	0.000167806	CLASP2/PLCB1/RRAS/RAP2A/TIMP1/PFN2/PATZ1/SERPINE1/ARHGDIB/TGFB1/EMILIN1/CD300A/SP100/CCL2/SRGAP3/HMOX1/CD74/PTPRT/ARHGAP4/BST2/ENG/SLAMF8/DLG5/COL3A1/SERPINF1/IFITM1/NOTCH1/AIF1/THBS1/IGFBP3/CNN2/ADORA1/STC1/DUSP1/NDRG4/DCN/CYP1B1/ADORA3/GADD45A/ABCC8/MEOX2/ANGPT2/IGFBP5	43
BP	GO:0014812	muscle cell migration	20/1197	110/18723	1.95016e-05	0.000252784	0.000167806	S100A11/ANXA1/HDAC4/IQGAP1/SERPINE1/NET1/FGF9/PLAU/CCL5/POSTN/MDK/AIF1/PDGFA/IGFBP3/NRP1/ADAMTS1/NDRG4/MSTN/PLAT/IGFBP5	20
BP	GO:0043112	receptor metabolic process	26/1197	166/18723	1.955e-05	0.000252816	0.000167827	ANXA2/LRRTM2/DNM3/CD63/ITGB2/FCER1G/TGFB1/OPHN1/USP46/LAPTM5/CALCRL/LILRB1/ADM/SFRP4/EHD3/LILRB4/CACNG2/CACNG4/SNAP25/CAV1/NECAB2/DKK1/VEGFA/CALY/DNM1/HPCA	26
BP	GO:1900046	regulation of hemostasis	15/1197	68/18723	1.99604e-05	0.000257518	0.000170949	ANXA2/SERPING1/SERPINE1/PLAU/PDGFRA/ABAT/THBD/F3/PDGFA/FAP/THBS1/C1QTNF1/CAV1/PROS1/PLAT	15
BP	GO:1905523	positive regulation of macrophage migration	9/1197	26/18723	2.00342e-05	0.000257864	0.000171179	C5AR1/RARRES2/CCL5/TREM2/MMP14/MDK/THBS1/C3AR1/MSTN	9
BP	GO:0031334	positive regulation of protein-containing complex assembly	33/1197	237/18723	2.03904e-05	0.000261836	0.000173815	WASF1/FCHSD2/CDK5R1/LGALS3/MAPT/ARPC1B/PYCARD/ATAT1/ARL3/PFN2/FERMT1/GMFG/FES/MSN/GSK3B/TGFB1/ICAM1/VASP/CLEC7A/HCK/WAS/PIEZO1/HIP1R/WASF3/PLEK/LCP1/TPPP3/CLU/PSRC1/SCIN/VEGFA/CALY/CCK	33
BP	GO:0033002	muscle cell proliferation	34/1197	248/18723	2.1377e-05	0.000273865	0.000181801	HMGCR/EFEMP2/CYBA/EPHB1/SMPD3/HDAC4/TGFB1/ANG/VIPR2/FGF9/HMOX1/CCL5/NAMPT/BMP2/CALCRL/ERBB4/KCNK2/CDKN1A/TNFAIP3/NOTCH1/AIF1/THBS1/IGFBP3/IL18/CDH13/MMP9/NDRG2/IL6/ZFPM2/ADAMTS1/NDRG4/MSTN/PTGS2/IGFBP5	34
BP	GO:0002761	regulation of myeloid leukocyte differentiation	21/1197	120/18723	2.23148e-05	0.000285214	0.000189334	TYROBP/FES/PIK3R1/CEBPB/TGFB1/LTF/CD74/CD4/HCLS1/LILRB3/LYN/LIF/LILRB1/TREM2/CCR1/IRF7/LILRB4/EVI2B/MAFB/CA2/FOS	21
BP	GO:0040013	negative regulation of locomotion	47/1197	391/18723	2.26249e-05	0.000288507	0.00019152	CLASP2/PLCB1/RRAS/RAP2A/TIMP1/PFN2/PATZ1/SERPINE1/ARHGDIB/TGFB1/EMILIN1/CD300A/SP100/CCL2/SRGAP3/HMOX1/CD74/PTPRT/ARHGAP4/BST2/ENG/WAS/SLAMF8/DLG5/COL3A1/SERPINF1/IFITM1/NOTCH1/AIF1/THBS1/IGFBP3/CNN2/ADORA1/SEMA6B/STC1/FBLN1/NRP1/DUSP1/NDRG4/DCN/CYP1B1/ADORA3/GADD45A/ABCC8/MEOX2/ANGPT2/IGFBP5	47
BP	GO:0098883	synapse pruning	6/1197	11/18723	2.35698e-05	0.00029986	0.000199057	C3/C1QA/C1QB/ITGAM/TREM2/DKK1	6
BP	GO:0002690	positive regulation of leukocyte chemotaxis	18/1197	94/18723	2.42846e-05	0.000308241	0.00020462	RAC2/C5AR1/RARRES2/SERPINE1/GPSM3/CD74/SPI1/CCL5/CCR1/MDK/AIF1/LGALS9/THBS1/C3AR1/IL6/CXCL10/MSTN/VEGFA	18
BP	GO:0009266	response to temperature stimulus	27/1197	178/18723	2.46187e-05	0.000311761	0.000206957	MAPT/GRIK2/EPHB1/CD14/GSK3B/THRA/PSIP1/TRPV2/HMOX1/CXCR4/IGFBP7/HSPA6/MICA/LYN/ADM/CDKN1A/MMP24/THBS1/STAC/ADORA1/CXCL10/UCP2/PCSK1N/MSTN/PTGS2/FOS/SST	27
BP	GO:0006956	complement activation	22/1197	130/18723	2.47206e-05	0.000312332	0.000207336	SERPING1/C3/C1R/C1S/C1RL/C1QA/C2/C1QB/CFD/VSIG4/TREM2/CFI/SUSD4/CFH/IGKC/CLU/IGLC1/MASP1/IGHG1/IL1B/MFAP4/IGHM	22
BP	GO:0071356	cellular response to tumor necrosis factor	32/1197	229/18723	2.51762e-05	0.000317359	0.000210673	CHI3L1/CYBA/PYCARD/PID1/TNFRSF14/CASP4/SMPD3/HDAC4/TNFRSF1A/ICAM1/CCL2/CASP1/CD58/HAMP/TMSB4X/TNFRSF1B/CCL5/COL1A1/LAPTM5/FAS/ZFP36/TNFAIP3/POSTN/YBX3/GBP1/THBS1/CCL20/GBP2/BIRC3/ASS1/CCL18/PLVAP	32
BP	GO:0002224	toll-like receptor signaling pathway	21/1197	121/18723	2.54004e-05	0.000319452	0.000212062	CYBA/SARM1/CD14/CD300A/LTF/LY96/TLR2/UNC93B1/IRF1/LYN/IFI35/NMI/TREM2/LILRA2/TNFAIP3/IRF7/CTSS/CAV1/BIRC3/OAS1/COLEC12	21
BP	GO:0098698	postsynaptic specialization assembly	8/1197	21/18723	2.61845e-05	0.00032654	0.000216768	NRXN1/LRRTM2/NRXN2/CBLN1/NLGN1/GRID2/PTPRD/NTRK3	8
BP	GO:0150146	cell junction disassembly	8/1197	21/18723	2.61845e-05	0.00032654	0.000216768	C3/PIK3R1/C1QA/C1QB/ITGAM/TREM2/ABCC8/DKK1	8
BP	GO:0045920	negative regulation of exocytosis	10/1197	33/18723	2.62016e-05	0.00032654	0.000216768	FCGR2B/ANXA1/ATP9A/CD300A/HMOX1/SPI1/HLA-F/NOTCH1/LGALS9/IL13RA2	10
BP	GO:0099084	postsynaptic specialization organization	10/1197	33/18723	2.62016e-05	0.00032654	0.000216768	NRXN1/LRRTM2/NRXN2/CBLN1/NLGN1/LILRB2/GRID2/OPHN1/PTPRD/NTRK3	10
BP	GO:0048709	oligodendrocyte differentiation	18/1197	95/18723	2.81961e-05	0.000350225	0.000232491	OLIG2/ASCL1/TLR2/CXCR4/TNFRSF1B/LYN/SOX11/WASF3/NOTCH1/MDK/NTRK2/KCNJ10/CLU/NKX2-2/PLP1/DAAM2/FA2H/SOX10	18
BP	GO:0035235	ionotropic glutamate receptor signaling pathway	9/1197	27/18723	2.83522e-05	0.000350225	0.000232491	CDK5R1/GRIA2/GRIK2/GRIA3/GRID2/GRIA4/GRIK3/GRIN1/PLP1	9
BP	GO:0048488	synaptic vesicle endocytosis	14/1197	62/18723	2.8357e-05	0.000350225	0.000232491	DNM3/SNAP91/NLGN1/SH3GL2/OPHN1/PPP3CB/SYP/AMPH/DNAJC6/NLGN3/SYT1/SNCB/SLC17A7/DNM1	14
BP	GO:0140238	presynaptic endocytosis	14/1197	62/18723	2.8357e-05	0.000350225	0.000232491	DNM3/SNAP91/NLGN1/SH3GL2/OPHN1/PPP3CB/SYP/AMPH/DNAJC6/NLGN3/SYT1/SNCB/SLC17A7/DNM1	14
BP	GO:0003012	muscle system process	52/1197	452/18723	2.84713e-05	0.000350849	0.000232905	CYBA/AKAP6/APBB2/HDAC4/TNFRSF1A/MYL9/MYOF/TMOD2/HMOX1/HSPB6/FGF12/ABAT/SSTR2/HAMP/LMNA/KCNIP2/GNAO1/CXCR4/TNFRSF1B/SCN3B/FGF13/SCN1A/FLNA/CALCRL/NPPA/MYBPH/NOTCH1/AIF1/KIT/KCNE4/CHGA/EHD3/CHRNB2/ACTA2/STAC/ADORA1/STC1/CAMK2G/CAV1/TPM2/MSTN/ABCC8/NMU/EDNRB/KCNN2/PTGS2/IL1B/IGFBP5/CRYAB/PGAM2/ATP1A2/SLN	52
BP	GO:0150077	regulation of neuroinflammatory response	11/1197	40/18723	2.87598e-05	0.000353611	0.000234738	GRN/TNFRSF1B/CTSC/TREM2/IL18/MMP9/IL6/PTPRC/NUPR1/PTGS2/IL1B	11
BP	GO:0048661	positive regulation of smooth muscle cell proliferation	19/1197	104/18723	2.91264e-05	0.000357319	0.0002372	HMGCR/CYBA/SMPD3/HDAC4/TGFB1/FGF9/HMOX1/CCL5/NAMPT/CALCRL/AIF1/THBS1/IL18/CDH13/MMP9/IL6/ADAMTS1/PTGS2/IGFBP5	19
BP	GO:0007259	receptor signaling pathway via JAK-STAT	26/1197	170/18723	2.9883e-05	0.000365783	0.000242819	CDK5R1/TNFRSF1A/CLCF1/CD300A/CCL2/SOCS1/HAMP/SOCS3/CCL5/HCLS1/NEUROD1/LYN/IL10RA/LIF/ERBB4/NMI/PTPRD/NOTCH1/KIT/OSM/IL18/IL6/CAV1/PTPRC/CYP1B1/GADD45A	26
BP	GO:0034612	response to tumor necrosis factor	34/1197	253/18723	3.24773e-05	0.000395273	0.000262395	CHI3L1/CYBA/PYCARD/PID1/TNFRSF14/CASP4/SMPD3/HDAC4/TNFRSF1A/CD14/ICAM1/CCL2/CASP1/CD58/HAMP/TMSB4X/TNFRSF1B/CCL5/COL1A1/LAPTM5/FAS/ZFP36/TNFAIP3/POSTN/YBX3/GBP1/THBS1/CCL20/GBP2/BIRC3/ASS1/CCL18/PLVAP/PTGS2	34
BP	GO:0097305	response to alcohol	34/1197	253/18723	3.24773e-05	0.000395273	0.000262395	HMGCR/CYBA/PTCH1/LRP6/RGS19/CD14/HMGCS1/TSPO/TGFB1/ICAM1/FOSL1/SPI1/ABAT/HAMP/S100A8/IGFBP7/USP46/TBXAS1/CDKN1A/GNAI1/NQO1/MAOB/NTRK3/CHRNB2/TNC/ADCY2/CYBB/CCND1/MSTN/GRIN1/ADCYAP1R1/NEFL/FOS/CA3	34
BP	GO:0038066	p38MAPK cascade	13/1197	55/18723	3.25079e-05	0.000395273	0.000262395	PHLPP1/NCF1/SPI1/GADD45G/BMP2/TREM2/ZFP36/GADD45B/LGALS9/DUSP1/GADD45A/VEGFA/IL1B	13
BP	GO:0014068	positive regulation of phosphatidylinositol 3-kinase signaling	16/1197	79/18723	3.30486e-05	0.000400961	0.000266171	NCF1/PTPN6/PDGFRA/CCL5/HCLS1/FN1/ERBB4/TREM2/NTRK3/PDGFA/KIT/OSM/NTRK2/IL18/DCN/ERBB3	16
BP	GO:0016358	dendrite development	33/1197	243/18723	3.41028e-05	0.000412839	0.000274056	CAMSAP2/MAP2/RAP2A/CDK5R1/SS18L1/EPHB1/ELAVL4/PAK3/DNM3/FLRT1/RAPGEF2/DSCAM/SARM1/PPP1R9A/IQGAP1/NLGN1/RBFOX2/GSK3B/ACTL6B/LST1/DLG5/CUX2/KIF1A/LRP4/PTPRD/CHRNB2/MAPK8IP2/SDC2/NR2E1/CTNND2/NRP1/SULT4A1/CAMK2A	33
BP	GO:0045824	negative regulation of innate immune response	15/1197	71/18723	3.43541e-05	0.000414968	0.000275469	SERPING1/GRN/HLA-F/HLA-E/SLAMF8/HLA-B/MICA/LILRB1/VSIG4/NMI/TNFAIP3/SUSD4/HLA-A/LGALS9/OAS1	15
BP	GO:0033674	positive regulation of kinase activity	53/1197	467/18723	3.46838e-05	0.000418031	0.000277502	CHI3L1/CDK5R1/MAPT/EPHB1/RAPGEF2/SLC1A1/SLC11A1/PPP1R9A/IQGAP1/NCF1/TGFB1/ANG/CD300A/LTF/SOCS1/CD74/PDGFRA/CD4/CCL5/FGF13/LYN/SDC4/CD86/BMP2/LCP2/ERBB4/TREM2/SLC8A2/CDKN1A/DOCK3/NTRK3/PDGFA/KIT/THBS1/PRKCZ/NTRK2/IL18/ADORA1/TOM1L1/ADAM8/PTPRC/FCGR1A/CLU/CDK5R2/PSRC1/AGAP2/CCND1/ERBB3/DKK1/VEGFA/IL1B/EGR1/EEF1A2	53
BP	GO:0150063	visual system development	45/1197	375/18723	3.49857e-05	0.000420045	0.00027884	DCX/ACVR2B/EPHB1/TCIRG1/CHD7/DSCAM/SLC1A1/C3/GPM6A/LAMB2/PBX1/C1QA/PDGFRA/COL8A2/TUB/COL5A1/ITGAM/VAX2/NEUROD1/SOX11/CRB1/SERPINF1/COL8A1/SALL2/VIM/EFEMP1/HIPK2/NTRK2/NR2E1/COL5A2/SOX2/NRP1/TFAP2A/LAMC3/WNT7B/CHRDL1/CYP1B1/SPRY1/COL4A1/VEGFA/TSPAN12/USH1C/CRYAB/SLC17A7/HPCA	45
BP	GO:0001662	behavioral fear response	10/1197	34/18723	3.50038e-05	0.000420045	0.00027884	SLC1A1/ASIC1/USP46/ASIC4/MDK/MAPK8IP2/NR2E1/BRINP1/CCK/ATP1A2	10
BP	GO:0031110	regulation of microtubule polymerization or depolymerization	17/1197	88/18723	3.60163e-05	0.000430316	0.000285658	CAMSAP2/CLASP2/MAP2/SPAST/CDK5R1/MAPT/ARL3/FES/ARHGEF7/STMN1/FGF13/STMN4/CLIP3/STMN2/APC2/PSRC1/TUBB4A	17
BP	GO:0050829	defense response to Gram-negative bacterium	17/1197	88/18723	3.60163e-05	0.000430316	0.000285658	GSDMD/PYCARD/TNFRSF14/SLC11A1/RARRES2/SERPINE1/LTF/CASP1/TREM1/CD4/LYZ/RNASE6/TREM2/CHGA/IL6/CXCL6/IGHM	17
BP	GO:0021953	central nervous system neuron differentiation	25/1197	162/18723	3.6196e-05	0.000431526	0.000286461	MAP2/MAPT/EPHB1/ELAVL4/ZC4H2/PTCH1/OLIG2/RAPGEF2/SOX4/CBLN1/ZMIZ1/GRID2/OPHN1/ASCL1/TOX/NFIB/RAC3/CHRNB2/NTRK2/NR2E1/FAIM2/NRP1/NKX2-2/SPOCK1/NPY	25
BP	GO:0030833	regulation of actin filament polymerization	26/1197	172/18723	3.67121e-05	0.000436731	0.000289916	WASF1/FCHSD2/CAPG/ADD2/ARPC1B/PAK3/PYCARD/PFN2/GMFG/PPP1R9A/SSH3/ICAM1/TMOD2/SPTBN2/VASP/TMSB4X/HCK/HCLS1/FHOD3/WAS/HIP1R/CYFIP2/WASF3/TMSB10/ADD3/SCIN	26
BP	GO:0001933	negative regulation of protein phosphorylation	42/1197	342/18723	3.68348e-05	0.000437245	0.000290257	HMGCR/HSPB1/PYCARD/PPM1E/PID1/DUSP26/MVP/LRP6/PKIA/SH3GL2/PTPN6/TGFB1/EMILIN1/SPAG9/CD300A/SOCS1/PTPRT/SOCS3/ENG/LYN/BMP2/NPPA/WWTR1/CDKN1A/TNFAIP3/NTRK3/GADD45B/LILRB4/PRKCZ/IGFBP3/FBLN1/CAV1/PTPRC/DUSP1/SAMSN1/SPRY1/GADD45A/DUSP6/DKK1/INSM1/IL1B/SPRY4	42
BP	GO:1905521	regulation of macrophage migration	11/1197	41/18723	3.70504e-05	0.000438855	0.000291326	C5AR1/RARRES2/EMILIN1/CCL5/SLAMF8/TREM2/MMP14/MDK/THBS1/C3AR1/MSTN	11
BP	GO:0001570	vasculogenesis	16/1197	80/18723	3.88905e-05	0.00045966	0.000305137	RRAS/RAPGEF2/ZMIZ1/TMEM100/TGFB1/ENG/MYO1E/HEY1/ADM/NOTCH1/NTRK2/JUNB/CAV1/ZFPM2/WNT7B/VEGFA	16
BP	GO:0050770	regulation of axonogenesis	24/1197	154/18723	4.37363e-05	0.000515825	0.000342421	MAP2/RUFY3/CDK5R1/TNR/MAPT/PAK3/DSCAM/PLXND1/GSK3B/TRPV2/BRSK2/ARHGAP4/FGF13/SPP1/FN1/LRP4/L1CAM/UST/NTRK2/SEMA6B/EFNB3/NRP1/VEGFA/NEFL	24
BP	GO:0002285	lymphocyte activation involved in immune response	28/1197	194/18723	4.41156e-05	0.000519185	0.000344652	LGALS1/LGALS3/FCGR2B/TNFSF13/ANXA1/FCER1G/SLC11A1/CLCF1/TGFB1/ICAM1/RELB/CD74/SPI1/HLA-F/IL4R/BATF/HLA-DRA/CD86/HLA-DMB/LILRB1/MDK/LGALS9/LCP1/PRKCZ/IL18/IL6/PTPRC/GPR183	28
BP	GO:0050792	regulation of viral process	25/1197	164/18723	4.46125e-05	0.000522972	0.000347165	LGALS1/TOP2B/IFITM3/IFITM2/ISG20/LTF/CD74/APOBEC3C/BST2/CXCR4/CD4/CCL5/PLSCR1/APOBEC3G/PTX3/ZFP36/IFITM1/NOTCH1/TRIM22/LGALS9/MDFIC/SLPI/OAS1/OAS2/MX1	25
BP	GO:0001913	T cell mediated cytotoxicity	12/1197	49/18723	4.46277e-05	0.000522972	0.000347165	FCGR2B/PPP3CB/HLA-F/HLA-E/HLA-DRA/CTSC/HLA-B/MICA/LILRB1/PRF1/HLA-A/PTPRC	12
BP	GO:0001659	temperature homeostasis	26/1197	174/18723	4.49182e-05	0.000525257	0.000348682	ACVR2B/GPX1/CEBPB/THRA/TRPV2/G0S2/ABAT/IL4R/CXCR4/FABP5/NOVA1/GADD45G/NOTCH1/PLCL1/IL18/TSHR/ADORA1/CAV1/UCP2/NMU/EDNRB/VEGFA/PTGS2/IL1B/EGR1/SLN	26
BP	GO:0002209	behavioral defense response	10/1197	35/18723	4.62144e-05	0.000539266	0.000357982	SLC1A1/ASIC1/USP46/ASIC4/MDK/MAPK8IP2/NR2E1/BRINP1/CCK/ATP1A2	10
BP	GO:0014003	oligodendrocyte development	11/1197	42/18723	4.73192e-05	0.000549823	0.00036499	ASCL1/TLR2/LYN/SOX11/WASF3/KCNJ10/CLU/NKX2-2/PLP1/FA2H/SOX10	11
BP	GO:0045687	positive regulation of glial cell differentiation	11/1197	42/18723	4.73192e-05	0.000549823	0.00036499	OLIG2/CLCF1/TGFB1/TLR2/CXCR4/TNFRSF1B/BMP2/LIF/NOTCH1/MDK/NKX2-2	11
BP	GO:0048771	tissue remodeling	26/1197	175/18723	4.96111e-05	0.000575237	0.000381861	TIMP1/ACVR2B/TCIRG1/CHD7/RAC2/TGFB1/HAMP/P2RX7/SPP1/FLNA/BGN/LIF/CRB1/MMP14/GPNMB/TNFAIP3/MDK/TNFRSF11B/ACP5/IL18/ADAM8/IL6/CAV1/CA2/CTSK/IGFBP5	26
BP	GO:0032602	chemokine production	18/1197	99/18723	5.00453e-05	0.00057905	0.000384392	PYCARD/HMOX1/CD74/TLR2/IL4R/TREM1/CLEC7A/TREM2/POSTN/AIF1/LGALS9/LILRB4/IL18/IL6/OAS1/CXCL6/IL1B/EGR1	18
BP	GO:0030099	myeloid cell differentiation	45/1197	381/18723	5.14861e-05	0.000593223	0.000393801	ANXA2/TCIRG1/TYROBP/KAT7/FES/PIK3R1/CEBPB/RBFOX2/THRA/PTPN6/TGFB1/RELB/LTF/CD74/SPI1/LTBR/CSF3R/TLR2/CD4/BATF/HCLS1/ACTN1/LOX/LILRB3/LYN/LIF/LILRB1/MYH9/TREM2/ZFP36/CCR1/IRF7/KIT/LILRB4/HIPK2/JUNB/MMP9/EVI2B/MAFB/MT1G/GPR183/CA2/SCIN/VEGFA/FOS	45
BP	GO:0048880	sensory system development	45/1197	381/18723	5.14861e-05	0.000593223	0.000393801	DCX/ACVR2B/EPHB1/TCIRG1/CHD7/DSCAM/SLC1A1/C3/GPM6A/LAMB2/PBX1/C1QA/PDGFRA/COL8A2/TUB/COL5A1/ITGAM/VAX2/NEUROD1/SOX11/CRB1/SERPINF1/COL8A1/SALL2/VIM/EFEMP1/HIPK2/NTRK2/NR2E1/COL5A2/SOX2/NRP1/TFAP2A/LAMC3/WNT7B/CHRDL1/CYP1B1/SPRY1/COL4A1/VEGFA/TSPAN12/USH1C/CRYAB/SLC17A7/HPCA	45
BP	GO:0006911	phagocytosis, engulfment	21/1197	127/18723	5.33582e-05	0.000613508	0.000407266	FCGR2B/RAC2/ITGB2/C3/RHOG/CD300A/ELMO1/XKR8/ARHGAP12/MSR1/ITGAM/MARCO/MYH9/TREM2/AIF1/THBS1/IGKC/FCGR1A/IGLC1/IGHG1/IGHM	21
BP	GO:0001764	neuron migration	24/1197	156/18723	5.40994e-05	0.000620732	0.000412062	CDK5R1/DCX/TOP2B/RAPGEF2/GPM6A/ZMIZ1/ASCL1/CXCR4/ITGA3/FGF13/FLNA/COL3A1/MDK/NTRK3/NTRK2/NDN/ASTN1/NRP1/SCRT1/CDK5R2/SPOCK1/VEGFA/CCK/CAMK2A	24
BP	GO:0001667	ameboidal-type cell migration	53/1197	475/18723	5.47e-05	0.000626315	0.000415768	CLASP2/RRAS/TIMP1/AKT3/PAK3/HSPB1/PFN2/PATZ1/GRN/FERMT1/ANXA1/GPX1/ARHGEF7/PLXND1/AMOTL2/ARHGDIB/TGFB1/SP100/HMOX1/ARHGAP4/SRPX2/TMSB4X/ITGA3/FN1/SDC4/ERBB4/SERPINF1/MYH9/ITGB4/PDLIM1/FSTL1/NOTCH1/KIT/FAP/THBS1/CDH13/LOXL2/NR2E1/MMP9/SEMA6B/STC1/NRP1/FOLR1/DCN/CYP1B1/GADD45A/MEOX2/EDNRB/VEGFA/ANGPT2/PTGS2/TAC1/SOX10	53
BP	GO:0099590	neurotransmitter receptor internalization	8/1197	23/18723	5.62354e-05	0.000641223	0.000425664	DNM3/OPHN1/USP46/CACNG2/CACNG4/SNAP25/CALY/HPCA	8
BP	GO:1903306	negative regulation of regulated secretory pathway	8/1197	23/18723	5.62354e-05	0.000641223	0.000425664	FCGR2B/CD300A/HMOX1/SPI1/HLA-F/NOTCH1/LGALS9/IL13RA2	8
BP	GO:0010977	negative regulation of neuron projection development	22/1197	137/18723	5.65546e-05	0.000643528	0.000427194	MAP2/RUFY3/LGALS1/CDK5R1/TNR/CRMP1/DNM3/NLGN1/CTSZ/ARHGAP4/PMP22/FGF13/SPP1/FLNA/STMN2/LRP4/VIM/SEMA6B/EFNB3/NRP1/SPOCK1/RIT2	22
BP	GO:0002768	immune response-regulating cell surface receptor signaling pathway	39/1197	315/18723	5.76499e-05	0.000654636	0.000434568	LGALS3/PAK3/MAPK8/TYROBP/FCGR2B/C5AR1/FCER1G/THEMIS2/PTPN6/LILRB2/CD300A/CLEC7A/HCK/LAPTM5/VAV1/PLSCR1/FPR1/LAT2/LYN/HLA-DPB1/LCP2/MAPK10/LILRB1/LILRA2/KCNN4/HLA-A/KIT/MNDA/GBP1/LILRB4/C3AR1/IGKC/PTPRC/FPR3/IGLC1/FCGR1B/HLA-DQB1/IGHG1/IGHM	39
BP	GO:0010043	response to zinc ion	13/1197	58/18723	5.91003e-05	0.000669722	0.000444583	TSPO/HAMP/S100A8/KCNK3/MT2A/MT1E/MT1H/MT1M/MT1G/ASS1/CA2/MT1F/ABCC8	13
BP	GO:0070304	positive regulation of stress-activated protein kinase signaling cascade	21/1197	128/18723	6.00517e-05	0.000677852	0.00044998	PLCB1/HMGCR/PYCARD/FCGR2B/NCF1/SPI1/ANKRD6/LTBR/CLEC7A/GADD45G/LYN/BMP2/IGFBP6/FZD7/GADD45B/MAPK8IP2/HIPK2/WNT7B/GADD45A/VEGFA/IL1B	21
BP	GO:2000377	regulation of reactive oxygen species metabolic process	24/1197	157/18723	6.00644e-05	0.000677852	0.00044998	MAPT/CYBA/PID1/TYROBP/RAC2/ITGB2/ALOX5/HDAC4/MYCN/TSPO/TGFB1/CLEC7A/ITGAM/FBLN5/CDKN1A/HP/ACP5/THBS1/CBR1/TFAP2A/CYP1B1/GADD45A/GRIN1/CRYAB	24
BP	GO:0008064	regulation of actin polymerization or depolymerization	27/1197	188/18723	6.53706e-05	0.000736223	0.000488729	WASF1/FCHSD2/CAPG/ADD2/ARPC1B/PAK3/PYCARD/PFN2/GMFG/PPP1R9A/SSH3/ICAM1/TMOD2/SPTBN2/VASP/TMSB4X/HCK/HCLS1/FHOD3/WAS/HIP1R/CYFIP2/WASF3/PLEK/TMSB10/ADD3/SCIN	27
BP	GO:0019058	viral life cycle	39/1197	317/18723	6.6244e-05	0.000744533	0.000494245	LGALS1/TOP2B/NCAM1/IFITM3/IFITM2/VAMP8/TNFRSF14/HTATSF1/ISG20/CTSB/ITGA5/ICAM1/CCL2/LTF/CD74/CLEC5A/APOBEC3C/CTSL/BST2/CXCR4/CD4/CCL5/PLSCR1/APOBEC3G/ANPEP/PTX3/CD86/ITGB5/IFITM1/NOTCH1/TRIM22/LGALS9/EFNB3/SLPI/CAV1/NRP1/OAS1/OAS2/MX1	39
BP	GO:0045861	negative regulation of proteolysis	42/1197	351/18723	6.72643e-05	0.000754459	0.000500834	TIMP1/ANXA2/PLAUR/SERPING1/WAC/SERPINA1/CSTA/GPX1/C3/SERPINE1/OPHN1/SERPINB6/HFE/LTF/CTSZ/SERPINB1/SERPINH1/CAST/BST2/RPS6KA1/RENBP/COL6A3/TNFAIP8/SERPINA3/CD44/SERPINF1/ECM1/PI3/THBS1/HIPK2/RARRES1/MMP9/SLPI/BIRC3/SERPINA5/PCSK1N/SPOCK1/VEGFA/PROS1/PLAT/PTGS2/CRYAB	42
BP	GO:0002820	negative regulation of adaptive immune response	13/1197	59/18723	7.14146e-05	0.000799378	0.000530652	TNFRSF14/FCGR2B/PTPN6/HFE/PPP3CB/HLA-F/IL4R/LILRB1/SUSD4/LILRB4/PTPRC/SAMSN1/FOXJ1	13
BP	GO:0030832	regulation of actin filament length	27/1197	189/18723	7.17165e-05	0.000801126	0.000531813	WASF1/FCHSD2/CAPG/ADD2/ARPC1B/PAK3/PYCARD/PFN2/GMFG/PPP1R9A/SSH3/ICAM1/TMOD2/SPTBN2/VASP/TMSB4X/HCK/HCLS1/FHOD3/WAS/HIP1R/CYFIP2/WASF3/PLEK/TMSB10/ADD3/SCIN	27
BP	GO:0051968	positive regulation of synaptic transmission, glutamatergic	9/1197	30/18723	7.27006e-05	0.000808498	0.000536707	TNR/NRXN1/NLGN1/CCL2/STXBP1/CACNG2/CACNG4/NLGN3/PTGS2	9
BP	GO:0002283	neutrophil activation involved in immune response	7/1197	18/18723	7.30253e-05	0.000808498	0.000536707	TYROBP/ITGB2/FCER1G/SPI1/STXBP2/ITGAM/LILRA2	7
BP	GO:0045953	negative regulation of natural killer cell mediated cytotoxicity	7/1197	18/18723	7.30253e-05	0.000808498	0.000536707	HLA-F/HLA-E/HLA-B/MICA/LILRB1/HLA-A/LGALS9	7
BP	GO:0097107	postsynaptic density assembly	7/1197	18/18723	7.30253e-05	0.000808498	0.000536707	NRXN1/LRRTM2/NRXN2/CBLN1/GRID2/PTPRD/NTRK3	7
BP	GO:0007626	locomotory behavior	26/1197	179/18723	7.3112e-05	0.000808498	0.000536707	ADAM22/TNR/KCND2/ELAVL4/CHD7/DSCAM/SLC1A1/HEXB/GAD1/PPP3CB/FGF12/ABAT/OXR1/GNAO1/SOBP/C1QL1/GLRB/CHRNB2/HIPK2/SNAP25/EFNB3/KCNJ10/ASTN1/RCAN1/EGR1/ATP1A2	26
BP	GO:0048638	regulation of developmental growth	40/1197	330/18723	7.47932e-05	0.000824606	0.0005474	MAP2/RUFY3/PLCB1/CDK5R1/TNR/MAPT/CHD7/PTCH1/DSCAM/AKAP6/GSK3B/SPAG9/TRPV2/GDF15/HAMP/UNC13A/BASP1/ARHGAP4/SASH3/CXCR4/FGF13/SPP1/RIMS2/FN1/ERBB4/KCNK2/CDKN1A/RIMS1/NOTCH1/L1CAM/YBX3/SEMA6B/ZFPM2/NRP1/SYT1/OLFM1/MSTN/DUSP6/VEGFA/HOPX	40
BP	GO:0033273	response to vitamin	17/1197	93/18723	7.48687e-05	0.000824606	0.0005474	FES/HMGCS1/GDAP1/TSPO/ASCL1/HAMP/COL1A1/SPP1/BCHE/MN1/POSTN/STC1/TNC/CXCL10/FOLR1/CCND1/PTGS2	17
BP	GO:0150076	neuroinflammatory response	11/1197	44/18723	7.53443e-05	0.000828185	0.000549775	GRN/TNFRSF1B/CTSC/TREM2/IL18/MMP9/IL6/PTPRC/NUPR1/PTGS2/IL1B	11
BP	GO:0030534	adult behavior	21/1197	130/18723	7.57217e-05	0.000830671	0.000551426	ADAM22/NRXN1/CHD7/NRXN2/SHANK2/SLC1A1/SPTBN2/FGF12/ABAT/OXR1/USP46/GLRB/CNTNAP2/CHRNB2/HIPK2/NLGN3/GABRG2/EFNB3/KCNJ10/NPY/ATP1A2	21
BP	GO:0031646	positive regulation of nervous system process	10/1197	37/18723	7.79937e-05	0.000850627	0.000564673	TNR/ABAT/TNFRSF1B/RIMS2/WASF3/RIMS1/ITGAX/NMU/CCK/SOX10	10
BP	GO:0097484	dendrite extension	10/1197	37/18723	7.79937e-05	0.000850627	0.000564673	WASF1/SLC9A6/SH3GL2/SPAG9/UNC13A/CXCR4/RIMS2/CYFIP2/RIMS1/SYT1	10
BP	GO:0034112	positive regulation of homotypic cell-cell adhesion	6/1197	13/18723	7.83146e-05	0.000850627	0.000564673	LGALS1/PLAUR/PDPN/CCL5/IL6/ANK3	6
BP	GO:0070486	leukocyte aggregation	6/1197	13/18723	7.83146e-05	0.000850627	0.000564673	RAC2/MSN/S100A8/S100A9/CD44/IL1B	6
BP	GO:1903054	negative regulation of extracellular matrix organization	6/1197	13/18723	7.83146e-05	0.000850627	0.000564673	TNFRSF1A/TGFB1/EMILIN1/TNFRSF1B/NOTCH1/FAP	6
BP	GO:0140029	exocytic process	15/1197	76/18723	7.89812e-05	0.00085449	0.000567238	VAMP8/KCNB1/NLGN1/UNC13A/STXBP2/STXBP1/LYN/SV2A/NPPA/PLEK/ERC2/SNAP25/SYT1/RAB3A/CPLX2	15
BP	GO:2000379	positive regulation of reactive oxygen species metabolic process	15/1197	76/18723	7.89812e-05	0.00085449	0.000567238	MAPT/CYBA/PID1/TYROBP/ITGB2/HDAC4/TSPO/TGFB1/CLEC7A/ITGAM/CDKN1A/THBS1/CBR1/GADD45A/GRIN1	15
BP	GO:0032928	regulation of superoxide anion generation	8/1197	24/18723	7.96432e-05	0.000858273	0.000569749	MAPT/CYBA/TYROBP/ITGB2/TGFB1/CLEC7A/ITGAM/ACP5	8
BP	GO:0071294	cellular response to zinc ion	8/1197	24/18723	7.96432e-05	0.000858273	0.000569749	TSPO/KCNK3/MT2A/MT1E/MT1H/MT1M/MT1G/MT1F	8
BP	GO:0001704	formation of primary germ layer	20/1197	121/18723	8.01297e-05	0.000860142	0.00057099	ITGB2/EYA1/ITGA5/ITGA3/COL5A1/FN1/COL8A1/MMP14/ITGB5/ITGB4/COL6A1/FZD7/MMP9/COL5A2/COL4A2/SOX2/LAMB1/DUSP1/ITGA7/DKK1	20
BP	GO:0002455	humoral immune response mediated by circulating immunoglobulin	20/1197	121/18723	8.01297e-05	0.000860142	0.00057099	SERPING1/FCGR2B/C3/C1R/PTPN6/C1S/C1RL/C1QA/C2/C1QB/TREM2/CFI/SUSD4/IGKC/PTPRC/CLU/IGLC1/IGHG1/FOXJ1/IGHM	20
BP	GO:0010718	positive regulation of epithelial to mesenchymal transition	12/1197	52/18723	8.35458e-05	0.000895064	0.000594172	PDPN/TGFB1/ENG/COL1A1/BMP2/WWTR1/NOTCH1/MDK/LOXL2/IL6/OLFM1/IL1B	12
BP	GO:1903829	positive regulation of cellular protein localization	35/1197	276/18723	8.37689e-05	0.000895708	0.0005946	CDK5R1/LGALS3/MAPT/MAPK8/TYROBP/KAT7/MICALL2/KCNB1/GPSM2/RAC2/ITGB2/MSN/PIK3R1/RHOG/IQGAP1/GSK3B/TGFB1/SREBF2/ITGA3/HCLS1/ITGAM/FLNA/LIF/WWTR1/ERBB4/CLIP3/TREM2/GNAI1/LRP4/CACNG2/STAC/ANK3/NECAB2/PTGS2/HPCA	35
BP	GO:0045069	regulation of viral genome replication	16/1197	85/18723	8.39551e-05	0.000895955	0.000594764	TOP2B/IFITM3/IFITM2/ISG20/LTF/APOBEC3C/BST2/CCL5/PLSCR1/APOBEC3G/IFITM1/NOTCH1/SLPI/OAS1/OAS2/MX1	16
BP	GO:0019233	sensory perception of pain	18/1197	103/18723	8.57442e-05	0.000912852	0.000605981	KCND2/EPHB1/TMEM100/CCL2/CXCR4/SCN3B/P2RX7/SCN1A/FABP5/MMP24/CHRNB2/NDN/ADORA1/NMU/EDNRB/PTGS2/CCK/TAC1	18
BP	GO:0051965	positive regulation of synapse assembly	13/1197	60/18723	8.58922e-05	0.000912852	0.000605981	NRXN1/EPHB1/LRRTM2/CBLN1/NLGN1/GRID2/SRPX2/DLG5/CUX2/CLSTN2/PTPRD/NTRK2/NLGN3	13
BP	GO:1902414	protein localization to cell junction	17/1197	94/18723	8.60367e-05	0.000912852	0.000605981	ADAM22/NRXN1/MAPT/HSPB1/KIF3A/NRXN2/KIF5C/NLGN1/BSN/DLG5/FLNA/MAPK10/CACNG2/PRKCZ/KIF5A/SNAP25/TJP2	17
BP	GO:0030902	hindbrain development	23/1197	151/18723	8.9749e-05	0.000949502	0.00063031	CDK5R1/CNTN1/FCGR2B/C5AR1/CBLN1/RBFOX2/GRID2/OPHN1/ASCL1/SPTBN2/ABAT/SSTR2/MYO16/FLNA/NEUROD1/NFIB/MDK/AIF1/KCNC1/MAFB/FAIM2/CDK5R2/CKB	23
BP	GO:0009615	response to virus	43/1197	367/18723	9.01101e-05	0.000949502	0.00063031	ZMYND11/IFITM3/NPC2/IFITM2/HSPB1/PYCARD/VAMP8/ISG20/RNASE2/STMN1/FOSL1/APOBEC3C/SERINC5/TLR2/BST2/CXCR4/CCL5/UNC93B1/IRF1/PLSCR1/APOBEC3G/MICA/RNASE6/LILRB1/NMI/TNFAIP3/IRF7/PRF1/IFITM1/TRIM22/LGALS9/GBP1/ACTA2/ITGAX/IL6/MX2/BIRC3/PTPRC/OAS1/CXCL10/CLU/OAS2/MX1	43
BP	GO:0031109	microtubule polymerization or depolymerization	20/1197	122/18723	9.01819e-05	0.000949502	0.00063031	CAMSAP2/CLASP2/MAP2/SPAST/CDK5R1/KIF2A/MAPT/ARL3/FES/ARHGEF7/STMN1/FGF13/STMN4/CLIP3/STMN2/APC2/TPPP3/PSRC1/TUBB4A/CRYAB	20
BP	GO:0051928	positive regulation of calcium ion transport	20/1197	122/18723	9.01819e-05	0.000949502	0.00063031	LGALS3/CASK/AKAP6/TSPO/TRPV2/CCL2/P2RX7/CCL5/LILRA2/CCR1/FGF14/EHD3/STAC/STC1/CAV1/CXCL10/GRIN1/ADCYAP1R1/PLP1/CAMK2A	20
BP	GO:0002920	regulation of humoral immune response	11/1197	45/18723	9.40118e-05	0.000987933	0.000655821	SERPING1/FCGR2B/C3/PTPN6/VSIG4/TREM2/SUSD4/CFH/PTPRC/FOXJ1/IL1B	11
BP	GO:0048710	regulation of astrocyte differentiation	9/1197	31/18723	9.66655e-05	0.00101195	0.000671765	MYCN/CLCF1/BMP2/LIF/TREM2/NOTCH1/NTRK3/NR2E1/IL6	9
BP	GO:0071711	basement membrane organization	9/1197	31/18723	9.66655e-05	0.00101195	0.000671765	CLASP2/FERMT1/LAMB2/PLOD3/CTSS/CAV1/LAMB1/MMP11/COL4A1	9
BP	GO:0046928	regulation of neurotransmitter secretion	16/1197	86/18723	9.71126e-05	0.0010147	0.000673588	CASK/PPP1R9A/NLGN1/GSK3B/ASIC1/CSPG5/STXBP1/SYP/RIMS3/RIMS1/SNCAIP/SYT1/RAB3A/SYN1/CPLX2/CAMK2A	16
BP	GO:0060537	muscle tissue development	46/1197	403/18723	9.75314e-05	0.00101587	0.000674367	HMGCR/VAMP5/EFEMP2/EPHB1/ZBTB18/CHD7/PTCH1/AKAP6/GPX1/HDAC4/EYA1/TGFB1/PDGFRA/NR1D2/HAMP/LMNA/ENG/FHOD3/HEY1/LOX/BMP2/SOX11/NPPA/ERBB4/KCNK2/FZD7/NOTCH1/YBX3/HLF/CAV1/RCAN1/ZFPM2/NDRG4/NUPR1/DCN/CSRP1/MSTN/MEOX2/DKK1/VEGFA/RBFOX1/CSRP2/IGFBP5/EGR1/FOS/HOPX	46
BP	GO:0046634	regulation of alpha-beta T cell activation	18/1197	104/18723	9.75944e-05	0.00101587	0.000674367	TNFRSF14/ANXA1/CD300A/HFE/SOCS1/IL4R/SASH3/HLA-E/IRF1/HLA-DRA/CD86/LILRB1/HLA-A/LGALS9/LILRB4/PRKCZ/IL18/PTPRC	18
BP	GO:0042596	fear response	10/1197	38/18723	9.98312e-05	0.00103523	0.000687219	SLC1A1/ASIC1/USP46/ASIC4/MDK/MAPK8IP2/NR2E1/BRINP1/CCK/ATP1A2	10
BP	GO:0097242	amyloid-beta clearance	10/1197	38/18723	9.98312e-05	0.00103523	0.000687219	HMGCR/ITGB2/C5AR1/C3/MSR1/ITGAM/MARCO/TREM2/LRP4/CLU	10
BP	GO:2000116	regulation of cysteine-type endopeptidase activity	31/1197	235/18723	0.000100874	0.00104407	0.000693087	MAPT/PLAUR/PYCARD/SLC1A1/GPX1/CTSD/LTF/CASP1/CAST/S100A8/RPS6KA1/S100A9/CLEC7A/LAPTM5/PSMB9/HIP1R/TNFAIP8/CD44/F3/CYFIP2/FAS/LGALS9/THBS1/MMP9/BIRC3/SOX2/GRIN1/VEGFA/PTGS2/CCK/CRYAB	31
BP	GO:0010811	positive regulation of cell-substrate adhesion	20/1197	123/18723	0.000101335	0.00104688	0.000694949	RRAS/EFEMP2/FERMT1/IQGAP1/ARHGEF7/GSK3B/EMILIN1/CSPG5/S100A10/ITGA3/FLNA/FN1/SDC4/COL8A1/RAC3/MDK/PRKCZ/CDH13/NRP1/VEGFA	20
BP	GO:0008347	glial cell migration	12/1197	53/18723	0.000101782	0.00104952	0.000696702	CDK5R1/HEXB/ZMIZ1/TSPO/CCL2/TREM2/MMP14/NDN/NR2E1/LAMB1/GPR183/CDK5R2	12
BP	GO:0051261	protein depolymerization	19/1197	114/18723	0.00010682	0.00109735	0.000728454	CAMSAP2/CLASP2/SPAST/CAPG/KIF2A/ADD2/MICAL3/STMN1/TMOD2/SPTBN2/FGF13/STMN4/STMN2/PLEK/ADD3/DNAJC6/APC2/SCIN/SLN	19
BP	GO:1904892	regulation of receptor signaling pathway via STAT	19/1197	114/18723	0.00010682	0.00109735	0.000728454	CDK5R1/TGFB1/CD300A/SOCS1/PTPRT/SOCS3/CCL5/NEUROD1/IL10RA/LIF/ERBB4/PTPRD/NOTCH1/KIT/IL6/CAV1/PTPRC/CYP1B1/GADD45A	19
BP	GO:0002483	antigen processing and presentation of endogenous peptide antigen	7/1197	19/18723	0.000109257	0.00111406	0.000739547	HFE/HLA-F/HLA-E/HLA-DRA/HLA-B/HLA-A/HLA-C	7
BP	GO:0002716	negative regulation of natural killer cell mediated immunity	7/1197	19/18723	0.000109257	0.00111406	0.000739547	HLA-F/HLA-E/HLA-B/MICA/LILRB1/HLA-A/LGALS9	7
BP	GO:0010759	positive regulation of macrophage chemotaxis	7/1197	19/18723	0.000109257	0.00111406	0.000739547	C5AR1/RARRES2/CCL5/MDK/THBS1/C3AR1/MSTN	7
BP	GO:2001185	regulation of CD8-positive, alpha-beta T cell activation	7/1197	19/18723	0.000109257	0.00111406	0.000739547	HFE/SOCS1/HLA-E/IRF1/LILRB1/HLA-A/LILRB4	7
BP	GO:0071241	cellular response to inorganic substance	30/1197	226/18723	0.000115693	0.00117749	0.000781658	MAPK8/ALOX5AP/SMPD3/SLC1A1/IQGAP1/NLGN1/NCF1/TSPO/HFE/FBP1/HMOX1/KCNK3/MT2A/MT1E/SERPINF1/NQO1/JUNB/MT1H/MMP9/MT1M/MT1G/SYT1/TFAP2A/CYBB/SYT13/ANK3/MT1F/PTGS2/FOS/HPCA	30
BP	GO:0002548	monocyte chemotaxis	14/1197	70/18723	0.000116709	0.00118565	0.00078707	LGALS3/ANXA1/SERPINE1/CCL2/CCL5/SLAMF8/LYN/CCR1/AIF1/CCL20/IL6/DUSP1/CXCL10/CCL18	14
BP	GO:0001508	action potential	21/1197	134/18723	0.000118331	0.00119991	0.000796536	SCN3A/KCND2/KCNB1/AKAP6/FGF12/GNA15/KCNIP2/SCN3B/FGF13/SCN2A/SCN1A/FLNA/SLC8A2/KCNE4/CHRNB2/NTRK2/CAV1/ANK3/KCNN2/TAC1/ATP1A2	21
BP	GO:0045619	regulation of lymphocyte differentiation	25/1197	174/18723	0.000119191	0.00120639	0.000800843	SOX4/ANXA1/ZMIZ1/PTPN6/LILRB2/SOCS1/CD74/IL4R/SASH3/IRF1/SLAMF8/HLA-DRA/TOX/CD86/MMP14/MDK/LGALS9/LILRB4/PRKCZ/IL2RA/IL18/ADAM8/PTPRC/HLA-DOA/FOXJ1	25
BP	GO:0030278	regulation of ossification	19/1197	115/18723	0.000120424	0.00121441	0.000806162	ACVR2B/ALOX5/TGFB1/LTF/PBX1/P2RX7/SRGN/DHRS3/BMP2/SOX11/CCR1/LRP4/NOTCH1/MDK/ECM1/MGP/TFAP2A/DKK1/TAC1	19
BP	GO:0046916	cellular transition metal ion homeostasis	19/1197	115/18723	0.000120424	0.00121441	0.000806162	FTL/SLC1A1/SLC39A6/SLC11A1/HFE/HMOX1/HAMP/SLC39A4/S100A8/S100A9/SLC22A17/MT2A/MT1E/SLC39A8/CP/MT1H/MT1M/MT1G/MT1F	19
BP	GO:0032623	interleukin-2 production	13/1197	62/18723	0.000122602	0.0012296	0.00081625	ANXA1/SASH3/CLEC7A/CD4/LAPTM5/CD86/VSIG4/ZFP36/TNFAIP3/GBP1/LILRB4/PTPRC/IL1B	13
BP	GO:0032663	regulation of interleukin-2 production	13/1197	62/18723	0.000122602	0.0012296	0.00081625	ANXA1/SASH3/CLEC7A/CD4/LAPTM5/CD86/VSIG4/ZFP36/TNFAIP3/GBP1/LILRB4/PTPRC/IL1B	13
BP	GO:0032757	positive regulation of interleukin-8 production	13/1197	62/18723	0.000122602	0.0012296	0.00081625	CHI3L1/PYCARD/CD14/SERPINE1/CD58/CD74/TLR2/CLEC7A/F3/LILRA2/LGALS9/IL6/IL1B	13
BP	GO:0051703	biological process involved in intraspecies interaction between organisms	12/1197	54/18723	0.000123333	0.00123468	0.000819619	NRXN1/NRXN2/SHANK2/GAD1/LTF/TREM2/CNTNAP2/CHRNB2/MAPK8IP2/NLGN3/NR2E1/BRINP1	12
BP	GO:0042692	muscle cell differentiation	44/1197	384/18723	0.00012555	0.00125458	0.000832833	EFEMP2/ASF1A/AKAP6/GPX1/HDAC4/EHD2/TGFB1/SPAG9/MYOF/GDF15/TMOD2/FGF9/PDGFRA/HAMP/LMNA/IL4R/ENG/FHOD3/CD53/PIEZO1/HEY1/ACTN1/LOX/ADAM12/BMP2/FLNC/NPPA/ADM/MYH9/MMP14/FZD7/NOTCH1/KIT/SDC1/RCAN1/CXCL10/BHLHE41/CSRP1/EDNRB/DKK1/VEGFA/CSRP2/IGFBP5/HOPX	44
BP	GO:0035456	response to interferon-beta	9/1197	32/18723	0.000126913	0.00126361	0.000838827	IFITM3/IFITM2/BST2/IRF1/PLSCR1/IFITM1/MNDA/XAF1/OAS1	9
BP	GO:0043372	positive regulation of CD4-positive, alpha-beta T cell differentiation	9/1197	32/18723	0.000126913	0.00126361	0.000838827	ANXA1/SOCS1/IL4R/SASH3/HLA-DRA/CD86/LGALS9/PRKCZ/IL18	9
BP	GO:0014909	smooth muscle cell migration	17/1197	97/18723	0.000128802	0.0012801	0.00084977	S100A11/HDAC4/IQGAP1/SERPINE1/FGF9/PLAU/CCL5/POSTN/MDK/AIF1/PDGFA/IGFBP3/NRP1/ADAMTS1/NDRG4/PLAT/IGFBP5	17
BP	GO:0046883	regulation of hormone secretion	32/1197	249/18723	0.000129107	0.00128074	0.000850194	HMGCR/TCIRG1/CHD7/VAMP8/KCNB1/ALOX5/SOX4/ANXA1/GLUD1/HFE/PPP3CB/BRSK2/ABAT/CCL5/SPP1/NEUROD1/LIF/SOX11/NPPA/CHGA/OSM/ADORA1/SNAP25/C1QTNF1/IL6/GPR27/UCP2/ABCC8/NMU/IL1B/TAC1/VSNL1	32
BP	GO:0007517	muscle organ development	39/1197	327/18723	0.000129332	0.00128074	0.000850194	HMGCR/VAMP5/EFEMP2/EPHB1/ZBTB18/CHD7/TCF12/GPX1/HDAC4/TGFB1/ETV1/NR1D2/BASP1/TAGLN/ENG/LOX/COL6A3/BMP2/LIF/SOX11/CNTFR/NOTCH1/LAMA2/YBX3/HLF/CAV1/RCAN1/ZFPM2/CXCL10/ITGA7/ASS1/NUPR1/DCN/MSTN/MEOX2/RBFOX1/CRYAB/EGR1/FOS	39
BP	GO:0031115	negative regulation of microtubule polymerization	6/1197	14/18723	0.000129638	0.00128146	0.000850674	MAP2/ARHGEF7/STMN1/CLIP3/STMN2/TUBB4A	6
BP	GO:0052126	movement in host environment	25/1197	175/18723	0.000130787	0.0012905	0.000856673	LGALS1/NCAM1/IFITM3/IFITM2/VAMP8/TNFRSF14/CTSB/ITGA5/ICAM1/CD74/CLEC5A/CTSL/CXCR4/CD4/PLSCR1/ANPEP/PTX3/CD86/ITGB5/IFITM1/TRIM22/LGALS9/EFNB3/CAV1/NRP1	25
BP	GO:0043200	response to amino acid	19/1197	116/18723	0.000135532	0.00133492	0.000886163	CYBA/CEBPB/ICAM1/SOCS1/PDGFRA/COL1A2/COL1A1/LYN/NQO1/COL6A1/GLRB/NTRK2/COL5A2/ASS1/CYBB/COL4A1/GRIN1/HPCA/SST	19
BP	GO:0032722	positive regulation of chemokine production	14/1197	71/18723	0.000136937	0.00134634	0.000893745	PYCARD/HMOX1/CD74/TLR2/IL4R/CLEC7A/POSTN/AIF1/LGALS9/IL18/IL6/OAS1/IL1B/EGR1	14
BP	GO:0031345	negative regulation of cell projection organization	26/1197	186/18723	0.000139078	0.00136495	0.0009061	MAP2/RUFY3/LGALS1/CDK5R1/TNR/CRMP1/DNM3/PFN2/RAPGEF2/NLGN1/CTSZ/ARHGAP4/PMP22/ITGA3/FGF13/SPP1/FLNA/STMN2/LRP4/VIM/RAP1GAP/SEMA6B/EFNB3/NRP1/SPOCK1/RIT2	26
BP	GO:0045860	positive regulation of protein kinase activity	44/1197	386/18723	0.0001413	0.00138429	0.000918934	CHI3L1/CDK5R1/RAPGEF2/SLC1A1/SLC11A1/PPP1R9A/IQGAP1/NCF1/TGFB1/ANG/CD300A/LTF/SOCS1/CD4/CCL5/FGF13/SDC4/CD86/BMP2/LCP2/SLC8A2/CDKN1A/DOCK3/NTRK3/PDGFA/KIT/THBS1/PRKCZ/IL18/ADORA1/TOM1L1/ADAM8/PTPRC/FCGR1A/CLU/CDK5R2/PSRC1/AGAP2/CCND1/ERBB3/DKK1/VEGFA/IL1B/EGR1	44
BP	GO:0032874	positive regulation of stress-activated MAPK cascade	20/1197	126/18723	0.000142458	0.00139315	0.000924816	PLCB1/HMGCR/PYCARD/FCGR2B/NCF1/SPI1/ANKRD6/LTBR/CLEC7A/GADD45G/BMP2/IGFBP6/FZD7/GADD45B/MAPK8IP2/HIPK2/WNT7B/GADD45A/VEGFA/IL1B	20
BP	GO:0014911	positive regulation of smooth muscle cell migration	11/1197	47/18723	0.000143386	0.00139478	0.000925897	S100A11/HDAC4/IQGAP1/FGF9/CCL5/POSTN/MDK/AIF1/NRP1/ADAMTS1/IGFBP5	11
BP	GO:0035850	epithelial cell differentiation involved in kidney development	11/1197	47/18723	0.000143386	0.00139478	0.000925897	MTSS1/IQGAP1/LAMB2/BASP1/MYO1E/LIF/WWTR1/NOTCH1/ACTA2/MMP9/FOXJ1	11
BP	GO:1900744	regulation of p38MAPK cascade	11/1197	47/18723	0.000143386	0.00139478	0.000925897	PHLPP1/NCF1/SPI1/GADD45G/BMP2/TREM2/GADD45B/DUSP1/GADD45A/VEGFA/IL1B	11
BP	GO:0031343	positive regulation of cell killing	13/1197	63/18723	0.000145551	0.00141334	0.000938221	MAPK8/TYROBP/SPI1/HLA-F/CLEC7A/HLA-E/VAV1/ITGAM/HLA-DRA/HLA-B/PRF1/HLA-A/PTPRC	13
BP	GO:0060538	skeletal muscle organ development	24/1197	166/18723	0.000146594	0.00141704	0.000940677	HMGCR/VAMP5/EPHB1/ZBTB18/GPX1/HDAC4/TGFB1/NR1D2/BASP1/SOX11/CNTFR/NOTCH1/YBX3/HLF/CAV1/RCAN1/ASS1/NUPR1/DCN/MSTN/MEOX2/RBFOX1/EGR1/FOS	24
BP	GO:0032642	regulation of chemokine production	17/1197	98/18723	0.000146703	0.00141704	0.000940677	PYCARD/HMOX1/CD74/TLR2/IL4R/CLEC7A/TREM2/POSTN/AIF1/LGALS9/LILRB4/IL18/IL6/OAS1/CXCL6/IL1B/EGR1	17
BP	GO:0099024	plasma membrane invagination	21/1197	136/18723	0.000146706	0.00141704	0.000940677	FCGR2B/RAC2/ITGB2/C3/RHOG/CD300A/ELMO1/XKR8/ARHGAP12/MSR1/ITGAM/MARCO/MYH9/TREM2/AIF1/THBS1/IGKC/FCGR1A/IGLC1/IGHG1/IGHM	21
BP	GO:0014910	regulation of smooth muscle cell migration	16/1197	89/18723	0.000148009	0.00142608	0.000946676	S100A11/HDAC4/IQGAP1/SERPINE1/FGF9/PLAU/CCL5/POSTN/MDK/AIF1/PDGFA/IGFBP3/NRP1/ADAMTS1/NDRG4/IGFBP5	16
BP	GO:0045580	regulation of T cell differentiation	22/1197	146/18723	0.000148586	0.00142608	0.000946676	SOX4/ANXA1/ZMIZ1/LILRB2/SOCS1/CD74/IL4R/SASH3/IRF1/HLA-DRA/TOX/CD86/MDK/LGALS9/LILRB4/PRKCZ/IL2RA/IL18/ADAM8/PTPRC/HLA-DOA/FOXJ1	22
BP	GO:0031113	regulation of microtubule polymerization	12/1197	55/18723	0.00014868	0.00142608	0.000946676	CAMSAP2/MAP2/CDK5R1/MAPT/ARL3/FES/ARHGEF7/STMN1/CLIP3/STMN2/PSRC1/TUBB4A	12
BP	GO:0044091	membrane biogenesis	12/1197	55/18723	0.00014868	0.00142608	0.000946676	SPAST/NRXN1/ANXA2/NRXN2/NLGN1/S100A10/CLIP3/LRP4/PTPRD/NLGN3/CAV1/ANK3	12
BP	GO:0019883	antigen processing and presentation of endogenous antigen	8/1197	26/18723	0.000150835	0.00144172	0.000957058	HFE/CD74/HLA-F/HLA-E/HLA-DRA/HLA-B/HLA-A/HLA-C	8
BP	GO:1904861	excitatory synapse assembly	8/1197	26/18723	0.000150835	0.00144172	0.000957058	NRXN1/LRRTM2/NRXN2/CBLN1/NLGN1/GRID2/PTPRD/NTRK3	8
BP	GO:0032930	positive regulation of superoxide anion generation	7/1197	20/18723	0.000158842	0.00150904	0.00100175	MAPT/CYBA/TYROBP/ITGB2/TGFB1/CLEC7A/ITGAM	7
BP	GO:0071625	vocalization behavior	7/1197	20/18723	0.000158842	0.00150904	0.00100175	NRXN1/NRXN2/SHANK2/SRPX2/CNTNAP2/NLGN3/BRINP1	7
BP	GO:0050864	regulation of B cell activation	27/1197	198/18723	0.000158957	0.00150904	0.00100175	TYROBP/FCGR2B/TNFSF13/THEMIS2/PTPN6/CLCF1/TGFB1/CD300A/CD74/SASH3/LAPTM5/SLAMF8/LYN/CDKN1A/MMP14/TNFAIP3/MNDA/CHRNB2/IL6/IGKC/PTPRC/GPR183/IGLC1/SAMSN1/IGHG1/FOXJ1/IGHM	27
BP	GO:0010543	regulation of platelet activation	10/1197	40/18723	0.000159251	0.00150904	0.00100175	PDPN/FCER1G/PDGFRA/ABAT/THBD/LYN/PLEK/PDGFA/C1QTNF1/IL6	10
BP	GO:0031111	negative regulation of microtubule polymerization or depolymerization	10/1197	40/18723	0.000159251	0.00150904	0.00100175	CAMSAP2/CLASP2/MAP2/ARHGEF7/STMN1/FGF13/CLIP3/STMN2/APC2/TUBB4A	10
BP	GO:0022037	metencephalon development	18/1197	108/18723	0.000160659	0.00151976	0.00100887	CDK5R1/CNTN1/FCGR2B/CBLN1/GRID2/OPHN1/ASCL1/SPTBN2/ABAT/SSTR2/MYO16/NEUROD1/MDK/AIF1/KCNC1/FAIM2/CDK5R2/CKB	18
BP	GO:0045471	response to ethanol	21/1197	137/18723	0.000163027	0.00153951	0.00102198	HMGCR/RGS19/CD14/ICAM1/SPI1/ABAT/HAMP/S100A8/USP46/TBXAS1/NQO1/MAOB/NTRK3/CHRNB2/TNC/CYBB/CCND1/MSTN/GRIN1/ADCYAP1R1/CA3	21
BP	GO:0034110	regulation of homotypic cell-cell adhesion	9/1197	33/18723	0.00016468	0.00155245	0.00103057	LGALS1/PLAUR/PDPN/ABAT/CCL5/LYN/C1QTNF1/IL6/ANK3	9
BP	GO:0021549	cerebellum development	17/1197	99/18723	0.000166742	0.0015692	0.00104168	CDK5R1/CNTN1/FCGR2B/CBLN1/GRID2/OPHN1/SPTBN2/ABAT/SSTR2/MYO16/NEUROD1/MDK/AIF1/KCNC1/FAIM2/CDK5R2/CKB	17
BP	GO:0099175	regulation of postsynapse organization	16/1197	90/18723	0.000169496	0.0015924	0.00105708	CDK5R1/ZNF804A/PAK3/LRRTM2/DNM3/FCGR2B/CBLN1/PPP1R9A/NLGN1/LILRB2/GRID2/SRGN/CUX2/KIF1A/PTPRD/NTRK3	16
BP	GO:0002790	peptide secretion	31/1197	242/18723	0.000173252	0.00162429	0.00107825	HMGCR/TCIRG1/CHD7/KCNB1/SMPD3/ALOX5/SOX4/ANXA1/GLUD1/RAPGEF4/HFE/PPP3CB/CD74/BRSK2/ABAT/S100A8/CCL5/RIMS2/NEUROD1/CHGA/ADORA1/SNAP25/IL1RN/CAMK2G/IL6/GPR27/UCP2/ABCC8/NMU/IL1B/VSNL1	31
BP	GO:0015833	peptide transport	33/1197	264/18723	0.000173482	0.00162429	0.00107825	HMGCR/TCIRG1/CHD7/KCNB1/SLC15A3/SMPD3/ALOX5/SOX4/ANXA1/GLUD1/RAPGEF4/HFE/PPP3CB/CD74/BRSK2/ABAT/S100A8/CCL5/RIMS2/NEUROD1/CHGA/ADORA1/SNAP25/IL1RN/CAMK2G/IL6/GPR27/CA2/UCP2/ABCC8/NMU/IL1B/VSNL1	33
BP	GO:0009743	response to carbohydrate	32/1197	253/18723	0.000173851	0.00162498	0.00107871	HMGCR/LGALS1/CYBA/KAT7/KCNB1/SARM1/SOX4/ICAM1/PPP3CB/BRSK2/COL6A2/CLEC7A/NEUROD1/LYN/NAMPT/MAPK13/CALCRL/SERPINF1/TREM2/NQO1/THBS1/LDHA/SLC2A5/GPR27/SLC6A1/UCP2/NKX2-2/COLEC12/ANGPT2/PTGS2/EGR1/VSNL1	32
BP	GO:0033628	regulation of cell adhesion mediated by integrin	11/1197	48/18723	0.000175382	0.00163651	0.00108636	FERMT1/SERPINE1/PTPN6/PLAU/CCL5/PIEZO1/MUC1/LYN/LIF/RAC3/CYP1B1	11
BP	GO:0032612	interleukin-1 production	20/1197	128/18723	0.000177457	0.00164618	0.00109279	GSDMD/HSPB1/PYCARD/TYROBP/ANXA1/CASP1/SERPINB1/CLEC7A/S100A13/P2RX7/CD33/TREM2/LILRA2/TNFAIP3/MNDA/LGALS9/LILRB4/ACP5/IL6/EGR1	20
BP	GO:0032652	regulation of interleukin-1 production	20/1197	128/18723	0.000177457	0.00164618	0.00109279	GSDMD/HSPB1/PYCARD/TYROBP/ANXA1/CASP1/SERPINB1/CLEC7A/S100A13/P2RX7/CD33/TREM2/LILRA2/TNFAIP3/MNDA/LGALS9/LILRB4/ACP5/IL6/EGR1	20
BP	GO:0051656	establishment of organelle localization	44/1197	390/18723	0.000178274	0.00164618	0.00109279	CLASP2/MAP2/SPAST/WASF1/MAPT/TCIRG1/VAMP8/SNAP91/KIF3A/SLIT1/GPSM2/RAC2/FES/KIF5C/NLGN1/WIPI1/CD300A/HMOX1/KIF3C/MYO1F/AP3B2/IL4R/S100A13/STXBP2/MYO1E/STXBP1/LAT2/LYN/NPPA/MYH9/KIF1A/KIT/LGALS9/CHGA/PRKCZ/KIF5A/RAB3A/PSRC1/SPRY1/CPLX2/DYNC1I1/NEFL/IL13RA2/DNM1	44
BP	GO:0002711	positive regulation of T cell mediated immunity	12/1197	56/18723	0.000178352	0.00164618	0.00109279	HLA-F/SASH3/HLA-E/HLA-DRA/HLA-B/HLA-A/PRKCZ/IL1R1/IL18/IL6/PTPRC/IL1B	12
BP	GO:0046456	icosanoid biosynthetic process	12/1197	56/18723	0.000178352	0.00164618	0.00109279	PLA2G5/ALOX5AP/MGST2/ALOX5/ANXA1/CD74/FABP5/TBXAS1/PTGS1/CBR1/PTGS2/IL1B	12
BP	GO:0048008	platelet-derived growth factor receptor signaling pathway	12/1197	56/18723	0.000178352	0.00164618	0.00109279	SMPD3/PDGFRA/MYO1E/LOX/HIP1R/F3/BCR/PDGFA/NRP1/NDRG4/VEGFA/PLAT	12
BP	GO:0045637	regulation of myeloid cell differentiation	28/1197	210/18723	0.000178516	0.00164618	0.00109279	TYROBP/KAT7/FES/PIK3R1/CEBPB/RBFOX2/TGFB1/LTF/CD74/SPI1/CSF3R/CD4/HCLS1/LOX/LILRB3/LYN/LIF/LILRB1/TREM2/ZFP36/CCR1/IRF7/LILRB4/EVI2B/MAFB/CA2/SCIN/FOS	28
BP	GO:0055076	transition metal ion homeostasis	21/1197	138/18723	0.000180928	0.00166563	0.0011057	STEAP3/FTL/SLC1A1/SLC39A6/SLC11A1/HFE/LTF/HMOX1/HAMP/SLC39A4/S100A8/S100A9/SLC22A17/MT2A/MT1E/SLC39A8/CP/MT1H/MT1M/MT1G/MT1F	21
BP	GO:0070507	regulation of microtubule cytoskeleton organization	22/1197	148/18723	0.000181672	0.00166689	0.00110654	CAMSAP2/CLASP2/MAP2/SPAST/CDK5R1/MAPT/ATAT1/ARL3/FSD1/GPSM2/FES/ARHGEF7/GSK3B/STMN1/FGF13/STMN4/CLIP3/GNAI1/STMN2/APC2/PSRC1/TUBB4A	22
BP	GO:1903900	regulation of viral life cycle	22/1197	148/18723	0.000181672	0.00166689	0.00110654	LGALS1/TOP2B/IFITM3/IFITM2/ISG20/LTF/CD74/APOBEC3C/BST2/CD4/CCL5/PLSCR1/APOBEC3G/PTX3/IFITM1/NOTCH1/TRIM22/LGALS9/SLPI/OAS1/OAS2/MX1	22
BP	GO:0051607	defense response to virus	33/1197	265/18723	0.000186295	0.00170362	0.00113092	ZMYND11/IFITM3/IFITM2/PYCARD/VAMP8/ISG20/RNASE2/APOBEC3C/SERINC5/TLR2/BST2/UNC93B1/IRF1/PLSCR1/APOBEC3G/MICA/RNASE6/LILRB1/TNFAIP3/IRF7/PRF1/IFITM1/TRIM22/GBP1/ITGAX/IL6/MX2/BIRC3/PTPRC/OAS1/CXCL10/OAS2/MX1	33
BP	GO:0140546	defense response to symbiont	33/1197	265/18723	0.000186295	0.00170362	0.00113092	ZMYND11/IFITM3/IFITM2/PYCARD/VAMP8/ISG20/RNASE2/APOBEC3C/SERINC5/TLR2/BST2/UNC93B1/IRF1/PLSCR1/APOBEC3G/MICA/RNASE6/LILRB1/TNFAIP3/IRF7/PRF1/IFITM1/TRIM22/GBP1/ITGAX/IL6/MX2/BIRC3/PTPRC/OAS1/CXCL10/OAS2/MX1	33
BP	GO:0051588	regulation of neurotransmitter transport	17/1197	100/18723	0.000189129	0.00172667	0.00114622	CASK/PPP1R9A/NLGN1/GSK3B/ASIC1/CSPG5/STXBP1/SYP/RIMS3/RIMS1/SNCAIP/SYT1/RAB3A/SYN1/CPLX2/CAMK2A/ATP1A2	17
BP	GO:0043491	protein kinase B signaling	28/1197	211/18723	0.000193559	0.00176299	0.00117033	RRAS/CHI3L1/PLK3/PHLPP1/SMPD3/GPX1/TMEM100/TGFB1/CCL2/GDF15/RCN3/ENG/CCL5/HCLS1/LOX/F3/PHLDA3/NTRK3/PDGFA/OSM/THBS1/NTRK2/IL18/C1QTNF1/ADAM8/MSTN/IL1B/IGFBP5	28
BP	GO:0031214	biomineral tissue development	24/1197	169/18723	0.00019375	0.00176299	0.00117033	ACVR2B/TCIRG1/SMPD3/ALOX5/CEBPB/TGFB1/LTF/COL1A2/P2RX7/COL1A1/SRGN/HEY1/SPP1/LOX/BMP2/SLC24A3/IBSP/GPNMB/CCR1/NOTCH1/ECM1/MGP/TFAP2A/PTGS2	24
BP	GO:0071634	regulation of transforming growth factor beta production	10/1197	41/18723	0.00019867	0.0018018	0.00119609	TYROBP/FERMT1/FN1/LILRB1/LUM/LRRC32/LGALS9/THBS1/LTBP1/PTGS2	10
BP	GO:1902622	regulation of neutrophil migration	10/1197	41/18723	0.00019867	0.0018018	0.00119609	RAC2/C5AR1/RHOG/CD74/SLAMF8/MDK/CD99/IL1R1/C3AR1/ADAM8	10
BP	GO:0010758	regulation of macrophage chemotaxis	8/1197	27/18723	0.000202406	0.00181184	0.00120276	C5AR1/RARRES2/CCL5/SLAMF8/MDK/THBS1/C3AR1/MSTN	8
BP	GO:0036037	CD8-positive, alpha-beta T cell activation	8/1197	27/18723	0.000202406	0.00181184	0.00120276	HFE/SOCS1/HLA-E/IRF1/TOX/LILRB1/HLA-A/LILRB4	8
BP	GO:2000463	positive regulation of excitatory postsynaptic potential	8/1197	27/18723	0.000202406	0.00181184	0.00120276	NRXN1/NLGN1/CUX2/RIMS2/RIMS1/PRKCZ/NLGN3/GRIN1	8
BP	GO:0035418	protein localization to synapse	13/1197	65/18723	0.000202705	0.00181184	0.00120276	ADAM22/NRXN1/MAPT/HSPB1/NRXN2/KIF5C/NLGN1/BSN/MAPK10/CACNG2/PRKCZ/KIF5A/SNAP25	13
BP	GO:0002291	T cell activation via T cell receptor contact with antigen bound to MHC molecule on antigen presenting cell	5/1197	10/18723	0.000203502	0.00181184	0.00120276	LGALS3/ICAM1/HLA-DMB/LILRB1/LGALS9	5
BP	GO:0002765	immune response-inhibiting signal transduction	5/1197	10/18723	0.000203502	0.00181184	0.00120276	LILRB2/CD33/LYN/LILRB1/LILRB4	5
BP	GO:0048251	elastic fiber assembly	5/1197	10/18723	0.000203502	0.00181184	0.00120276	EFEMP2/EMILIN1/FBLN5/LOX/MFAP4	5
BP	GO:0097084	vascular associated smooth muscle cell development	5/1197	10/18723	0.000203502	0.00181184	0.00120276	EFEMP2/ENG/ADM/NOTCH1/VEGFA	5
BP	GO:0032611	interleukin-1 beta production	18/1197	110/18723	0.000203866	0.00181184	0.00120276	GSDMD/HSPB1/PYCARD/TYROBP/CASP1/SERPINB1/CLEC7A/P2RX7/CD33/TREM2/LILRA2/TNFAIP3/MNDA/LGALS9/LILRB4/ACP5/IL6/EGR1	18
BP	GO:0032651	regulation of interleukin-1 beta production	18/1197	110/18723	0.000203866	0.00181184	0.00120276	GSDMD/HSPB1/PYCARD/TYROBP/CASP1/SERPINB1/CLEC7A/P2RX7/CD33/TREM2/LILRA2/TNFAIP3/MNDA/LGALS9/LILRB4/ACP5/IL6/EGR1	18
BP	GO:0010273	detoxification of copper ion	6/1197	15/18723	0.000204392	0.00181184	0.00120276	MT2A/MT1E/MT1H/MT1M/MT1G/MT1F	6
BP	GO:0045064	T-helper 2 cell differentiation	6/1197	15/18723	0.000204392	0.00181184	0.00120276	ANXA1/IL4R/BATF/CD86/PRKCZ/IL18	6
BP	GO:0090594	inflammatory response to wounding	6/1197	15/18723	0.000204392	0.00181184	0.00120276	TIMP1/GRN/ALOX5/TGFB1/HMOX1/MDK	6
BP	GO:1990169	stress response to copper ion	6/1197	15/18723	0.000204392	0.00181184	0.00120276	MT2A/MT1E/MT1H/MT1M/MT1G/MT1F	6
BP	GO:0050869	negative regulation of B cell activation	9/1197	34/18723	0.000211363	0.00187062	0.00124178	TYROBP/FCGR2B/CD300A/LAPTM5/LYN/TNFAIP3/MNDA/SAMSN1/FOXJ1	9
BP	GO:0061005	cell differentiation involved in kidney development	12/1197	57/18723	0.000212933	0.00187809	0.00124673	PTCH1/MTSS1/IQGAP1/LAMB2/BASP1/MYO1E/LIF/WWTR1/NOTCH1/ACTA2/MMP9/FOXJ1	12
BP	GO:1900024	regulation of substrate adhesion-dependent cell spreading	12/1197	57/18723	0.000212933	0.00187809	0.00124673	PDPN/ARHGEF7/CSPG5/S100A10/FLNA/RAC3/POSTN/MDK/GBP1/FBLN1/NRP1/SPRY4	12
BP	GO:0051932	synaptic transmission, GABAergic	11/1197	49/18723	0.000213232	0.00187809	0.00124673	NLGN1/GABRA3/USP46/STXBP1/RAC3/PLCL1/ADORA1/GABRG2/SLC6A1/GABRA1/TAC1	11
BP	GO:0032411	positive regulation of transporter activity	19/1197	120/18723	0.000213941	0.00187963	0.00124776	AKAP6/KMT2A/CCL2/KCNIP2/TMSB4X/GLRX/NPPA/TREM2/FGF14/EHD3/CACNG2/CACNG4/KCNC1/CTSS/NLGN3/STAC/ANK3/ABCC8/SYNGR3	19
BP	GO:0150115	cell-substrate junction organization	17/1197	101/18723	0.000214092	0.00187963	0.00124776	CLASP2/TRIP6/PIK3R1/IQGAP1/ARHGEF7/S100A10/ACTN1/FN1/SDC4/MMP14/ITGB4/BCR/RHOD/THBS1/LAMC1/NRP1/VEGFA	17
BP	GO:0042886	amide transport	36/1197	301/18723	0.000218495	0.00191523	0.00127139	HMGCR/TCIRG1/CHD7/KCNB1/SLC15A3/SMPD3/ALOX5/SOX4/ANXA1/GLUD1/PLTP/RAPGEF4/HFE/PPP3CB/CD74/BRSK2/ABAT/S100A8/CCL5/RIMS2/NEUROD1/AQP9/CHGA/ADORA1/SNAP25/IL1RN/CAMK2G/IL6/GPR27/FOLR1/CA2/UCP2/ABCC8/NMU/IL1B/VSNL1	36
BP	GO:0048525	negative regulation of viral process	16/1197	92/18723	0.000220731	0.00193175	0.00128236	IFITM3/IFITM2/ISG20/LTF/APOBEC3C/BST2/CCL5/PLSCR1/APOBEC3G/PTX3/ZFP36/IFITM1/SLPI/OAS1/OAS2/MX1	16
BP	GO:0019722	calcium-mediated signaling	27/1197	202/18723	0.000221759	0.00193568	0.00128496	MAPT/AKAP6/HDAC4/PPP1R9A/GSK3B/TMEM100/PPP3CB/CLEC7A/CXCR4/CD4/P2RX7/LAT2/NCALD/TREM2/SLC8A2/PLEK/CCR1/GBP1/CCL20/CDH13/PTPRC/RCAN1/EDNRB/GRIN1/RIT2/HPCA/ATP1A2	27
BP	GO:0043367	CD4-positive, alpha-beta T cell differentiation	15/1197	83/18723	0.000222236	0.00193568	0.00128496	ANXA1/RELB/SOCS1/CTSL/IL4R/SASH3/BATF/HLA-DRA/TOX/CD86/LGALS9/PRKCZ/IL18/IL6/GPR183	15
BP	GO:0046785	microtubule polymerization	15/1197	83/18723	0.000222236	0.00193568	0.00128496	CAMSAP2/CLASP2/MAP2/CDK5R1/MAPT/ARL3/FES/ARHGEF7/STMN1/FGF13/CLIP3/STMN2/TPPP3/PSRC1/TUBB4A	15
BP	GO:0030449	regulation of complement activation	7/1197	21/18723	0.000225171	0.00195813	0.00129987	SERPING1/C3/VSIG4/TREM2/SUSD4/CFH/IL1B	7
BP	GO:0001654	eye development	42/1197	371/18723	0.000230046	0.00199736	0.00132591	DCX/ACVR2B/EPHB1/TCIRG1/CHD7/DSCAM/SLC1A1/GPM6A/LAMB2/PBX1/PDGFRA/COL8A2/TUB/COL5A1/VAX2/NEUROD1/SOX11/CRB1/SERPINF1/COL8A1/SALL2/VIM/EFEMP1/HIPK2/NTRK2/NR2E1/COL5A2/SOX2/NRP1/TFAP2A/LAMC3/WNT7B/CHRDL1/CYP1B1/SPRY1/COL4A1/VEGFA/TSPAN12/USH1C/CRYAB/SLC17A7/HPCA	42
BP	GO:0110148	biomineralization	24/1197	171/18723	0.000232216	0.00201303	0.00133631	ACVR2B/TCIRG1/SMPD3/ALOX5/CEBPB/TGFB1/LTF/COL1A2/P2RX7/COL1A1/SRGN/HEY1/SPP1/LOX/BMP2/SLC24A3/IBSP/GPNMB/CCR1/NOTCH1/ECM1/MGP/TFAP2A/PTGS2	24
BP	GO:0072678	T cell migration	13/1197	66/18723	0.000237856	0.00205867	0.00136661	PYCARD/TNFRSF14/MSN/ICAM1/CCL2/CCL5/AIF1/ECM1/CD99/CCL20/ADAM8/CXCL10/GPR183	13
BP	GO:0032677	regulation of interleukin-8 production	17/1197	102/18723	0.000241874	0.00208493	0.00138404	CHI3L1/PYCARD/ANXA1/CD14/SERPINE1/CD58/CD74/TLR2/TMSB4X/CLEC7A/CD33/F3/LILRA2/LGALS9/IL6/PTPRC/IL1B	17
BP	GO:1902106	negative regulation of leukocyte differentiation	17/1197	102/18723	0.000241874	0.00208493	0.00138404	FCGR2B/ANXA1/PIK3R1/TMEM176B/TMEM176A/LTF/SOCS1/CD74/IL4R/IRF1/LILRB3/LYN/LILRB1/MDK/LILRB4/MAFB/FOXJ1	17
BP	GO:0022411	cellular component disassembly	48/1197	443/18723	0.000242028	0.00208493	0.00138404	CAMSAP2/CLASP2/SPAST/CAPG/KIF2A/ADD2/VAMP8/PLK3/PDPN/MICAL3/C3/PIK3R1/WIPI1/SMARCC2/GSK3B/TSPO/TGFB1/SREBF2/STMN1/TMOD2/SPTBN2/C1QA/C1QB/FGF13/ITGAM/STMN4/TREM2/MMP14/STMN2/PLEK/MMP19/ADD3/LCP1/DNAJC6/FAP/CTSS/APC2/MMP9/ADAM8/IL6/LAMC1/MMP11/ABCC8/DKK1/SCIN/CTSK/MMP7/SLN	48
BP	GO:0034121	regulation of toll-like receptor signaling pathway	14/1197	75/18723	0.000251152	0.00216014	0.00143397	CYBA/SARM1/CD300A/LTF/TLR2/IRF1/LYN/IFI35/TREM2/LILRA2/TNFAIP3/IRF7/CAV1/BIRC3	14
BP	GO:0002763	positive regulation of myeloid leukocyte differentiation	12/1197	58/18723	0.000253063	0.00217318	0.00144262	TYROBP/FES/TGFB1/CD74/CD4/HCLS1/LIF/TREM2/CCR1/EVI2B/CA2/FOS	12
BP	GO:0008089	anterograde axonal transport	11/1197	50/18723	0.000257767	0.00220668	0.00146487	MAP2/SPAST/HSPB1/KIF3A/KIF5C/KIF1B/AP3B2/KIF1A/KIF5A/CALY/NEFL	11
BP	GO:0071709	membrane assembly	11/1197	50/18723	0.000257767	0.00220668	0.00146487	SPAST/NRXN1/ANXA2/NRXN2/NLGN1/S100A10/LRP4/PTPRD/NLGN3/CAV1/ANK3	11
BP	GO:0010575	positive regulation of vascular endothelial growth factor production	8/1197	28/18723	0.0002676	0.00228374	0.00151602	C5AR1/C3/TGFB1/C3AR1/IL6/CYP1B1/PTGS2/IL1B	8
BP	GO:1902624	positive regulation of neutrophil migration	8/1197	28/18723	0.0002676	0.00228374	0.00151602	RAC2/C5AR1/CD74/MDK/CD99/IL1R1/C3AR1/ADAM8	8
BP	GO:0018149	peptide cross-linking	9/1197	35/18723	0.00026853	0.00228459	0.00151658	CSTA/ANXA1/FN1/BGN/COL3A1/F13A1/PI3/THBS1/DCN	9
BP	GO:0035633	maintenance of blood-brain barrier	9/1197	35/18723	0.00026853	0.00228459	0.00151658	SLC1A1/SH3GL2/LAMA2/IL6/LAMC1/TJP2/ABCC8/VEGFA/PTGS2	9
BP	GO:0007009	plasma membrane organization	21/1197	142/18723	0.00027104	0.00229882	0.00152603	MTSS1/EHD2/SH3GL2/MYOF/XKR8/S100A9/CXCR4/P2RX7/COL5A1/PLSCR1/CRB1/MYH9/CAV1/PTPRC/SERPINA5/RAB3A/CLU/FOLR1/NDRG1/ANK3/FA2H	21
BP	GO:0072006	nephron development	21/1197	142/18723	0.00027104	0.00229882	0.00152603	PTCH1/MTSS1/IQGAP1/EYA1/LAMB2/PBX1/PDGFRA/BASP1/ITGA3/MYO1E/BMP2/LIF/WWTR1/ERBB4/NOTCH1/ACTA2/WNT7B/VEGFA/FOXJ1/ANGPT2/EGR1	21
BP	GO:0032637	interleukin-8 production	17/1197	103/18723	0.000272737	0.0023061	0.00153086	CHI3L1/PYCARD/ANXA1/CD14/SERPINE1/CD58/CD74/TLR2/TMSB4X/CLEC7A/CD33/F3/LILRA2/LGALS9/IL6/PTPRC/IL1B	17
BP	GO:0046425	regulation of receptor signaling pathway via JAK-STAT	17/1197	103/18723	0.000272737	0.0023061	0.00153086	CDK5R1/CD300A/SOCS1/SOCS3/CCL5/NEUROD1/IL10RA/LIF/ERBB4/PTPRD/NOTCH1/KIT/IL6/CAV1/PTPRC/CYP1B1/GADD45A	17
BP	GO:0007568	aging	39/1197	339/18723	0.000273568	0.00230957	0.00153317	TIMP1/HMGCR/AKT3/ELAVL4/SERPING1/MAPK8/PPP1R9A/SERPINE1/ZMIZ1/TSPO/ICAM1/SPI1/C1QA/ABAT/HAMP/LMNA/GNAO1/TNFRSF1B/CTSC/NAMPT/BCL2A1/MAPK10/ADM/SERPINF1/CDKN1A/IGFBP2/NQO1/LOXL2/COL4A2/ASS1/DCN/UCP2/EDNRB/DKK1/MMP7/PTGS2/IGFBP5/CRYAB/FOS	39
BP	GO:0046635	positive regulation of alpha-beta T cell activation	13/1197	67/18723	0.000278092	0.00234416	0.00155613	ANXA1/SOCS1/IL4R/SASH3/HLA-E/HLA-DRA/CD86/HLA-A/LGALS9/LILRB4/PRKCZ/IL18/PTPRC	13
BP	GO:0030316	osteoclast differentiation	16/1197	94/18723	0.000284887	0.00239776	0.00159171	ANXA2/TCIRG1/TYROBP/PIK3R1/CEBPB/LTF/LILRB3/LILRB1/TREM2/CCR1/LILRB4/JUNB/MAFB/GPR183/CA2/FOS	16
BP	GO:0010976	positive regulation of neuron projection development	23/1197	163/18723	0.000286915	0.00241114	0.00160059	ZNF804A/CNTN1/ELAVL4/PAK3/RAPGEF2/GRN/FES/FUT9/PPP1R9A/IQGAP1/S100A9/ITGA3/FLNA/CUX2/TOX/LYN/SERPINF1/STMN2/MDK/NTRK3/NTRK2/NDRG4/RIT2	23
BP	GO:0002708	positive regulation of lymphocyte mediated immunity	18/1197	113/18723	0.000287646	0.00241359	0.00160222	TNFSF13/C3/CLCF1/TGFB1/HLA-F/SASH3/HLA-E/VAV1/HLA-DRA/HLA-B/TREM2/HLA-A/PRKCZ/IL1R1/IL18/IL6/PTPRC/IL1B	18
BP	GO:2001257	regulation of cation channel activity	25/1197	184/18723	0.000289574	0.00242607	0.0016105	AKAP6/NLGN1/CCL2/FGF12/KCNIP2/JPH3/TMSB4X/FGF13/NPPA/TREM2/KCNE4/FGF14/EHD3/MAPK8IP2/CACNG2/CACNG4/KCNC1/CTSS/NLGN3/STAC/MMP9/CAV1/ANK3/ABCC8/HPCA	25
BP	GO:0031100	animal organ regeneration	14/1197	76/18723	0.000290029	0.00242618	0.00161058	PTCH1/C5AR1/CEBPB/HFE/HMOX1/HAMP/ADM/CDKN1A/NOTCH1/LCP1/IL6/CCND1/UCP2/ANGPT2	14
BP	GO:0070555	response to interleukin-1	21/1197	143/18723	0.000298946	0.00249697	0.00165757	PLCB1/CHI3L1/CYBA/PYCARD/ANXA1/HDAC4/CEBPB/ICAM1/CCL2/CCL5/MAPK13/LGALS9/GBP1/IL1R1/CCL20/GBP2/IL1RN/IL6/CCL18/IL1B/EGR1	21
BP	GO:0046328	regulation of JNK cascade	20/1197	133/18723	0.000299911	0.00250065	0.00166001	PLCB1/RAP2A/ZMYND11/EPHB1/PYCARD/FCGR2B/PHLPP1/NCF1/ANKRD6/LTBR/GADD45G/NPPA/FZD7/GADD45B/MAPK8IP2/HIPK2/MDFIC/WNT7B/GADD45A/IL1B	20
BP	GO:0014014	negative regulation of gliogenesis	10/1197	43/18723	0.000302339	0.00250065	0.00166001	MYCN/TSPO/SOX11/TREM2/NOTCH1/NTRK3/NR2E1/ABCC8/DAAM2/SOX10	10
BP	GO:0031952	regulation of protein autophosphorylation	10/1197	43/18723	0.000302339	0.00250065	0.00166001	RAP2A/MVP/IQGAP1/ENG/GPNMB/PDGFA/TOM1L1/CAV1/PTPRC/VEGFA	10
BP	GO:0034142	toll-like receptor 4 signaling pathway	10/1197	43/18723	0.000302339	0.00250065	0.00166001	CD14/LTF/LY96/LYN/IFI35/NMI/TREM2/LILRA2/TNFAIP3/OAS1	10
BP	GO:0071604	transforming growth factor beta production	10/1197	43/18723	0.000302339	0.00250065	0.00166001	TYROBP/FERMT1/FN1/LILRB1/LUM/LRRC32/LGALS9/THBS1/LTBP1/PTGS2	10
BP	GO:0098815	modulation of excitatory postsynaptic potential	10/1197	43/18723	0.000302339	0.00250065	0.00166001	NRXN1/CBLN1/NLGN1/CUX2/RIMS2/SLC8A2/RIMS1/PRKCZ/NLGN3/GRIN1	10
BP	GO:0048639	positive regulation of developmental growth	24/1197	174/18723	0.000302571	0.00250065	0.00166001	RUFY3/PLCB1/MAPT/CHD7/DSCAM/AKAP6/TRPV2/HAMP/UNC13A/BASP1/SASH3/CXCR4/RIMS2/FN1/ERBB4/RIMS1/NOTCH1/L1CAM/YBX3/ZFPM2/NRP1/SYT1/VEGFA/HOPX	24
BP	GO:0002693	positive regulation of cellular extravasation	6/1197	16/18723	0.000309385	0.00254168	0.00168725	ICAM1/MDK/CD99/IL1R1/ADAM8/PLVAP	6
BP	GO:0002830	positive regulation of type 2 immune response	6/1197	16/18723	0.000309385	0.00254168	0.00168725	CD74/IL4R/CD86/PRKCZ/IL18/IL6	6
BP	GO:0002921	negative regulation of humoral immune response	6/1197	16/18723	0.000309385	0.00254168	0.00168725	SERPING1/FCGR2B/PTPN6/VSIG4/SUSD4/FOXJ1	6
BP	GO:1905874	regulation of postsynaptic density organization	6/1197	16/18723	0.000309385	0.00254168	0.00168725	LRRTM2/CBLN1/LILRB2/GRID2/PTPRD/NTRK3	6
BP	GO:0014009	glial cell proliferation	11/1197	51/18723	0.0003099	0.00254211	0.00168753	SOX4/TSPO/LYN/SOX11/TREM2/NOTCH1/IL6/CLU/ABCC8/IL1B/SOX10	11
BP	GO:0097485	neuron projection guidance	29/1197	228/18723	0.000311909	0.00254892	0.00169206	CDK5R1/TNR/NRXN1/NCAM1/DPYSL4/EPHB1/CRMP1/PTCH1/ALCAM/SLIT1/RAC2/DSCAM/KIF5C/RHOG/PLXND1/OPHN1/LAMB2/ETV1/VASP/NFIB/NOTCH1/L1CAM/LAMA2/ENAH/KIF5A/SEMA6B/EFNB3/NRP1/VEGFA	29
BP	GO:0051412	response to corticosterone	7/1197	22/18723	0.000312123	0.00254892	0.00169206	FOSL1/CDKN1A/MAOB/NTRK3/CCND1/NEFL/FOS	7
BP	GO:0060563	neuroepithelial cell differentiation	7/1197	22/18723	0.000312123	0.00254892	0.00169206	SOX4/CEBPB/SERPINE1/ASCL1/BMP2/SOX11/INSM1	7
BP	GO:0072659	protein localization to plasma membrane	34/1197	284/18723	0.000316856	0.00258374	0.00171517	CLASP2/RAP2A/VAMP5/LGALS3/ANXA2/PID1/PTCH1/VAMP8/KCNB1/RAPGEF2/MYL12A/LRP6/PIK3R1/TNFRSF1A/RHOG/EHD2/TGFB1/S100A10/SCN3B/ITGA3/FGF13/STXBP1/FLNA/CLIP3/TREM2/MMP14/GBP1/EHD3/PRKCZ/STAC/DPP6/PALM/RAB3A/ANK3	34
BP	GO:0021987	cerebral cortex development	18/1197	114/18723	0.000321551	0.00261814	0.001738	PLCB1/CDK5R1/ZMIZ1/GSK3B/ASCL1/TACC2/FGF13/FLNA/COL3A1/BCL2A1/CNTNAP2/MDK/NTRK2/NR2E1/LAMB1/CDK5R2/NEFL/NPY	18
BP	GO:0002532	production of molecular mediator involved in inflammatory response	16/1197	95/18723	0.000322607	0.00261898	0.00173856	PYCARD/VAMP8/ALOX5AP/GRN/ALOX5/SERPINE1/NCF1/GPSM3/IL4R/CLEC7A/SLAMF8/LYN/NPPA/TREM2/LILRB4/IL6	16
BP	GO:0007044	cell-substrate junction assembly	16/1197	95/18723	0.000322607	0.00261898	0.00173856	CLASP2/TRIP6/IQGAP1/ARHGEF7/S100A10/ACTN1/FN1/SDC4/MMP14/ITGB4/BCR/RHOD/THBS1/LAMC1/NRP1/VEGFA	16
BP	GO:0046686	response to cadmium ion	13/1197	68/18723	0.000323995	0.00262637	0.00174347	MAPK8/NCF1/HMOX1/MT2A/MT1E/KIT/MT1H/MMP9/MT1M/MT1G/CYBB/MT1F/FOS	13
BP	GO:0009636	response to toxic substance	32/1197	262/18723	0.000328723	0.00266077	0.00176631	SLC22A18/ALOX5AP/MGST2/GPX1/PPP1R9A/TLR2/S100A9/CCL5/FBLN5/GLRX/MT2A/LYN/PTGS1/MT1E/CDKN1A/NQO1/MAOB/HP/SOD3/KCNC1/MT1H/MT1M/SDC1/MT1G/ASS1/NUPR1/SLC6A1/CYP1B1/MT1F/PTGS2/NEFL/FOS	32
BP	GO:0010324	membrane invagination	21/1197	144/18723	0.000329336	0.00266181	0.00176699	FCGR2B/RAC2/ITGB2/C3/RHOG/CD300A/ELMO1/XKR8/ARHGAP12/MSR1/ITGAM/MARCO/MYH9/TREM2/AIF1/THBS1/IGKC/FCGR1A/IGLC1/IGHG1/IGHM	21
BP	GO:1905475	regulation of protein localization to membrane	24/1197	175/18723	0.000329875	0.00266225	0.00176729	CDK5R1/LGALS3/PID1/MAPK8/VAMP8/KCNB1/SLC1A1/ITGB2/PIK3R1/RHOG/TGFB1/ITGA3/ITGAM/CLIP3/TREM2/MMP14/LRP4/GBP1/CACNG2/PRKCZ/STAC/ANK3/NECAB2/HPCA	24
BP	GO:0003015	heart process	31/1197	251/18723	0.000332751	0.00268153	0.00178008	SLC1A1/GPX1/HDAC4/CELF2/THRA/FGF12/KCNIP2/GNAO1/CXCR4/SCN3B/ATP2B2/PPCS/FGF13/SCN1A/FLNA/NPPA/ADM/WWTR1/SLC8A2/KCNE4/CHGA/EHD3/ADORA1/STC1/CAV1/ADORA3/NMU/KCNN2/HOPX/TAC1/ATP1A2	31
BP	GO:0002691	regulation of cellular extravasation	9/1197	36/18723	0.000337925	0.00270734	0.00179722	PLCB1/FUT9/ICAM1/CHST2/MDK/CD99/IL1R1/ADAM8/PLVAP	9
BP	GO:0042092	type 2 immune response	9/1197	36/18723	0.000337925	0.00270734	0.00179722	ANXA1/CD74/IL4R/BATF/CD86/ECM1/PRKCZ/IL18/IL6	9
BP	GO:0051385	response to mineralocorticoid	9/1197	36/18723	0.000337925	0.00270734	0.00179722	CYBA/FOSL1/CDKN1A/MAOB/NTRK3/CYBB/CCND1/NEFL/FOS	9
BP	GO:0090322	regulation of superoxide metabolic process	9/1197	36/18723	0.000337925	0.00270734	0.00179722	MAPT/CYBA/TYROBP/ITGB2/TGFB1/CLEC7A/ITGAM/FBLN5/ACP5	9
BP	GO:0031667	response to nutrient levels	50/1197	474/18723	0.00034265	0.0027412	0.0018197	HMGCR/CYBA/MAPK8/UPP1/KCNB1/FES/WIPI1/HMGCS1/RARRES2/GDAP1/TSPO/SREBF2/HFE/ASCL1/ICAM1/GDF15/HMOX1/BRSK2/SSTR2/HAMP/SLC39A4/C2/COL1A1/SPP1/NAMPT/ADM/FAS/CDKN1A/IGFBP2/BCHE/ZFP36/NQO1/MN1/POSTN/TNFRSF11B/LDHA/STC1/TNC/CXCL10/ASS1/FOLR1/CYBB/CCND1/UCP2/PCSK1N/MMP7/PTGS2/CCK/NPY/SST	50
BP	GO:0016079	synaptic vesicle exocytosis	17/1197	105/18723	0.000344842	0.00275473	0.00182868	CASK/NLGN1/GSK3B/UNC13A/CSPG5/STXBP1/SYP/RIMS2/SV2A/RIMS3/RIMS1/ERC2/SNAP25/SYT1/RAB3A/SYN1/CPLX2	17
BP	GO:0001558	regulation of cell growth	45/1197	414/18723	0.000348424	0.0027793	0.00184499	MAP2/RUFY3/CDK5R1/TNR/MAPT/CYBA/GNG4/DSCAM/AKAP6/SIPA1/GSK3B/NET1/TGFB1/SPAG9/TRPV2/FBP1/HAMP/UNC13A/ARHGAP4/BST2/S100A8/RPS6KA1/S100A9/CXCR4/IGFBP7/FGF13/FBLN5/SPP1/RIMS2/FN1/NPPA/CDKN1A/MMP14/RIMS1/L1CAM/IGFBP4/SEMA6B/NRP1/SYT1/PSRC1/OLFM1/SPOCK1/VEGFA/IGFBP5/CRYAB	45
BP	GO:0090025	regulation of monocyte chemotaxis	8/1197	29/18723	0.000348997	0.00277984	0.00184534	SERPINE1/CCL5/SLAMF8/LYN/CCR1/AIF1/DUSP1/CXCL10	8
BP	GO:0031638	zymogen activation	12/1197	60/18723	0.000352828	0.00279502	0.00185543	PYCARD/C1R/SERPINE1/C1RL/CTSZ/PLAU/CTSL/CYFIP2/MMP14/HP/THBS1/PLAT	12
BP	GO:0045628	regulation of T-helper 2 cell differentiation	5/1197	11/18723	0.000353446	0.00279502	0.00185543	ANXA1/IL4R/CD86/PRKCZ/IL18	5
BP	GO:0071679	commissural neuron axon guidance	5/1197	11/18723	0.000353446	0.00279502	0.00185543	NCAM1/PTCH1/NFIB/NRP1/VEGFA	5
BP	GO:0097104	postsynaptic membrane assembly	5/1197	11/18723	0.000353446	0.00279502	0.00185543	NRXN1/NRXN2/NLGN1/LRP4/NLGN3	5
BP	GO:1904181	positive regulation of membrane depolarization	5/1197	11/18723	0.000353446	0.00279502	0.00185543	MLLT11/TSPO/DCN/ANK3/CCK	5
BP	GO:1901215	negative regulation of neuron death	27/1197	208/18723	0.000357333	0.0028217	0.00187313	TOX3/SLC1A1/GRN/C5AR1/CEBPB/GSK3B/CLCF1/CCL2/HMOX1/OXR1/HLA-F/TNFRSF1B/STXBP1/SERPINF1/GPNMB/CNTFR/MDK/CHGA/HIPK2/NTRK2/ADAM8/FAIM2/NRP1/AGAP2/ERBB3/SNCB/NEFL	27
BP	GO:0050728	negative regulation of inflammatory response	24/1197	176/18723	0.000359321	0.00283333	0.00188086	FCGR2B/GRN/ALOX5/GPX1/TNFRSF1A/NR1D2/HAMP/SOCS3/TNFRSF1B/HCK/SLAMF8/LYN/CALCRL/RHBDF2/SERPINF1/TREM2/ZFP36/TNFAIP3/MDK/ACP5/IL2RA/ADORA1/TNFAIP6/PTPRC	24
BP	GO:0071805	potassium ion transmembrane transport	28/1197	219/18723	0.000360593	0.00283928	0.00188481	KCND2/CD63/KCNB1/AKAP6/SLC9A6/KCNIP2/KCNK3/FLNA/KCNQ2/NPPA/SLC24A3/KCNK2/TREM2/KCNN4/KCNJ9/KCNE4/KCNC1/DPP6/SNAP25/CAV1/KCNJ10/KCNN3/ANK3/ABCC8/KCNN2/KCNJ4/KCNJ16/ATP1A2	28
BP	GO:0043524	negative regulation of neuron apoptotic process	21/1197	145/18723	0.000362393	0.00284938	0.00189151	TOX3/SLC1A1/GRN/C5AR1/CEBPB/CLCF1/CCL2/HMOX1/OXR1/STXBP1/CNTFR/MDK/HIPK2/NTRK2/ADAM8/FAIM2/NRP1/AGAP2/ERBB3/SNCB/NEFL	21
BP	GO:0010769	regulation of cell morphogenesis involved in differentiation	16/1197	96/18723	0.00036456	0.00285823	0.00189739	SS18L1/PAK3/PDPN/ARHGEF7/CSPG5/S100A10/FLNA/CUX2/RAC3/PTPRD/POSTN/MDK/GBP1/FBLN1/NRP1/SPRY4	16
BP	GO:1904035	regulation of epithelial cell apoptotic process	16/1197	96/18723	0.00036456	0.00285823	0.00189739	TIA1/SERPINE1/ICAM1/CCL2/HMOX1/CAST/NEUROD1/ZFP36/TNFAIP3/SFRP4/MDK/CD248/THBS1/ANGPTL4/IL6/NUPR1	16
BP	GO:0016032	viral process	45/1197	415/18723	0.000367285	0.0028755	0.00190885	LGALS1/TOP2B/NCAM1/IFITM3/IFITM2/VAMP8/EIF3L/TNFRSF14/HTATSF1/ISG20/CTSB/GSK3B/ITGA5/ICAM1/CCL2/LTF/CD74/CLEC5A/APOBEC3C/CTSL/BST2/CXCR4/CD4/CCL5/PLSCR1/APOBEC3G/ANPEP/PTX3/CD86/ZFP36/ITGB5/IRF7/IFITM1/NOTCH1/TRIM22/LGALS9/MGAT4C/MDFIC/EFNB3/SLPI/CAV1/NRP1/OAS1/OAS2/MX1	45
BP	GO:0031295	T cell costimulation	10/1197	44/18723	0.000369102	0.00288561	0.00191556	LGALS1/TNFRSF14/PTPN6/LILRB2/VAV1/LYN/CD86/LILRB4/EFNB3/CAV1	10
BP	GO:0035176	social behavior	11/1197	52/18723	0.00037063	0.00288933	0.00191803	NRXN1/NRXN2/SHANK2/GAD1/TREM2/CNTNAP2/CHRNB2/MAPK8IP2/NLGN3/NR2E1/BRINP1	11
BP	GO:0043277	apoptotic cell clearance	11/1197	52/18723	0.00037063	0.00288933	0.00191803	TYROBP/RAC2/ANXA1/C3/RHOG/CCL2/XKR8/C2/MARCO/TREM2/THBS1	11
BP	GO:0071692	protein localization to extracellular region	41/1197	368/18723	0.000378691	0.002948	0.00195697	HMGCR/STEAP3/TCIRG1/KCNB1/ALOX5/SOX4/ANXA1/CBLN1/GLUD1/MYH10/TGFB1/RAPGEF4/ANG/PPP3CB/BRSK2/ABAT/TLR2/RCN3/CCL5/CD33/RIMS2/NEUROD1/LTBP2/RHBDF2/TREM2/KCNN4/PLEK/CHGA/SNAP25/IL1RN/ADAM8/CAMK2G/IL6/LTBP1/RAB3A/GPR27/UCP2/ABCC8/NMU/IL1B/VSNL1	41
BP	GO:1903707	negative regulation of hemopoiesis	17/1197	106/18723	0.000386703	0.00300186	0.00199273	FCGR2B/ANXA1/PIK3R1/TMEM176B/TMEM176A/LTF/SOCS1/CD74/IL4R/IRF1/LILRB3/LYN/LILRB1/MDK/LILRB4/MAFB/FOXJ1	17
BP	GO:1905477	positive regulation of protein localization to membrane	17/1197	106/18723	0.000386703	0.00300186	0.00199273	CDK5R1/LGALS3/MAPK8/KCNB1/ITGB2/PIK3R1/RHOG/ITGA3/ITGAM/CLIP3/TREM2/LRP4/CACNG2/STAC/ANK3/NECAB2/HPCA	17
BP	GO:0001818	negative regulation of cytokine production	40/1197	357/18723	0.000395736	0.00306765	0.00203641	PYCARD/TYROBP/FCGR2B/ANXA1/SLC11A1/TIA1/PTPN6/TSPO/TGFB1/HFE/RELB/LTF/SERPINB1/HMOX1/HLA-F/SLC2A10/BST2/TMSB4X/LAPTM5/SRGN/CD33/FN1/LILRB1/VSIG4/NMI/TREM2/GPNMB/ZFP36/TNFAIP3/LRRC32/LGALS9/GBP1/LILRB4/ACP5/THBS1/NDRG2/IL6/PTPRC/OAS1/FOXJ1	40
BP	GO:0032570	response to progesterone	9/1197	37/18723	0.000421474	0.00326257	0.0021658	TSPO/TGFB1/FOSL1/TLR2/THBS1/CAV1/NKX2-2/FOS/SOX10	9
BP	GO:0035640	exploration behavior	7/1197	23/18723	0.000424073	0.00327807	0.00217609	TNR/GAD1/ABAT/JPH3/ITGA3/BRINP1/ATP1A2	7
BP	GO:0002381	immunoglobulin production involved in immunoglobulin-mediated immune response	13/1197	70/18723	0.000435379	0.00336074	0.00223097	TNFSF13/CLCF1/TGFB1/HLA-DMA/BATF/HLA-DRA/HLA-DPB1/HLA-DMB/HLA-DPA1/PTPRC/HLA-DOA/HLA-DQB1/HLA-DQA1	13
BP	GO:0097479	synaptic vesicle localization	11/1197	53/18723	0.000441042	0.00339967	0.00225681	MAP2/SNAP91/KIF5C/NLGN1/BRSK2/AP3B2/KIF5A/RAB3A/SYN1/SYN2/DNM1	11
BP	GO:0009306	protein secretion	40/1197	359/18723	0.000442985	0.00340986	0.00226358	HMGCR/STEAP3/TCIRG1/KCNB1/ALOX5/SOX4/ANXA1/CBLN1/GLUD1/MYH10/TGFB1/RAPGEF4/ANG/PPP3CB/BRSK2/ABAT/TLR2/RCN3/CCL5/CD33/RIMS2/NEUROD1/LTBP2/RHBDF2/TREM2/KCNN4/PLEK/CHGA/SNAP25/IL1RN/ADAM8/CAMK2G/IL6/RAB3A/GPR27/UCP2/ABCC8/NMU/IL1B/VSNL1	40
BP	GO:0002833	positive regulation of response to biotic stimulus	23/1197	168/18723	0.000445839	0.00342704	0.00227498	CYBA/PAK3/PYCARD/PLA2G5/TYROBP/GRN/LY96/SPI1/HLA-F/CLEC7A/HCK/CCL5/HLA-E/VAV1/PLSCR1/LYN/IFI35/NMI/LILRA2/IRF7/MNDA/LY86/ADAM8	23
BP	GO:0000302	response to reactive oxygen species	28/1197	222/18723	0.000450355	0.00345691	0.00229481	MAPT/MAPK8/PLK3/SMPD3/ANXA1/GPX1/NCF1/NET1/FOSL1/HMOX1/PDGFRA/GNAO1/COL1A1/FBLN5/MAPK13/NQO1/TNFAIP3/HP/SOD3/LDHA/MMP9/IL6/SDC1/DUSP1/CYP1B1/UCP2/CRYAB/FOS	28
BP	GO:0019885	antigen processing and presentation of endogenous peptide antigen via MHC class I	6/1197	17/18723	0.000452379	0.00345796	0.00229551	HFE/HLA-F/HLA-E/HLA-B/HLA-A/HLA-C	6
BP	GO:0048791	calcium ion-regulated exocytosis of neurotransmitter	6/1197	17/18723	0.000452379	0.00345796	0.00229551	UNC13A/STXBP1/RIMS2/RIMS3/RIMS1/SYT1	6
BP	GO:1903818	positive regulation of voltage-gated potassium channel activity	6/1197	17/18723	0.000452379	0.00345796	0.00229551	AKAP6/KCNIP2/NPPA/TREM2/KCNC1/ABCC8	6
BP	GO:0032412	regulation of ion transmembrane transporter activity	32/1197	267/18723	0.000459734	0.0035093	0.00232959	FXYD5/AKAP6/FXYD6/NLGN1/CCL2/FGF12/KCNIP2/JPH3/TMSB4X/SCN3B/FGF13/GLRX/NPPA/TREM2/KCNE4/FGF14/EHD3/MAPK8IP2/CACNG2/CACNG4/KCNC1/CTSS/NLGN3/STAC/MMP9/CAV1/ANK3/ABCC8/FXYD7/HPCA/ATP1A2/SLN	32
BP	GO:0035592	establishment of protein localization to extracellular region	40/1197	360/18723	0.000468442	0.00357081	0.00237042	HMGCR/STEAP3/TCIRG1/KCNB1/ALOX5/SOX4/ANXA1/CBLN1/GLUD1/MYH10/TGFB1/RAPGEF4/ANG/PPP3CB/BRSK2/ABAT/TLR2/RCN3/CCL5/CD33/RIMS2/NEUROD1/LTBP2/RHBDF2/TREM2/KCNN4/PLEK/CHGA/SNAP25/IL1RN/ADAM8/CAMK2G/IL6/RAB3A/GPR27/UCP2/ABCC8/NMU/IL1B/VSNL1	40
BP	GO:0002832	negative regulation of response to biotic stimulus	17/1197	108/18723	0.000483734	0.00365894	0.00242892	SERPING1/GRN/LTF/HLA-F/HLA-E/SLAMF8/HLA-B/MICA/LILRB1/VSIG4/NMI/LILRA2/TNFAIP3/SUSD4/HLA-A/LGALS9/OAS1	17
BP	GO:0032613	interleukin-10 production	12/1197	62/18723	0.000483997	0.00365894	0.00242892	PYCARD/TYROBP/FCGR2B/TLR2/SASH3/CLEC7A/LILRB1/TREM2/LGALS9/LILRB4/PRKCZ/IL6	12
BP	GO:0032653	regulation of interleukin-10 production	12/1197	62/18723	0.000483997	0.00365894	0.00242892	PYCARD/TYROBP/FCGR2B/TLR2/SASH3/CLEC7A/LILRB1/TREM2/LGALS9/LILRB4/PRKCZ/IL6	12
BP	GO:0032731	positive regulation of interleukin-1 beta production	12/1197	62/18723	0.000483997	0.00365894	0.00242892	GSDMD/HSPB1/PYCARD/TYROBP/CASP1/CLEC7A/P2RX7/LILRA2/MNDA/LGALS9/IL6/EGR1	12
BP	GO:0032835	glomerulus development	12/1197	62/18723	0.000483997	0.00365894	0.00242892	MTSS1/IQGAP1/LAMB2/PDGFRA/BASP1/MYO1E/WWTR1/NOTCH1/ACTA2/FOXJ1/ANGPT2/EGR1	12
BP	GO:0099072	regulation of postsynaptic membrane neurotransmitter receptor levels	12/1197	62/18723	0.000483997	0.00365894	0.00242892	ADAM22/DNM3/OPHN1/FRRS1L/USP46/MAPK10/CACNG2/CACNG4/PRKCZ/SNAP25/CALY/HPCA	12
BP	GO:0060485	mesenchyme development	34/1197	291/18723	0.000495705	0.00373925	0.00248223	CLASP2/S100A4/DLL3/PDPN/LRP6/GSK3B/TMEM100/TGFB1/BASP1/ENG/COL1A1/HEY1/DLG5/FLNA/FN1/BMP2/SOX11/WWTR1/ERBB4/NOTCH1/MDK/ACTA2/LOXL2/SEMA6B/IL6/ZFPM2/NRP1/FOLR1/OLFM1/SPRY1/EDNRB/ACTG2/IL1B/SOX10	34
BP	GO:0001952	regulation of cell-matrix adhesion	19/1197	128/18723	0.000495981	0.00373925	0.00248223	CLASP2/RRAS/EFEMP2/CASK/FERMT1/PIK3R1/IQGAP1/SERPINE1/GSK3B/PLAU/S100A10/SDC4/MMP14/POSTN/THBS1/PRKCZ/CDH13/NRP1/VEGFA	19
BP	GO:0071229	cellular response to acid chemical	14/1197	80/18723	0.000501426	0.00377029	0.00250284	CYBA/SIPA1/CEBPB/SOCS1/PDGFRA/COL1A2/COL1A1/COL6A1/NTRK2/COL5A2/ASS1/CYBB/COL4A1/VEGFA	14
BP	GO:0043409	negative regulation of MAPK cascade	24/1197	180/18723	0.00050147	0.00377029	0.00250284	HMGCR/ZMYND11/DUSP26/PTPN6/EMILIN1/CD300A/P2RX7/LYN/BMP2/LIF/NPPA/TREM2/GBP1/LILRB4/NDRG2/FBLN1/CAV1/PTPRC/DUSP1/SPRY1/DUSP6/CHRNA9/IL1B/SPRY4	24
BP	GO:0090087	regulation of peptide transport	26/1197	202/18723	0.000518987	0.00389666	0.00258672	HMGCR/TCIRG1/CHD7/KCNB1/ALOX5/SOX4/GLUD1/HFE/PPP3CB/CD74/BRSK2/ABAT/S100A8/CCL5/NEUROD1/CHGA/ADORA1/SNAP25/IL6/GPR27/CA2/UCP2/ABCC8/NMU/IL1B/VSNL1	26
BP	GO:0060291	long-term synaptic potentiation	16/1197	99/18723	0.000519782	0.0038973	0.00258715	TNR/LRRTM2/TYROBP/SHANK2/SLC1A1/PPP1R9A/NLGN1/GSK3B/LILRB2/SLC8A2/PRKCZ/NTRK2/NR2E1/ADORA1/SNAP25/NRGN	16
BP	GO:0002823	negative regulation of adaptive immune response based on somatic recombination of immune receptors built from immunoglobulin superfamily domains	11/1197	54/18723	0.000522317	0.00390565	0.0025927	FCGR2B/PTPN6/HFE/PPP3CB/HLA-F/IL4R/LILRB1/SUSD4/LILRB4/PTPRC/FOXJ1	11
BP	GO:2000179	positive regulation of neural precursor cell proliferation	11/1197	54/18723	0.000522317	0.00390565	0.0025927	ASCL1/CTSZ/FLNA/TOX/LYN/NOTCH1/MDK/NR2E1/VEGFA/INSM1/SOX10	11
BP	GO:0032414	positive regulation of ion transmembrane transporter activity	17/1197	109/18723	0.000539648	0.00401924	0.0026681	AKAP6/CCL2/KCNIP2/TMSB4X/GLRX/NPPA/TREM2/FGF14/EHD3/CACNG2/CACNG4/KCNC1/CTSS/NLGN3/STAC/ANK3/ABCC8	17
BP	GO:0031294	lymphocyte costimulation	10/1197	46/18723	0.000539702	0.00401924	0.0026681	LGALS1/TNFRSF14/PTPN6/LILRB2/VAV1/LYN/CD86/LILRB4/EFNB3/CAV1	10
BP	GO:0061028	establishment of endothelial barrier	10/1197	46/18723	0.000539702	0.00401924	0.0026681	PLCB1/RAPGEF2/MSN/TNFRSF1A/ICAM1/PDE2A/TJP2/VEGFA/PPP1R16B/IL1B	10
BP	GO:0030282	bone mineralization	18/1197	119/18723	0.000548239	0.00407729	0.00270664	ACVR2B/SMPD3/ALOX5/TGFB1/LTF/COL1A2/P2RX7/SRGN/LOX/BMP2/SLC24A3/IBSP/GPNMB/CCR1/ECM1/MGP/TFAP2A/PTGS2	18
BP	GO:0051098	regulation of binding	40/1197	363/18723	0.000552806	0.0041057	0.0027255	MAP2/ANXA2/ADD2/CRMP1/PLAUR/MAPK8/RAPGEF2/HDAC4/BTAF1/ARHGEF7/PLXND1/GSK3B/TGFB1/STMN1/HFE/SP100/CTSZ/HMOX1/TMSB4X/S100A10/HEY1/LOX/NEUROD1/HIP1R/BMP2/LIF/SOX11/CDKN1A/GZMA/PLCL1/RAP1GAP/HIPK2/MMP9/SLPI/CAV1/NRP1/DKK1/SPON1/HOPX/SLN	40
BP	GO:0048762	mesenchymal cell differentiation	29/1197	236/18723	0.000553979	0.00410886	0.00272759	CLASP2/S100A4/PDPN/LRP6/GSK3B/TMEM100/TGFB1/ENG/COL1A1/HEY1/DLG5/FLNA/FN1/BMP2/SOX11/WWTR1/ERBB4/NOTCH1/MDK/LOXL2/SEMA6B/IL6/NRP1/FOLR1/OLFM1/SPRY1/EDNRB/IL1B/SOX10	29
BP	GO:0002726	positive regulation of T cell cytokine production	7/1197	24/18723	0.000565898	0.00418597	0.00277878	SASH3/HLA-A/PRKCZ/IL1R1/IL18/IL6/IL1B	7
BP	GO:0043302	positive regulation of leukocyte degranulation	7/1197	24/18723	0.000565898	0.00418597	0.00277878	VAMP8/ITGB2/HLA-F/IL4R/ITGAM/STXBP1/NPPA	7
BP	GO:0046209	nitric oxide metabolic process	14/1197	81/18723	0.000571155	0.00420113	0.00278884	TSPO/ICAM1/TLR2/CLEC7A/PTX3/NQO1/AIF1/ACP5/CAV1/CLU/ASS1/CYP1B1/PTGS2/IL1B	14
BP	GO:0001516	prostaglandin biosynthetic process	8/1197	31/18723	0.000572182	0.00420113	0.00278884	ANXA1/CD74/FABP5/TBXAS1/PTGS1/CBR1/PTGS2/IL1B	8
BP	GO:0002828	regulation of type 2 immune response	8/1197	31/18723	0.000572182	0.00420113	0.00278884	ANXA1/CD74/IL4R/CD86/ECM1/PRKCZ/IL18/IL6	8
BP	GO:0045066	regulatory T cell differentiation	8/1197	31/18723	0.000572182	0.00420113	0.00278884	LILRB2/SOCS1/IRF1/HLA-DRA/TOX/MDK/LGALS9/LILRB4	8
BP	GO:0046457	prostanoid biosynthetic process	8/1197	31/18723	0.000572182	0.00420113	0.00278884	ANXA1/CD74/FABP5/TBXAS1/PTGS1/CBR1/PTGS2/IL1B	8
BP	GO:0002664	regulation of T cell tolerance induction	5/1197	12/18723	0.000574062	0.00420113	0.00278884	PHLPP1/LILRB2/HLA-B/LILRB4/IL2RA	5
BP	GO:0007614	short-term memory	5/1197	12/18723	0.000574062	0.00420113	0.00278884	CUX2/SERPINF1/MDK/RCAN1/BRINP1	5
BP	GO:0099151	regulation of postsynaptic density assembly	5/1197	12/18723	0.000574062	0.00420113	0.00278884	LRRTM2/CBLN1/GRID2/PTPRD/NTRK3	5
BP	GO:0032729	positive regulation of interferon-gamma production	13/1197	72/18723	0.000577659	0.00422183	0.00280259	PYCARD/SLC11A1/CD14/SASH3/CLEC7A/HLA-DPB1/LILRB1/HLA-A/LGALS9/HLA-DPA1/IL1R1/IL18/IL1B	13
BP	GO:0021537	telencephalon development	30/1197	248/18723	0.00058417	0.00426375	0.00283041	PLCB1/CDK5R1/TNR/CHD7/ATAT1/ZMIZ1/GSK3B/ASCL1/TACC2/BCAN/CXCR4/FGF13/FLNA/NEUROD1/COL3A1/BCL2A1/BMP2/ERBB4/NFIB/CNTNAP2/MDK/NTRK2/NR2E1/SEMA6B/LAMB1/CDK5R2/NEFL/NPY/ATP1A2/NRGN	30
BP	GO:0009408	response to heat	17/1197	110/18723	0.000601028	0.00437516	0.00290437	MAPT/CD14/GSK3B/PSIP1/TRPV2/HMOX1/IGFBP7/HSPA6/MICA/LYN/CDKN1A/THBS1/STAC/CXCL10/MSTN/PTGS2/SST	17
BP	GO:0061387	regulation of extent of cell growth	17/1197	110/18723	0.000601028	0.00437516	0.00290437	MAP2/RUFY3/CDK5R1/TNR/MAPT/DSCAM/GSK3B/TRPV2/ARHGAP4/FGF13/SPP1/FN1/L1CAM/SEMA6B/NRP1/OLFM1/VEGFA	17
BP	GO:0051146	striated muscle cell differentiation	33/1197	283/18723	0.000616279	0.00447445	0.00297028	AKAP6/GPX1/HDAC4/EHD2/TGFB1/SPAG9/MYOF/GDF15/TMOD2/PDGFRA/HAMP/LMNA/IL4R/FHOD3/CD53/PIEZO1/ADAM12/BMP2/NPPA/MYH9/MMP14/FZD7/NOTCH1/SDC1/RCAN1/CXCL10/BHLHE41/CSRP1/DKK1/VEGFA/CSRP2/IGFBP5/HOPX	33
BP	GO:0090130	tissue migration	40/1197	365/18723	0.000616295	0.00447445	0.00297028	CLASP2/RRAS/AKT3/HSPB1/PFN2/PATZ1/GRN/FERMT1/ANXA1/GPX1/PLXND1/TGFB1/SP100/HMOX1/SRPX2/TMSB4X/ITGA3/SERPINF1/MYH9/FSTL1/NOTCH1/KIT/FAP/THBS1/ACTA2/CDH13/LOXL2/NR2E1/MMP9/STC1/NRP1/DCN/CYP1B1/GADD45A/MEOX2/VEGFA/ACTG2/ANGPT2/PTGS2/TAC1	40
BP	GO:0045926	negative regulation of growth	30/1197	249/18723	0.000624608	0.00452882	0.00300637	MAP2/CDK5R1/TNR/GNG4/PTCH1/SIPA1/TGFB1/SPAG9/FBP1/GDF15/ARHGAP4/BST2/FGF13/SPP1/MT2A/NPPA/MT1E/KCNK2/CDKN1A/NOTCH1/MT1H/MT1M/SEMA6B/MT1G/NRP1/PSRC1/MSTN/MT1F/IGFBP5/CRYAB	30
BP	GO:1904064	positive regulation of cation transmembrane transport	21/1197	151/18723	0.000628407	0.00454438	0.0030167	AKAP6/CCL2/KCNIP2/TMSB4X/FLNA/GLRX/NPPA/TREM2/KCNN4/FGF14/EHD3/CACNG2/CACNG4/KCNC1/CTSS/NLGN3/STAC/CXCL10/ANK3/ABCC8/PLP1	21
BP	GO:2001236	regulation of extrinsic apoptotic signaling pathway	21/1197	151/18723	0.000628407	0.00454438	0.0030167	ZMYND11/LGALS3/PYCARD/GPX1/TNFRSF12A/SERPINE1/GSK3B/EYA1/SP100/ICAM1/HMOX1/G0S2/LMNA/LTBR/TNFAIP3/THBS1/CAV1/PTPRC/FAIM2/NRP1/IL1B	21
BP	GO:0048872	homeostasis of number of cells	32/1197	272/18723	0.000634963	0.00457684	0.00303825	AKT3/TCIRG1/KAT7/SOX4/ANXA1/RBFOX2/THRA/XKR8/HMOX1/PPP3CB/CD74/SPI1/HAMP/SASH3/HCLS1/LYN/PLA2G2A/RAC3/FAS/ZFP36/TNFAIP3/FSTL1/NOTCH1/KIT/LGALS9/HIPK2/IL2RA/IL6/MAFB/GPR183/CXCL6/VEGFA	32
BP	GO:0001914	regulation of T cell mediated cytotoxicity	9/1197	39/18723	0.000639694	0.00457684	0.00303825	FCGR2B/PPP3CB/HLA-F/HLA-E/HLA-DRA/HLA-B/LILRB1/HLA-A/PTPRC	9
BP	GO:0002701	negative regulation of production of molecular mediator of immune response	9/1197	39/18723	0.000639694	0.00457684	0.00303825	FCGR2B/TGFB1/HFE/HMOX1/HLA-F/BST2/LILRB1/LILRB4/IL13RA2	9
BP	GO:0042417	dopamine metabolic process	9/1197	39/18723	0.000639694	0.00457684	0.00303825	SLC1A1/ITGB2/ABAT/MOXD1/ITGAM/MAOB/CHRNB2/SNCAIP/SNCB	9
BP	GO:2000249	regulation of actin cytoskeleton reorganization	9/1197	39/18723	0.000639694	0.00457684	0.00303825	GMFG/FES/ARHGDIB/PDGFRA/HCK/HCLS1/MDK/NTRK3/NRP1	9
BP	GO:2000516	positive regulation of CD4-positive, alpha-beta T cell activation	9/1197	39/18723	0.000639694	0.00457684	0.00303825	ANXA1/SOCS1/IL4R/SASH3/HLA-DRA/CD86/LGALS9/PRKCZ/IL18	9
BP	GO:0002643	regulation of tolerance induction	6/1197	18/18723	0.000642056	0.00457684	0.00303825	PHLPP1/LILRB2/HLA-B/LILRB4/IL2RA/FOXJ1	6
BP	GO:0002923	regulation of humoral immune response mediated by circulating immunoglobulin	6/1197	18/18723	0.000642056	0.00457684	0.00303825	FCGR2B/PTPN6/TREM2/SUSD4/PTPRC/FOXJ1	6
BP	GO:0061687	detoxification of inorganic compound	6/1197	18/18723	0.000642056	0.00457684	0.00303825	MT2A/MT1E/MT1H/MT1M/MT1G/MT1F	6
BP	GO:0099558	maintenance of synapse structure	6/1197	18/18723	0.000642056	0.00457684	0.00303825	CBLN1/OPHN1/BSN/C1QL1/ERC2/RAB3A	6
BP	GO:0150078	positive regulation of neuroinflammatory response	6/1197	18/18723	0.000642056	0.00457684	0.00303825	CTSC/TREM2/IL18/IL6/NUPR1/IL1B	6
BP	GO:0007411	axon guidance	28/1197	227/18723	0.000644092	0.0045854	0.00304394	CDK5R1/TNR/NRXN1/NCAM1/EPHB1/CRMP1/PTCH1/ALCAM/SLIT1/RAC2/DSCAM/KIF5C/RHOG/PLXND1/OPHN1/LAMB2/ETV1/VASP/NFIB/NOTCH1/L1CAM/LAMA2/ENAH/KIF5A/SEMA6B/EFNB3/NRP1/VEGFA	28
BP	GO:0008625	extrinsic apoptotic signaling pathway via death domain receptors	14/1197	82/18723	0.000648945	0.00460801	0.00305895	LGALS3/GPX1/PIK3R1/TNFRSF1A/SERPINE1/GSK3B/SP100/ICAM1/HMOX1/SPI1/MOAP1/TNFAIP3/THBS1/FAIM2	14
BP	GO:2001057	reactive nitrogen species metabolic process	14/1197	82/18723	0.000648945	0.00460801	0.00305895	TSPO/ICAM1/TLR2/CLEC7A/PTX3/NQO1/AIF1/ACP5/CAV1/CLU/ASS1/CYP1B1/PTGS2/IL1B	14
BP	GO:0050830	defense response to Gram-positive bacterium	16/1197	101/18723	0.000652161	0.00461992	0.00306685	GSDMD/PYCARD/TNFRSF14/C5AR1/RARRES2/ANG/TLR2/HLA-E/LYZ/RNASE6/PLA2G2A/HLA-A/CHGA/ACP5/GBP2/IL6	16
BP	GO:0030888	regulation of B cell proliferation	12/1197	64/18723	0.000653984	0.00461992	0.00306685	TYROBP/FCGR2B/CLCF1/CD300A/CD74/SASH3/LYN/CDKN1A/MNDA/CHRNB2/PTPRC/GPR183	12
BP	GO:0045670	regulation of osteoclast differentiation	12/1197	64/18723	0.000653984	0.00461992	0.00306685	TYROBP/PIK3R1/CEBPB/LTF/LILRB3/LILRB1/TREM2/CCR1/LILRB4/MAFB/CA2/FOS	12
BP	GO:0098930	axonal transport	12/1197	64/18723	0.000653984	0.00461992	0.00306685	MAP2/SPAST/MAPT/HSPB1/KIF3A/KIF5C/KIF1B/AP3B2/KIF1A/KIF5A/CALY/NEFL	12
BP	GO:0032732	positive regulation of interleukin-1 production	13/1197	73/18723	0.000662382	0.00466724	0.00309827	GSDMD/HSPB1/PYCARD/TYROBP/CASP1/CLEC7A/S100A13/P2RX7/LILRA2/MNDA/LGALS9/IL6/EGR1	13
BP	GO:0050848	regulation of calcium-mediated signaling	13/1197	73/18723	0.000662382	0.00466724	0.00309827	MAPT/AKAP6/GSK3B/TMEM100/CLEC7A/CD4/TREM2/SLC8A2/PLEK/GBP1/CDH13/RCAN1/RIT2	13
BP	GO:0045089	positive regulation of innate immune response	19/1197	131/18723	0.000664593	0.00467683	0.00310463	PAK3/PYCARD/PLA2G5/TYROBP/SPI1/HLA-F/CLEC7A/HCK/CCL5/HLA-E/VAV1/PLSCR1/LYN/IFI35/NMI/LILRA2/IRF7/MNDA/ADAM8	19
BP	GO:0014066	regulation of phosphatidylinositol 3-kinase signaling	17/1197	111/18723	0.000668301	0.00469691	0.00311796	NCF1/PTPN6/PDGFRA/CCL5/HCLS1/FN1/ERBB4/TREM2/NTRK3/PDGFA/KIT/OSM/NTRK2/IL18/DCN/ERBB3/PPP1R16B	17
BP	GO:1900745	positive regulation of p38MAPK cascade	8/1197	32/18723	0.000720605	0.00505804	0.00335769	NCF1/SPI1/GADD45G/BMP2/GADD45B/GADD45A/VEGFA/IL1B	8
BP	GO:0010518	positive regulation of phospholipase activity	11/1197	56/18723	0.00072264	0.0050594	0.00335859	PLA2G5/C5AR1/ANG/PDGFRA/GNA15/CCL5/CD86/KIT/PRKCZ/ADCYAP1R1/HPCA	11
BP	GO:0015800	acidic amino acid transport	11/1197	56/18723	0.00072264	0.0050594	0.00335859	SLC1A1/ABAT/SLC1A6/STXBP1/NTRK2/ADORA1/KCNJ10/SLC6A1/CCK/SLC17A7/ATP1A2	11
BP	GO:0035710	CD4-positive, alpha-beta T cell activation	16/1197	102/18723	0.000728493	0.00509389	0.00338149	TCIRG1/ANXA1/RELB/SOCS1/CTSL/IL4R/SASH3/BATF/HLA-DRA/TOX/CD86/LGALS9/PRKCZ/IL18/IL6/GPR183	16
BP	GO:0001649	osteoblast differentiation	28/1197	229/18723	0.000740016	0.00514272	0.0034139	CLIC1/ACVR2B/TCIRG1/PTCH1/ASF1A/HDAC4/CEBPB/MRC2/LTF/CLEC5A/RRBP1/COL1A1/SPP1/LOX/BMP2/SOX11/WWTR1/IBSP/GPNMB/COL6A1/IFITM1/NOTCH1/JUNB/TNC/IL6/SOX2/WNT7B/IGFBP5	28
BP	GO:0003018	vascular process in circulatory system	31/1197	263/18723	0.000741493	0.00514272	0.0034139	HMGCR/ABCC3/SLC1A1/GPX1/SH3GL2/TGFB1/ICAM1/PLOD3/PDE2A/SLC2A10/ATP8A1/SLC38A1/FABP5/TBXAS1/NPPA/ADM/SLC24A3/SLC8A2/SLC1A4/SOD3/ACTA2/ADORA1/CAV1/TJP2/SLC6A1/ABCC8/EDNRB/VEGFA/PLVAP/PTGS2/ATP1A2	31
BP	GO:0019730	antimicrobial humoral response	18/1197	122/18723	0.000741757	0.00514272	0.0034139	SLC11A1/RARRES2/ANG/LTF/S100A9/HLA-E/CXCL14/LYZ/RNASE6/HLA-A/PI3/GNLY/SLPI/CXCL10/CXCL6/CXCL1/CXCL3/IGHM	18
BP	GO:0046632	alpha-beta T cell differentiation	17/1197	112/18723	0.000741922	0.00514272	0.0034139	ANXA1/RELB/SOCS1/CTSL/IL4R/SASH3/BATF/IRF1/HLA-DRA/TOX/CD86/LGALS9/LILRB4/PRKCZ/IL18/IL6/GPR183	17
BP	GO:0010996	response to auditory stimulus	7/1197	25/18723	0.000742962	0.00514272	0.0034139	NRXN1/NRXN2/CNTNAP2/MDK/KCNC1/CXCL10/ATP1A2	7
BP	GO:0032753	positive regulation of interleukin-4 production	7/1197	25/18723	0.000742962	0.00514272	0.0034139	FCER1G/CEBPB/SASH3/HLA-E/CD86/LGALS9/PRKCZ	7
BP	GO:0048143	astrocyte activation	7/1197	25/18723	0.000742962	0.00514272	0.0034139	MAPT/GRN/C5AR1/C1QA/BACE2/TREM2/IL6	7
BP	GO:1903055	positive regulation of extracellular matrix organization	7/1197	25/18723	0.000742962	0.00514272	0.0034139	CLASP2/EFEMP2/PDPN/TGFB1/EMILIN1/BMP2/IL6	7
BP	GO:0007163	establishment or maintenance of cell polarity	27/1197	218/18723	0.000748618	0.00517535	0.00343556	CLASP2/RUFY3/EPHB1/TCIRG1/GPSM2/RAC2/FERMT1/MSN/RHOG/GSK3B/AMOTL2/OPHN1/BRSK2/LMNA/PARVB/FGF13/DLG5/CRB1/MYH9/RAC3/PDLIM1/RHOD/UST/PRKCZ/WNT7B/SPRY1/FOXJ1	27
BP	GO:0030837	negative regulation of actin filament polymerization	12/1197	65/18723	0.000756161	0.00520288	0.00345384	CAPG/ADD2/PFN2/SSH3/TMOD2/SPTBN2/TMSB4X/FHOD3/HIP1R/TMSB10/ADD3/SCIN	12
BP	GO:0045453	bone resorption	12/1197	65/18723	0.000756161	0.00520288	0.00345384	TCIRG1/RAC2/HAMP/P2RX7/SPP1/TNFAIP3/TNFRSF11B/ACP5/ADAM8/IL6/CA2/CTSK	12
BP	GO:0071677	positive regulation of mononuclear cell migration	12/1197	65/18723	0.000756161	0.00520288	0.00345384	LGALS3/PYCARD/TNFRSF14/SERPINE1/SPI1/CCL5/CCR1/AIF1/LGALS9/CCL20/ADAM8/CXCL10	12
BP	GO:0002437	inflammatory response to antigenic stimulus	13/1197	74/18723	0.000757334	0.00520288	0.00345384	FCGR2B/GPX1/C3/PNMA1/ICAM1/HCK/HLA-E/LYN/RHBDF2/TREM2/NOTCH1/IL2RA/IL1RN	13
BP	GO:0048844	artery morphogenesis	13/1197	74/18723	0.000757334	0.00520288	0.00345384	AKT3/EFEMP2/CHD7/SOX4/ZMIZ1/EYA1/ENG/HEY1/NOTCH1/MDK/NRP1/FOLR1/VEGFA	13
BP	GO:0061448	connective tissue development	30/1197	252/18723	0.000761052	0.00521539	0.00346214	TIMP1/CHI3L1/SMPD3/MYCN/THRA/TGFBI/TGFB1/SPI1/SERPINH1/COL1A1/COL5A1/LOX/BGN/BMP2/CD44/SOX5/NFIB/LUM/NOTCH1/MDK/ECM1/EFEMP1/ACTA2/LOXL2/STC1/MGP/WNT7B/SCIN/CTSK/EGR1	30
BP	GO:0090257	regulation of muscle system process	30/1197	252/18723	0.000761052	0.00521539	0.00346214	AKAP6/HDAC4/TNFRSF1A/MYL9/HSPB6/ABAT/SSTR2/HAMP/LMNA/TNFRSF1B/FGF13/CALCRL/NPPA/MYBPH/NOTCH1/AIF1/KIT/CHGA/EHD3/ADORA1/STC1/CAMK2G/CAV1/MSTN/ABCC8/NMU/PTGS2/IGFBP5/ATP1A2/SLN	30
BP	GO:0006813	potassium ion transport	29/1197	241/18723	0.000778243	0.00531993	0.00353154	KCND2/CD63/KCNB1/AKAP6/SLC9A6/KCNIP2/KCNK3/FLNA/KCNQ2/NPPA/SLC24A3/KCNK2/TREM2/KCNN4/KCNJ9/KCNE4/KCNC1/DPP6/ADORA1/SNAP25/CAV1/KCNJ10/KCNN3/ANK3/ABCC8/KCNN2/KCNJ4/KCNJ16/ATP1A2	29
BP	GO:0060047	heart contraction	29/1197	241/18723	0.000778243	0.00531993	0.00353154	SLC1A1/GPX1/HDAC4/CELF2/THRA/FGF12/KCNIP2/GNAO1/CXCR4/SCN3B/ATP2B2/FGF13/SCN1A/FLNA/NPPA/ADM/SLC8A2/KCNE4/CHGA/EHD3/ADORA1/STC1/CAV1/ADORA3/NMU/KCNN2/HOPX/TAC1/ATP1A2	29
BP	GO:0051591	response to cAMP	15/1197	93/18723	0.000784514	0.00535053	0.00355185	RAPGEF2/AKAP6/FOSL1/PDE2A/COL1A1/THBD/AQP9/LDHA/STC1/SDC1/DUSP1/ASS1/IGFBP5/CNGA3/FOS	15
BP	GO:0043010	camera-type eye development	36/1197	322/18723	0.000784666	0.00535053	0.00355185	DCX/ACVR2B/EPHB1/TCIRG1/CHD7/DSCAM/SLC1A1/GPM6A/LAMB2/PDGFRA/COL8A2/TUB/VAX2/NEUROD1/SOX11/CRB1/SERPINF1/COL8A1/VIM/EFEMP1/HIPK2/NTRK2/NR2E1/NRP1/TFAP2A/LAMC3/WNT7B/CYP1B1/SPRY1/COL4A1/VEGFA/TSPAN12/USH1C/CRYAB/SLC17A7/HPCA	36
BP	GO:0042113	B cell activation	37/1197	334/18723	0.000793298	0.00540268	0.00358647	LGALS1/TCIRG1/TYROBP/FCGR2B/TNFSF13/HDAC4/PIK3R1/THEMIS2/PTPN6/CLCF1/TGFB1/CD300A/CD74/SPI1/BST2/SASH3/BATF/LAPTM5/SLAMF8/LAT2/LYN/CD86/CDKN1A/MMP14/TNFAIP3/KIT/MNDA/CHRNB2/IL6/IGKC/PTPRC/GPR183/IGLC1/SAMSN1/IGHG1/FOXJ1/IGHM	37
BP	GO:0008217	regulation of blood pressure	24/1197	186/18723	0.000806414	0.00548522	0.00364126	CYBA/RARRES2/CTSZ/HMOX1/ABAT/COL1A2/RENBP/ANPEP/NAMPT/NCALD/NPPA/PTGS1/ADM/POSTN/CHGA/ACTA2/ADORA1/SLC2A5/NMU/EDNRB/PTGS2/NPY/TAC1/ATP1A2	24
BP	GO:0030856	regulation of epithelial cell differentiation	21/1197	154/18723	0.000815713	0.0055416	0.00367869	PLCB1/PTCH1/CEBPB/MYCL/TNFRSF1A/SERPINE1/MYCN/TMEM100/ASCL1/LIF/WWTR1/ZFP36/SFRP4/NOTCH1/MMP9/CAV1/CCND1/SPRY1/VEGFA/FOXJ1/IL1B	21
BP	GO:0071347	cellular response to interleukin-1	17/1197	113/18723	0.000822366	0.00557991	0.00370412	PLCB1/CHI3L1/PYCARD/CEBPB/ICAM1/CCL2/CCL5/MAPK13/GBP1/IL1R1/CCL20/GBP2/IL1RN/IL6/CCL18/IL1B/EGR1	17
BP	GO:0002011	morphogenesis of an epithelial sheet	11/1197	57/18723	0.000844526	0.0057232	0.00379924	CLASP2/PDPN/FERMT1/CD151/ITGA5/ARHGAP12/COL5A1/FLNA/CD44/SOX11/NOTCH1	11
BP	GO:0008088	axo-dendritic transport	13/1197	75/18723	0.000863469	0.00584437	0.00387968	MAP2/SPAST/WASF1/MAPT/HSPB1/KIF3A/KIF5C/KIF1B/AP3B2/KIF1A/KIF5A/CALY/NEFL	13
BP	GO:0043281	regulation of cysteine-type endopeptidase activity involved in apoptotic process	26/1197	209/18723	0.000869784	0.00587987	0.00390325	MAPT/PLAUR/PYCARD/SLC1A1/GPX1/CTSD/CASP1/S100A8/RPS6KA1/S100A9/CLEC7A/LAPTM5/HIP1R/TNFAIP8/CD44/F3/FAS/LGALS9/THBS1/MMP9/BIRC3/SOX2/VEGFA/PTGS2/CCK/CRYAB	26
BP	GO:0021681	cerebellar granular layer development	5/1197	13/18723	0.000883905	0.00592301	0.00393188	CBLN1/GRID2/OPHN1/MDK/FAIM2	5
BP	GO:0031392	regulation of prostaglandin biosynthetic process	5/1197	13/18723	0.000883905	0.00592301	0.00393188	ANXA1/CD74/FABP5/PTGS2/IL1B	5
BP	GO:0098840	protein transport along microtubule	5/1197	13/18723	0.000883905	0.00592301	0.00393188	HSPB1/KIF5C/CLIP3/KIF1A/KIF5A	5
BP	GO:0099118	microtubule-based protein transport	5/1197	13/18723	0.000883905	0.00592301	0.00393188	HSPB1/KIF5C/CLIP3/KIF1A/KIF5A	5
BP	GO:0099150	regulation of postsynaptic specialization assembly	5/1197	13/18723	0.000883905	0.00592301	0.00393188	LRRTM2/CBLN1/GRID2/PTPRD/NTRK3	5
BP	GO:0002523	leukocyte migration involved in inflammatory response	6/1197	19/18723	0.000887963	0.00592301	0.00393188	ALOX5/S100A8/S100A9/SLAMF8/MDK/ADAM8	6
BP	GO:0002888	positive regulation of myeloid leukocyte mediated immunity	6/1197	19/18723	0.000887963	0.00592301	0.00393188	TYROBP/ITGB2/C3/SPI1/HLA-E/ITGAM	6
BP	GO:0016082	synaptic vesicle priming	6/1197	19/18723	0.000887963	0.00592301	0.00393188	UNC13A/STXBP1/SV2A/ERC2/SNAP25/RAB3A	6
BP	GO:0097501	stress response to metal ion	6/1197	19/18723	0.000887963	0.00592301	0.00393188	MT2A/MT1E/MT1H/MT1M/MT1G/MT1F	6
BP	GO:2000369	regulation of clathrin-dependent endocytosis	6/1197	19/18723	0.000887963	0.00592301	0.00393188	SNAP91/SH3GL2/TNK2/HIP1R/DNAJC6/SH3GL3	6
BP	GO:0007519	skeletal muscle tissue development	21/1197	155/18723	0.000888021	0.00592301	0.00393188	HMGCR/VAMP5/EPHB1/ZBTB18/GPX1/HDAC4/TGFB1/NR1D2/SOX11/NOTCH1/YBX3/HLF/CAV1/RCAN1/NUPR1/DCN/MSTN/MEOX2/RBFOX1/EGR1/FOS	21
BP	GO:0014706	striated muscle tissue development	41/1197	384/18723	0.000889966	0.00592521	0.00393334	HMGCR/VAMP5/EPHB1/ZBTB18/CHD7/AKAP6/GPX1/HDAC4/EYA1/TGFB1/PDGFRA/NR1D2/HAMP/LMNA/ENG/FHOD3/HEY1/LOX/BMP2/SOX11/NPPA/ERBB4/KCNK2/FZD7/NOTCH1/YBX3/HLF/CAV1/RCAN1/ZFPM2/NDRG4/NUPR1/DCN/MSTN/MEOX2/DKK1/VEGFA/RBFOX1/EGR1/FOS/HOPX	41
BP	GO:0010639	negative regulation of organelle organization	38/1197	348/18723	0.000890506	0.00592521	0.00393334	CAMSAP2/CLASP2/MAP2/CAPG/RAD21/MAPT/ADD2/TRIM37/PFN2/GMFG/GPX1/PIK3R1/PPP1R9A/ARHGEF7/SSH3/LILRB2/TSPO/STMN1/TMOD2/SPTBN2/LMNA/TMSB4X/FGF13/FHOD3/WAS/HIP1R/LIF/CLIP3/STMN2/TMSB10/ADD3/APC2/TOM1L1/DUSP1/CLU/NUPR1/TUBB4A/SCIN	38
BP	GO:0036336	dendritic cell migration	8/1197	33/18723	0.000898501	0.00597118	0.00396386	ALOX5/SPI1/CXCR4/CCL5/SLAMF8/CCR1/LGALS9/GPR183	8
BP	GO:0008038	neuron recognition	10/1197	49/18723	0.00091386	0.00603675	0.00400739	CDK5R1/DSCAM/OPCML/CXCR4/NCAM2/CNTNAP2/NDN/CRTAC1/EFNB3/NRP1	10
BP	GO:0050832	defense response to fungus	10/1197	49/18723	0.00091386	0.00603675	0.00400739	PLA2G5/RARRES2/LTF/SPI1/HAMP/S100A8/S100A9/CLEC7A/CHGA/GNLY	10
BP	GO:0052372	modulation by symbiont of entry into host	10/1197	49/18723	0.00091386	0.00603675	0.00400739	LGALS1/IFITM3/IFITM2/CD74/CD4/PTX3/IFITM1/TRIM22/LGALS9/CAV1	10
BP	GO:1902041	regulation of extrinsic apoptotic signaling pathway via death domain receptors	10/1197	49/18723	0.00091386	0.00603675	0.00400739	LGALS3/GPX1/SERPINE1/GSK3B/SP100/ICAM1/HMOX1/TNFAIP3/THBS1/FAIM2	10
BP	GO:1904894	positive regulation of receptor signaling pathway via STAT	10/1197	49/18723	0.00091386	0.00603675	0.00400739	TGFB1/CD300A/SOCS1/CCL5/IL10RA/ERBB4/NOTCH1/KIT/IL6/CYP1B1	10
BP	GO:0022898	regulation of transmembrane transporter activity	32/1197	278/18723	0.000920812	0.00607537	0.00403302	FXYD5/AKAP6/FXYD6/NLGN1/CCL2/FGF12/KCNIP2/JPH3/TMSB4X/SCN3B/FGF13/GLRX/NPPA/TREM2/KCNE4/FGF14/EHD3/MAPK8IP2/CACNG2/CACNG4/KCNC1/CTSS/NLGN3/STAC/MMP9/CAV1/ANK3/ABCC8/FXYD7/HPCA/ATP1A2/SLN	32
BP	GO:0007265	Ras protein signal transduction	37/1197	337/18723	0.000935421	0.00615697	0.0040872	RRAS/RAP2A/WASF1/RALGPS1/PDPN/RAPGEF2/GPSM2/RAC2/RHOG/RAB33A/NET1/ARHGDIB/STMN1/OPHN1/FBP1/GPR17/ELMO1/CYTH4/COL1A2/ARHGAP4/ITGA3/WAS/COL3A1/DOK3/GPR65/CDKN1A/BCR/NOTCH1/AIF1/RHOD/PSD/CDH13/NRP1/SPRY1/ARHGDIG/SPRY4/RIT2	37
BP	GO:0032386	regulation of intracellular transport	37/1197	337/18723	0.000935421	0.00615697	0.0040872	MAP2/RUFY3/CDK5R1/ANXA2/MAPK8/PLK3/MICALL2/KCNB1/RAC2/PGAP1/SLC1A1/FERMT1/ITGB2/MSN/PIK3R1/EHD2/PKIA/GSK3B/ATP9A/TGFB1/SREBF2/SP100/BRSK2/HCLS1/ITGAM/FLNA/LCP1/MDFIC/MX2/NDRG4/ANK3/CABP1/PTGS2/CALY/IL1B/CRYAB/HPCA	37
BP	GO:0032092	positive regulation of protein binding	14/1197	85/18723	0.000938192	0.00616046	0.00408951	ANXA2/ADD2/RAPGEF2/PLXND1/GSK3B/HFE/HIP1R/BMP2/PLCL1/HIPK2/MMP9/CAV1/NRP1/SPON1	14
BP	GO:0042509	regulation of tyrosine phosphorylation of STAT protein	14/1197	85/18723	0.000938192	0.00616046	0.00408951	TNFRSF1A/CLCF1/SOCS1/SOCS3/CCL5/HCLS1/LYN/LIF/ERBB4/KIT/OSM/IL18/IL6/CAV1	14
BP	GO:0002407	dendritic cell chemotaxis	7/1197	26/18723	0.000961114	0.0062735	0.00416455	SPI1/CXCR4/CCL5/SLAMF8/CCR1/LGALS9/GPR183	7
BP	GO:0002710	negative regulation of T cell mediated immunity	7/1197	26/18723	0.000961114	0.0062735	0.00416455	FCGR2B/HFE/PPP3CB/HLA-F/LILRB1/LILRB4/PTPRC	7
BP	GO:0007214	gamma-aminobutyric acid signaling pathway	7/1197	26/18723	0.000961114	0.0062735	0.00416455	GABRB3/GABBR1/GABRA3/GABBR2/PLCL1/GABRG2/GABRA1	7
BP	GO:0046697	decidualization	7/1197	26/18723	0.000961114	0.0062735	0.00416455	CTSB/SPP1/LIF/JUNB/STC1/TPPP3/PTGS2	7
BP	GO:0048499	synaptic vesicle membrane organization	7/1197	26/18723	0.000961114	0.0062735	0.00416455	SYNGR2/STXBP1/SYP/SNAP25/SYT1/RAB3A/CPLX2	7
BP	GO:0006809	nitric oxide biosynthetic process	13/1197	76/18723	0.000981798	0.00638351	0.00423758	TSPO/ICAM1/CLEC7A/PTX3/NQO1/AIF1/ACP5/CAV1/CLU/ASS1/CYP1B1/PTGS2/IL1B	13
BP	GO:0001954	positive regulation of cell-matrix adhesion	11/1197	58/18723	0.000982954	0.00638351	0.00423758	RRAS/EFEMP2/FERMT1/IQGAP1/GSK3B/S100A10/SDC4/PRKCZ/CDH13/NRP1/VEGFA	11
BP	GO:0035904	aorta development	11/1197	58/18723	0.000982954	0.00638351	0.00423758	EFEMP2/CHD7/SOX4/LOXL1/PLXND1/EYA1/PDE2A/ENG/HEY1/LOX/NOTCH1	11
BP	GO:0043525	positive regulation of neuron apoptotic process	11/1197	58/18723	0.000982954	0.00638351	0.00423758	CDK5R1/PAK3/TYROBP/GRN/HDAC4/ASCL1/CTSZ/ITGAM/NQO1/TFAP2A/NUPR1	11
BP	GO:0030516	regulation of axon extension	15/1197	95/18723	0.000983775	0.00638351	0.00423758	MAP2/RUFY3/CDK5R1/TNR/MAPT/DSCAM/GSK3B/TRPV2/ARHGAP4/FN1/L1CAM/SEMA6B/NRP1/OLFM1/VEGFA	15
BP	GO:0007254	JNK cascade	22/1197	167/18723	0.000990839	0.00641419	0.00425795	PLCB1/RAP2A/ZMYND11/EPHB1/PYCARD/MAPK8/FCGR2B/PHLPP1/NCF1/ANKRD6/LTBR/GADD45G/NPPA/MAPK10/FZD7/GADD45B/MAPK8IP2/HIPK2/MDFIC/WNT7B/GADD45A/IL1B	22
BP	GO:0034767	positive regulation of ion transmembrane transport	22/1197	167/18723	0.000990839	0.00641419	0.00425795	AKAP6/CCL2/KCNIP2/TMSB4X/P2RX7/FLNA/GLRX/NPPA/TREM2/KCNN4/FGF14/EHD3/CACNG2/CACNG4/KCNC1/CTSS/NLGN3/STAC/CXCL10/ANK3/ABCC8/PLP1	22
BP	GO:0002429	immune response-activating cell surface receptor signaling pathway	33/1197	291/18723	0.000998798	0.00645052	0.00428206	LGALS3/PAK3/TYROBP/FCGR2B/C5AR1/FCER1G/THEMIS2/PTPN6/CD300A/CLEC7A/HCK/LAPTM5/VAV1/PLSCR1/FPR1/LAT2/LYN/HLA-DPB1/LCP2/LILRA2/KCNN4/HLA-A/MNDA/GBP1/LILRB4/C3AR1/IGKC/PTPRC/FPR3/IGLC1/HLA-DQB1/IGHG1/IGHM	33
BP	GO:0002757	immune response-activating signal transduction	33/1197	291/18723	0.000998798	0.00645052	0.00428206	LGALS3/PAK3/TYROBP/FCGR2B/C5AR1/FCER1G/THEMIS2/PTPN6/CD300A/CLEC7A/HCK/LAPTM5/VAV1/PLSCR1/FPR1/LAT2/LYN/HLA-DPB1/LCP2/LILRA2/KCNN4/HLA-A/MNDA/GBP1/LILRB4/C3AR1/IGKC/PTPRC/FPR3/IGLC1/HLA-DQB1/IGHG1/IGHM	33
BP	GO:0010517	regulation of phospholipase activity	12/1197	67/18723	0.00100078	0.00645571	0.0042855	PLA2G5/C5AR1/ANXA1/ANG/PDGFRA/GNA15/CCL5/CD86/KIT/PRKCZ/ADCYAP1R1/HPCA	12
BP	GO:0032231	regulation of actin filament bundle assembly	16/1197	105/18723	0.00100475	0.00647375	0.00429748	CLASP2/PPM1E/MTSS1/PFN2/PIK3R1/PPP1R9A/STMN1/S100A10/WAS/FLNA/SDC4/GPR65/PLEK/SYNPO/NRP1/TAC1	16
BP	GO:0002791	regulation of peptide secretion	25/1197	200/18723	0.00101013	0.00650082	0.00431545	HMGCR/TCIRG1/CHD7/KCNB1/ALOX5/SOX4/GLUD1/HFE/PPP3CB/CD74/BRSK2/ABAT/S100A8/CCL5/NEUROD1/CHGA/ADORA1/SNAP25/IL6/GPR27/UCP2/ABCC8/NMU/IL1B/VSNL1	25
BP	GO:0051222	positive regulation of protein transport	34/1197	303/18723	0.0010153	0.00652642	0.00433245	RUFY3/CDK5R1/MAPK8/PLK3/MICALL2/KCNB1/RAC2/ITGB2/SOX4/PIK3R1/GLUD1/MYH10/GSK3B/TGFB1/SREBF2/ANG/PPP3CB/ABAT/TLR2/HCLS1/ITGAM/FLNA/CD33/TREM2/KCNN4/PRKCZ/ADAM8/GPR27/ANK3/NMU/PTGS2/IL1B/HPCA/VSNL1	34
BP	GO:0051235	maintenance of location	36/1197	327/18723	0.00103671	0.00665628	0.00441865	CYBA/CHD7/FTL/GPSM2/AKAP6/C3/HEXB/PTPN6/TSPO/SREBF2/SP100/JPH3/S100A8/TMSB4X/S100A9/KDELR3/CD4/MSR1/SRGN/FLNA/LYN/PLIN3/PLIN2/TREM2/TMSB10/IL6/CAV1/LTBP1/PTPRC/CXCL10/B4GALNT1/ANK3/SCIN/IL1B/RIT2/ATP1A2	36
BP	GO:0001837	epithelial to mesenchymal transition	21/1197	157/18723	0.00104933	0.00672943	0.00446721	CLASP2/S100A4/PDPN/LRP6/GSK3B/TMEM100/TGFB1/ENG/COL1A1/HEY1/DLG5/FLNA/BMP2/WWTR1/NOTCH1/MDK/LOXL2/IL6/OLFM1/SPRY1/IL1B	21
BP	GO:0043624	cellular protein complex disassembly	19/1197	136/18723	0.00105556	0.00675624	0.00448501	CAMSAP2/CLASP2/SPAST/CAPG/KIF2A/ADD2/MICAL3/STMN1/TMOD2/SPTBN2/FGF13/STMN4/STMN2/PLEK/ADD3/DNAJC6/APC2/SCIN/SLN	19
BP	GO:0022406	membrane docking	14/1197	86/18723	0.00105597	0.00675624	0.00448501	VAMP8/KCNB1/PDZD8/MSN/ICAM1/UNC13A/STXBP2/STXBP1/PLEK/SNAP25/SYT1/RAB3A/NDRG4/CPLX2	14
BP	GO:0006469	negative regulation of protein kinase activity	26/1197	212/18723	0.0010743	0.00686552	0.00455755	HMGCR/HSPB1/PYCARD/PPM1E/DUSP26/MVP/LRP6/PKIA/PTPN6/CD300A/PTPRT/LYN/BMP2/NPPA/WWTR1/CDKN1A/TNFAIP3/GADD45B/LILRB4/CAV1/PTPRC/DUSP1/SPRY1/GADD45A/IL1B/SPRY4	26
BP	GO:0038093	Fc receptor signaling pathway	10/1197	50/18723	0.00107788	0.00686655	0.00455824	MAPK8/FCGR2B/FCER1G/HCK/VAV1/LYN/MAPK10/KIT/PTPRC/FCGR1B	10
BP	GO:0046638	positive regulation of alpha-beta T cell differentiation	10/1197	50/18723	0.00107788	0.00686655	0.00455824	ANXA1/SOCS1/IL4R/SASH3/HLA-DRA/CD86/LGALS9/LILRB4/PRKCZ/IL18	10
BP	GO:0031668	cellular response to extracellular stimulus	29/1197	246/18723	0.00107821	0.00686655	0.00455824	GSDMD/MAPK8/UPP1/KCNB1/SIPA1/FES/WIPI1/GDAP1/SREBF2/HFE/ICAM1/FOSL1/HMOX1/BRSK2/SLC39A4/COL1A1/LYN/NAMPT/CBS/FAS/CDKN1A/MN1/POSTN/AIF1/TNC/PTPRC/FOLR1/UCP2/FOS	29
BP	GO:0051216	cartilage development	24/1197	190/18723	0.00108962	0.00693118	0.00460114	TIMP1/CHI3L1/SMPD3/MYCN/THRA/TGFBI/TGFB1/SERPINH1/COL1A1/BGN/BMP2/CD44/SOX5/NFIB/LUM/MDK/ECM1/EFEMP1/LOXL2/STC1/MGP/WNT7B/SCIN/CTSK	24
BP	GO:0044319	wound healing, spreading of cells	8/1197	34/18723	0.00110993	0.00704407	0.00467608	CLASP2/PDPN/FERMT1/CD151/ITGA5/COL5A1/FLNA/CD44	8
BP	GO:0090505	epiboly involved in wound healing	8/1197	34/18723	0.00110993	0.00704407	0.00467608	CLASP2/PDPN/FERMT1/CD151/ITGA5/COL5A1/FLNA/CD44	8
BP	GO:0030038	contractile actin filament bundle assembly	16/1197	106/18723	0.00111462	0.00705758	0.00468505	CLASP2/PPM1E/PFN2/PIK3R1/PPP1R9A/STMN1/FAM171A1/S100A10/WAS/SDC4/GPR65/ITGB5/ZYX/PDLIM1/NRP1/TAC1	16
BP	GO:0043149	stress fiber assembly	16/1197	106/18723	0.00111462	0.00705758	0.00468505	CLASP2/PPM1E/PFN2/PIK3R1/PPP1R9A/STMN1/FAM171A1/S100A10/WAS/SDC4/GPR65/ITGB5/ZYX/PDLIM1/NRP1/TAC1	16
BP	GO:0046596	regulation of viral entry into host cell	9/1197	42/18723	0.00113239	0.00715361	0.00474879	LGALS1/IFITM3/IFITM2/CD74/CD4/PTX3/IFITM1/TRIM22/LGALS9	9
BP	GO:0046688	response to copper ion	9/1197	42/18723	0.00113239	0.00715361	0.00474879	ICAM1/MT2A/MT1E/SOD3/LOXL2/MT1H/MT1M/MT1G/MT1F	9
BP	GO:0035306	positive regulation of dephosphorylation	11/1197	59/18723	0.00113959	0.00718257	0.00476802	DUSP26/LILRB2/TGFB1/CD300A/CD33/BMP2/PLEK/PPP1R15A/ADORA1/PTPRC/PPP1R16B	11
BP	GO:0043407	negative regulation of MAP kinase activity	11/1197	59/18723	0.00113959	0.00718257	0.00476802	HMGCR/PTPN6/CD300A/LYN/BMP2/NPPA/CAV1/DUSP1/SPRY1/IL1B/SPRY4	11
BP	GO:0007266	Rho protein signal transduction	19/1197	137/18723	0.00115376	0.00726354	0.00482177	PDPN/RHOG/NET1/ARHGDIB/STMN1/OPHN1/GPR17/COL1A2/ARHGAP4/ITGA3/WAS/COL3A1/GPR65/BCR/RHOD/CDH13/NRP1/ARHGDIG/RIT2	19
BP	GO:0021543	pallium development	22/1197	169/18723	0.00116087	0.00729996	0.00484595	PLCB1/CDK5R1/ATAT1/ZMIZ1/GSK3B/ASCL1/TACC2/BCAN/FGF13/FLNA/NEUROD1/COL3A1/BCL2A1/CNTNAP2/MDK/NTRK2/NR2E1/SEMA6B/LAMB1/CDK5R2/NEFL/NPY	22
BP	GO:0032388	positive regulation of intracellular transport	25/1197	202/18723	0.00116533	0.00731958	0.00485897	MAP2/RUFY3/CDK5R1/ANXA2/MAPK8/PLK3/MICALL2/KCNB1/RAC2/PGAP1/ITGB2/MSN/PIK3R1/EHD2/GSK3B/TGFB1/SREBF2/HCLS1/ITGAM/FLNA/ANK3/PTGS2/CALY/IL1B/HPCA	25
BP	GO:0030072	peptide hormone secretion	28/1197	236/18723	0.00118099	0.0074095	0.00491867	HMGCR/TCIRG1/CHD7/KCNB1/SMPD3/ALOX5/SOX4/ANXA1/GLUD1/RAPGEF4/HFE/PPP3CB/BRSK2/ABAT/CCL5/RIMS2/NEUROD1/CHGA/SNAP25/IL1RN/CAMK2G/IL6/GPR27/UCP2/ABCC8/NMU/IL1B/VSNL1	28
BP	GO:1901879	regulation of protein depolymerization	14/1197	87/18723	0.00118591	0.00743191	0.00493354	CAMSAP2/CLASP2/SPAST/CAPG/ADD2/TMOD2/SPTBN2/FGF13/STMN2/PLEK/ADD3/APC2/SCIN/SLN	14
BP	GO:0014074	response to purine-containing compound	20/1197	148/18723	0.00120204	0.0075244	0.00499494	RAPGEF2/AKAP6/HMGCS1/FOSL1/CASP1/PDE2A/P2RX7/COL1A1/THBD/AQP9/LDHA/STC1/SDC1/DUSP1/ASS1/SLC6A1/PTGS2/IGFBP5/CNGA3/FOS	20
BP	GO:0008037	cell recognition	27/1197	225/18723	0.00120922	0.00755214	0.00501336	CDK5R1/LGALS3/EPHB1/PLA2G5/DSCAM/MSN/CLGN/OPCML/CLEC7A/CXCR4/TUB/B4GALT1/PTX3/NCAM2/TREM2/PRF1/CNTNAP2/NDN/CRTAC1/EFNB3/IGKC/NRP1/IGLC1/FOLR1/COLEC12/IGHG1/IGHM	27
BP	GO:0016485	protein processing	27/1197	225/18723	0.00120922	0.00755214	0.00501336	MMP16/PYCARD/PTCH1/CASP4/C1R/SERPINE1/C1RL/PCSK2/CASP1/CTSZ/PLAU/CTSL/CAST/PRKACB/SRGN/BACE2/F3/MYH9/CYFIP2/MMP14/HP/THBS1/CTSS/ADAM8/PCSK1N/SPON1/PLAT	27
BP	GO:0002719	negative regulation of cytokine production involved in immune response	7/1197	27/18723	0.00122666	0.00763504	0.00506838	TGFB1/HFE/HMOX1/HLA-F/BST2/LILRB1/LILRB4	7
BP	GO:0032703	negative regulation of interleukin-2 production	7/1197	27/18723	0.00122666	0.00763504	0.00506838	LAPTM5/VSIG4/ZFP36/TNFAIP3/GBP1/LILRB4/PTPRC	7
BP	GO:0060142	regulation of syncytium formation by plasma membrane fusion	7/1197	27/18723	0.00122666	0.00763504	0.00506838	TYROBP/EHD2/GDF15/IL4R/CD53/TREM2/CXCL10	7
BP	GO:0051701	biological process involved in interaction with host	25/1197	203/18723	0.00125036	0.00777373	0.00516045	LGALS1/NCAM1/IFITM3/IFITM2/VAMP8/TNFRSF14/CTSB/ITGA5/ICAM1/CD74/CLEC5A/CTSL/CXCR4/CD4/PLSCR1/ANPEP/PTX3/CD86/ITGB5/IFITM1/TRIM22/LGALS9/EFNB3/CAV1/NRP1	25
BP	GO:0051090	regulation of DNA-binding transcription factor activity	45/1197	440/18723	0.00125405	0.00778787	0.00516984	TRIM37/PYCARD/PTCH1/MAPK8/BEX1/LRP6/HDAC4/SP100/ICAM1/LTF/FOSL1/HMOX1/SPI1/BHLHE40/TLR2/S100A8/TMSB4X/S100A9/CLEC7A/HCK/HCLS1/FLNA/NEUROD1/BMP2/MAPK10/TNFAIP3/SFRP4/KIT/TRIM22/LGALS9/PRKCZ/HIPK2/IL18/NDN/ADAM8/IL6/CAV1/CLU/NUPR1/CYP1B1/ADORA3/VEGFA/FOXJ1/IL1B/CAMK2A	45
BP	GO:0070373	negative regulation of ERK1 and ERK2 cascade	13/1197	78/18723	0.00125938	0.0077964	0.0051755	DUSP26/EMILIN1/LYN/LIF/GBP1/NDRG2/FBLN1/PTPRC/DUSP1/SPRY1/DUSP6/CHRNA9/SPRY4	13
BP	GO:0032273	positive regulation of protein polymerization	19/1197	138/18723	0.00125965	0.0077964	0.0051755	WASF1/FCHSD2/CDK5R1/MAPT/ARPC1B/PYCARD/ARL3/PFN2/GMFG/FES/ICAM1/VASP/HCK/WAS/HIP1R/WASF3/TPPP3/PSRC1/SCIN	19
BP	GO:0033673	negative regulation of kinase activity	28/1197	237/18723	0.00125968	0.0077964	0.0051755	HMGCR/MAPT/HSPB1/PYCARD/PPM1E/DUSP26/MVP/LRP6/PKIA/PTPN6/CD300A/PTPRT/LYN/BMP2/NPPA/WWTR1/CDKN1A/TNFAIP3/GADD45B/LILRB4/CAV1/PTPRC/DUSP1/MSTN/SPRY1/GADD45A/IL1B/SPRY4	28
BP	GO:0008361	regulation of cell size	23/1197	181/18723	0.00126292	0.00780767	0.00518298	MAP2/RUFY3/CDK5R1/TNR/AKT3/MAPT/DSCAM/MSN/GSK3B/TRPV2/ARHGAP4/P2RX7/FGF13/VAV1/SPP1/FN1/KCNN4/PLEK/L1CAM/SEMA6B/NRP1/OLFM1/VEGFA	23
BP	GO:0006636	unsaturated fatty acid biosynthetic process	10/1197	51/18723	0.0012652	0.00781295	0.00518648	ANXA1/CD74/FABP5/TBXAS1/PTGS1/FADS2/SCD5/CBR1/PTGS2/IL1B	10
BP	GO:0002517	T cell tolerance induction	5/1197	14/18723	0.00130294	0.00801003	0.00531731	PHLPP1/LILRB2/HLA-B/LILRB4/IL2RA	5
BP	GO:0031650	regulation of heat generation	5/1197	14/18723	0.00130294	0.00801003	0.00531731	ABAT/NMU/EDNRB/PTGS2/IL1B	5
BP	GO:0070278	extracellular matrix constituent secretion	5/1197	14/18723	0.00130294	0.00801003	0.00531731	TNFRSF1A/ENG/TNFRSF1B/BMP2/NOTCH1	5
BP	GO:0097091	synaptic vesicle clustering	5/1197	14/18723	0.00130294	0.00801003	0.00531731	NLGN1/BRSK2/RAB3A/SYN1/SYN2	5
BP	GO:0019226	transmission of nerve impulse	12/1197	69/18723	0.00130782	0.00801879	0.00532313	SCN3A/TNR/KCND2/TYMP/FGF12/SCN2A/SCN1A/CNTNAP2/CACNG2/CACNG4/NTRK2/ANK3	12
BP	GO:0045665	negative regulation of neuron differentiation	12/1197	69/18723	0.00130782	0.00801879	0.00532313	OLIG2/GSK3B/SPAG9/ASCL1/PBX1/HEY1/SOX3/NOTCH1/RAP1GAP/NR2E1/SOX2/NKX2-2	12
BP	GO:0017015	regulation of transforming growth factor beta receptor signaling pathway	18/1197	128/18723	0.00130874	0.00801879	0.00532313	FERMT1/TGFB1/EMILIN1/SLC2A10/ENG/ITGA3/LOX/BMP2/SOX11/NREP/THBS1/HIPK2/RASL11B/CAV1/LTBP1/FOLR1/SPRY1/PEG10	18
BP	GO:0002712	regulation of B cell mediated immunity	11/1197	60/18723	0.00131621	0.00802875	0.00532974	FCGR2B/TNFSF13/C3/PTPN6/CLCF1/TGFB1/HLA-E/TREM2/SUSD4/PTPRC/FOXJ1	11
BP	GO:0002889	regulation of immunoglobulin mediated immune response	11/1197	60/18723	0.00131621	0.00802875	0.00532974	FCGR2B/TNFSF13/C3/PTPN6/CLCF1/TGFB1/HLA-E/TREM2/SUSD4/PTPRC/FOXJ1	11
BP	GO:0009620	response to fungus	11/1197	60/18723	0.00131621	0.00802875	0.00532974	PLA2G5/RARRES2/LTF/SPI1/HAMP/S100A8/S100A9/CLEC7A/PTX3/CHGA/GNLY	11
BP	GO:0031102	neuron projection regeneration	11/1197	60/18723	0.00131621	0.00802875	0.00532974	TNR/GRN/TSPO/LAMB2/SPP1/FLNA/ADM/NREP/TNC/FOLR1/NEFL	11
BP	GO:0007260	tyrosine phosphorylation of STAT protein	14/1197	88/18723	0.00132899	0.0080977	0.00537551	TNFRSF1A/CLCF1/SOCS1/SOCS3/CCL5/HCLS1/LYN/LIF/ERBB4/KIT/OSM/IL18/IL6/CAV1	14
BP	GO:0035637	multicellular organismal signaling	21/1197	160/18723	0.00133823	0.00814495	0.00540688	SCN3A/TNR/KCND2/TYMP/FGF12/SCN3B/ATP2B2/SCN2A/SCN1A/FLNA/SLC8A2/CNTNAP2/KCNE4/EHD3/CACNG2/CACNG4/NTRK2/CAV1/ANK3/KCNN2/ATP1A2	21
BP	GO:0033280	response to vitamin D	8/1197	35/18723	0.00135923	0.00824307	0.00547202	FES/GDAP1/SPP1/MN1/STC1/TNC/CXCL10/PTGS2	8
BP	GO:0090504	epiboly	8/1197	35/18723	0.00135923	0.00824307	0.00547202	CLASP2/PDPN/FERMT1/CD151/ITGA5/COL5A1/FLNA/CD44	8
BP	GO:0097421	liver regeneration	8/1197	35/18723	0.00135923	0.00824307	0.00547202	PTCH1/CEBPB/HFE/HMOX1/HAMP/IL6/CCND1/UCP2	8
BP	GO:0048017	inositol lipid-mediated signaling	23/1197	182/18723	0.00136035	0.00824307	0.00547202	PLCB1/PLCB4/PIK3R1/NCF1/PTPN6/PDGFRA/CCL5/MYO16/HCLS1/ADAP2/FN1/ERBB4/TREM2/NTRK3/PDGFA/KIT/PLCL1/OSM/NTRK2/IL18/DCN/ERBB3/PPP1R16B	23
BP	GO:0006958	complement activation, classical pathway	16/1197	108/18723	0.00136506	0.00826252	0.00548492	SERPING1/C3/C1R/C1S/C1RL/C1QA/C2/C1QB/TREM2/CFI/SUSD4/IGKC/CLU/IGLC1/IGHG1/IGHM	16
BP	GO:0098657	import into cell	27/1197	227/18723	0.00137928	0.0083394	0.00553596	SLC15A3/SLC1A1/SLC39A6/SLC9A6/TRPV2/HFE/SLC2A10/SLC39A4/SLC1A6/SLC38A1/IL10RA/TREM2/SLC8A2/SLC39A8/KCNJ9/SLC1A4/THBS1/SLC2A5/SNAP25/KCNJ10/FOLR1/SLC6A1/KCNJ4/SYNGR3/CNGA3/KCNJ16/ATP1A2	27
BP	GO:0050678	regulation of epithelial cell proliferation	40/1197	381/18723	0.00140407	0.00847994	0.00562926	AKT3/CYBA/PTCH1/MTSS1/CASK/GRN/ALOX5/C5AR1/GPX1/EYA1/TGFB1/ANG/CCL2/FGF9/HMOX1/B4GALT1/BMP2/SOX11/F3/SERPINF1/NFIB/ZFP36/TNFAIP3/FZD7/NOTCH1/MDK/ECM1/RAP1GAP/THBS1/CDH13/CAV1/LAMC1/SOX2/LAMB1/NRP1/NUPR1/CCND1/EDNRB/VEGFA/PPP1R16B	40
BP	GO:0001959	regulation of cytokine-mediated signaling pathway	20/1197	150/18723	0.00141958	0.00856425	0.00568523	PYCARD/CASP4/PTPN6/SOCS1/CASP1/CD74/CXCR4/CCL5/LAPTM5/AGPAT2/TREM2/TNFAIP3/IRF7/ECM1/IL1R1/IL1RN/IL6/CAV1/PTPRC/OAS1	20
BP	GO:0010631	epithelial cell migration	38/1197	357/18723	0.00142402	0.00858162	0.00569676	CLASP2/RRAS/AKT3/HSPB1/PFN2/PATZ1/GRN/FERMT1/ANXA1/GPX1/PLXND1/TGFB1/SP100/HMOX1/SRPX2/TMSB4X/ITGA3/SERPINF1/MYH9/FSTL1/NOTCH1/KIT/FAP/THBS1/CDH13/LOXL2/NR2E1/MMP9/STC1/NRP1/DCN/CYP1B1/GADD45A/MEOX2/VEGFA/ANGPT2/PTGS2/TAC1	38
BP	GO:0002221	pattern recognition receptor signaling pathway	22/1197	172/18723	0.00146269	0.00880497	0.00584502	CYBA/SLC15A3/SARM1/CD14/CD300A/LTF/LY96/TLR2/UNC93B1/IRF1/LYN/IFI35/NMI/TREM2/LILRA2/TNFAIP3/IRF7/CTSS/CAV1/BIRC3/OAS1/COLEC12	22
BP	GO:0031103	axon regeneration	10/1197	52/18723	0.00147819	0.00888854	0.0059005	TNR/GRN/TSPO/LAMB2/SPP1/FLNA/NREP/TNC/FOLR1/NEFL	10
BP	GO:0045123	cellular extravasation	12/1197	70/18723	0.00148833	0.00893972	0.00593447	PLCB1/PODXL2/ADD2/FUT9/ICAM1/CCL2/CHST2/MDK/CD99/IL1R1/ADAM8/PLVAP	12
BP	GO:0032409	regulation of transporter activity	34/1197	310/18723	0.00150069	0.00900414	0.00597724	FXYD5/AKAP6/FXYD6/KMT2A/NLGN1/CCL2/FGF12/KCNIP2/JPH3/TMSB4X/SCN3B/FGF13/GLRX/NPPA/TREM2/KCNE4/FGF14/EHD3/MAPK8IP2/CACNG2/CACNG4/KCNC1/CTSS/NLGN3/STAC/MMP9/CAV1/ANK3/ABCC8/FXYD7/SYNGR3/HPCA/ATP1A2/SLN	34
BP	GO:0008630	intrinsic apoptotic signaling pathway in response to DNA damage	15/1197	99/18723	0.00151214	0.00904862	0.00600676	PYCARD/PIK3R1/TNFRSF1A/HMOX1/CD74/MOAP1/TNFRSF1B/MUC1/BCL2A1/CD44/PHLDA3/CDKN1A/HIPK2/CLU/NUPR1	15
BP	GO:0030865	cortical cytoskeleton organization	11/1197	61/18723	0.00151469	0.00904862	0.00600676	RAC2/RHOG/EHD2/NLGN1/AKAP11/FHOD3/FMNL1/RAC3/PLEK/RHOD/LCP1	11
BP	GO:0043030	regulation of macrophage activation	11/1197	61/18723	0.00151469	0.00904862	0.00600676	FCGR2B/GRN/CD74/HAMP/IL4R/CTSC/VSIG4/TREM2/THBS1/IL6/PTPRC	11
BP	GO:0043954	cellular component maintenance	11/1197	61/18723	0.00151469	0.00904862	0.00600676	ZNF804A/MTSS1/FCGR2B/CBLN1/OPHN1/ITGA3/BSN/TREM2/C1QL1/ERC2/RAB3A	11
BP	GO:0008016	regulation of heart contraction	25/1197	206/18723	0.00153833	0.00917987	0.00609389	SLC1A1/HDAC4/CELF2/THRA/KCNIP2/GNAO1/SCN3B/ATP2B2/FGF13/FLNA/NPPA/ADM/SLC8A2/KCNE4/CHGA/EHD3/ADORA1/STC1/CAV1/ADORA3/NMU/KCNN2/HOPX/TAC1/ATP1A2	25
BP	GO:0002474	antigen processing and presentation of peptide antigen via MHC class I	7/1197	28/18723	0.00154635	0.00919777	0.00610577	FCER1G/HFE/HLA-F/HLA-E/HLA-B/HLA-A/HLA-C	7
BP	GO:0045589	regulation of regulatory T cell differentiation	7/1197	28/18723	0.00154635	0.00919777	0.00610577	LILRB2/SOCS1/IRF1/HLA-DRA/MDK/LGALS9/LILRB4	7
BP	GO:1990776	response to angiotensin	7/1197	28/18723	0.00154635	0.00919777	0.00610577	CYBA/IQGAP1/CAV1/CYBB/CA2/PTGS2/CAMK2A	7
BP	GO:0030073	insulin secretion	24/1197	195/18723	0.00156109	0.0092754	0.00615731	HMGCR/TCIRG1/KCNB1/ALOX5/SOX4/ANXA1/GLUD1/RAPGEF4/PPP3CB/BRSK2/ABAT/CCL5/RIMS2/NEUROD1/CHGA/SNAP25/IL1RN/CAMK2G/IL6/GPR27/UCP2/ABCC8/IL1B/VSNL1	24
BP	GO:0042476	odontogenesis	18/1197	130/18723	0.00156535	0.00928745	0.0061653	ZNF22/TCIRG1/SMPD3/SERPINE1/PDGFRA/COL1A2/CSF3R/GNAO1/COL1A1/BMP2/ADM/LRP4/TNFRSF11B/TNC/SDC1/LAMB1/TFAP2A/CA2	18
BP	GO:0060759	regulation of response to cytokine stimulus	21/1197	162/18723	0.0015665	0.00928745	0.0061653	PYCARD/CASP4/PTPN6/SOCS1/CASP1/CD74/TLR2/CXCR4/CCL5/LAPTM5/AGPAT2/TREM2/TNFAIP3/IRF7/ECM1/IL1R1/IL1RN/IL6/CAV1/PTPRC/OAS1	21
BP	GO:0033157	regulation of intracellular protein transport	27/1197	229/18723	0.0015696	0.00929581	0.00617086	RUFY3/CDK5R1/MAPK8/PLK3/MICALL2/KCNB1/RAC2/SLC1A1/FERMT1/ITGB2/PIK3R1/PKIA/GSK3B/TGFB1/SREBF2/SP100/BRSK2/HCLS1/ITGAM/FLNA/LCP1/MDFIC/ANK3/CABP1/PTGS2/IL1B/HPCA	27
BP	GO:0006936	muscle contraction	37/1197	347/18723	0.00158348	0.0093594	0.00621307	APBB2/HDAC4/MYL9/MYOF/TMOD2/HSPB6/FGF12/ABAT/SSTR2/KCNIP2/GNAO1/CXCR4/SCN3B/FGF13/SCN1A/FLNA/CALCRL/NPPA/MYBPH/KIT/KCNE4/CHGA/EHD3/CHRNB2/ACTA2/STAC/ADORA1/STC1/CAV1/TPM2/NMU/EDNRB/KCNN2/PTGS2/CRYAB/PGAM2/ATP1A2	37
BP	GO:0022010	central nervous system myelination	6/1197	21/18723	0.00159055	0.0093594	0.00621307	TLR2/KCNJ10/CLU/PLP1/FA2H/SOX10	6
BP	GO:0032291	axon ensheathment in central nervous system	6/1197	21/18723	0.00159055	0.0093594	0.00621307	TLR2/KCNJ10/CLU/PLP1/FA2H/SOX10	6
BP	GO:0033630	positive regulation of cell adhesion mediated by integrin	6/1197	21/18723	0.00159055	0.0093594	0.00621307	FERMT1/PTPN6/CCL5/PIEZO1/LIF/RAC3	6
BP	GO:0034315	regulation of Arp2/3 complex-mediated actin nucleation	6/1197	21/18723	0.00159055	0.0093594	0.00621307	WASF1/FCHSD2/GMFG/WAS/HIP1R/WASF3	6
BP	GO:0048714	positive regulation of oligodendrocyte differentiation	6/1197	21/18723	0.00159055	0.0093594	0.00621307	OLIG2/TLR2/CXCR4/TNFRSF1B/MDK/NKX2-2	6
BP	GO:0007422	peripheral nervous system development	13/1197	80/18723	0.00159937	0.00940123	0.00624084	ADAM22/LAMB2/ETV1/PMP22/ITGB4/LAMA2/UGT8/NTRK2/NDRG1/ERBB3/EDNRB/FA2H/SOX10	13
BP	GO:0021762	substantia nigra development	9/1197	44/18723	0.00160489	0.00941353	0.006249	INA/GLUD1/FGF9/BASP1/MAOB/NDRG2/CKB/PLP1/SYNGR3	9
BP	GO:0046427	positive regulation of receptor signaling pathway via JAK-STAT	9/1197	44/18723	0.00160489	0.00941353	0.006249	CD300A/SOCS1/CCL5/IL10RA/ERBB4/NOTCH1/KIT/IL6/CYP1B1	9
BP	GO:0071901	negative regulation of protein serine/threonine kinase activity	17/1197	120/18723	0.00162212	0.00950442	0.00630934	HMGCR/PYCARD/LRP6/PKIA/PTPN6/CD300A/LYN/BMP2/NPPA/CDKN1A/TNFAIP3/CAV1/DUSP1/SPRY1/GADD45A/IL1B/SPRY4	17
BP	GO:0097193	intrinsic apoptotic signaling pathway	32/1197	288/18723	0.00164991	0.00965327	0.00640815	PLAUR/MLLT11/HSPB1/PYCARD/CASP4/GPX1/PIK3R1/CEBPB/TNFRSF1A/HMOX1/CD74/BRSK2/MOAP1/S100A8/S100A9/TNFRSF1B/SCN2A/MUC1/BCL2A1/CD44/TREM2/PHLDA3/CDKN1A/PPP1R15A/YBX3/HIPK2/MMP9/CAV1/CLU/NUPR1/CYP1B1/PTGS2	32
BP	GO:0060251	regulation of glial cell proliferation	8/1197	36/18723	0.00165103	0.00965327	0.00640815	TSPO/LYN/SOX11/NOTCH1/IL6/ABCC8/IL1B/SOX10	8
BP	GO:0090132	epithelium migration	38/1197	360/18723	0.00165538	0.00966683	0.00641715	CLASP2/RRAS/AKT3/HSPB1/PFN2/PATZ1/GRN/FERMT1/ANXA1/GPX1/PLXND1/TGFB1/SP100/HMOX1/SRPX2/TMSB4X/ITGA3/SERPINF1/MYH9/FSTL1/NOTCH1/KIT/FAP/THBS1/CDH13/LOXL2/NR2E1/MMP9/STC1/NRP1/DCN/CYP1B1/GADD45A/MEOX2/VEGFA/ANGPT2/PTGS2/TAC1	38
BP	GO:0046849	bone remodeling	14/1197	90/18723	0.00165863	0.00966683	0.00641715	TCIRG1/RAC2/TGFB1/HAMP/P2RX7/SPP1/TNFAIP3/MDK/TNFRSF11B/ACP5/ADAM8/IL6/CA2/CTSK	14
BP	GO:0097581	lamellipodium organization	14/1197	90/18723	0.00165863	0.00966683	0.00641715	WASF1/PDPN/RAC2/HDAC4/PIK3R1/ARHGEF7/PARVB/WAS/CD44/WASF3/RHOD/KIT/CDH13/MSTN	14
BP	GO:0018958	phenol-containing compound metabolic process	16/1197	110/18723	0.00166128	0.00967205	0.00642062	CPQ/FAH/RAPGEF2/SLC1A1/ITGB2/CTSB/ABAT/MOXD1/ITGAM/MAOB/CHRNB2/SNCAIP/CTSK/SNCB/INSM1/CRYM	16
BP	GO:0031032	actomyosin structure organization	24/1197	196/18723	0.0016739	0.0097249	0.0064557	CLASP2/PPM1E/PFN2/PIK3R1/PPP1R9A/MYH10/STMN1/TMOD2/PDGFRA/FAM171A1/S100A10/FHOD3/WAS/SDC4/GPR65/MYH9/ITGB5/ZYX/PDLIM1/CNN2/NRP1/CSRP1/CSRP2/TAC1	24
BP	GO:0043393	regulation of protein binding	24/1197	196/18723	0.0016739	0.0097249	0.0064557	MAP2/ANXA2/ADD2/CRMP1/MAPK8/RAPGEF2/HDAC4/PLXND1/GSK3B/HFE/CTSZ/LOX/HIP1R/BMP2/CDKN1A/PLCL1/HIPK2/MMP9/SLPI/CAV1/NRP1/DKK1/SPON1/HOPX	24
BP	GO:0045807	positive regulation of endocytosis	15/1197	100/18723	0.00167615	0.00972769	0.00645755	ANXA2/CD63/C3/CD151/CD14/NLGN1/SERPINE1/HFE/CLIP3/TREM2/SFRP4/CLU/VEGFA/CALY/DNM1	15
BP	GO:0071230	cellular response to amino acid stimulus	12/1197	71/18723	0.00168888	0.00979123	0.00649973	CYBA/CEBPB/SOCS1/PDGFRA/COL1A2/COL1A1/COL6A1/NTRK2/COL5A2/ASS1/CYBB/COL4A1	12
BP	GO:0019079	viral genome replication	18/1197	131/18723	0.00170883	0.00987565	0.00655578	TOP2B/IFITM3/IFITM2/HTATSF1/ISG20/CCL2/LTF/APOBEC3C/BST2/CCL5/PLSCR1/APOBEC3G/IFITM1/NOTCH1/SLPI/OAS1/OAS2/MX1	18
BP	GO:0046683	response to organophosphorus	18/1197	131/18723	0.00170883	0.00987565	0.00655578	RAPGEF2/AKAP6/FOSL1/CASP1/PDE2A/P2RX7/COL1A1/THBD/AQP9/LDHA/STC1/SDC1/DUSP1/ASS1/PTGS2/IGFBP5/CNGA3/FOS	18
BP	GO:1903844	regulation of cellular response to transforming growth factor beta stimulus	18/1197	131/18723	0.00170883	0.00987565	0.00655578	FERMT1/TGFB1/EMILIN1/SLC2A10/ENG/ITGA3/LOX/BMP2/SOX11/NREP/THBS1/HIPK2/RASL11B/CAV1/LTBP1/FOLR1/SPRY1/PEG10	18
BP	GO:0034764	positive regulation of transmembrane transport	26/1197	219/18723	0.00171972	0.00992815	0.00659063	AKAP6/C3/PIK3R1/CCL2/KCNIP2/TMSB4X/P2RX7/FLNA/GLRX/NPPA/CLIP3/TREM2/KCNN4/FGF14/EHD3/CACNG2/CACNG4/KCNC1/CTSS/NLGN3/STAC/CXCL10/CA2/ANK3/ABCC8/PLP1	26
BP	GO:0032615	interleukin-12 production	11/1197	62/18723	0.00173699	0.0099859	0.00662896	PLCB1/TLR2/CLEC7A/LAPTM5/IRF1/HLA-B/LILRB1/MDK/LGALS9/ACP5/THBS1	11
BP	GO:0032655	regulation of interleukin-12 production	11/1197	62/18723	0.00173699	0.0099859	0.00662896	PLCB1/TLR2/CLEC7A/LAPTM5/IRF1/HLA-B/LILRB1/MDK/LGALS9/ACP5/THBS1	11
BP	GO:0045428	regulation of nitric oxide biosynthetic process	11/1197	62/18723	0.00173699	0.0099859	0.00662896	TSPO/ICAM1/CLEC7A/PTX3/AIF1/ACP5/CAV1/CLU/ASS1/PTGS2/IL1B	11
BP	GO:0060135	maternal process involved in female pregnancy	11/1197	62/18723	0.00173699	0.0099859	0.00662896	CTSB/ITGA3/SPP1/LIF/LGALS9/JUNB/STC1/TPPP3/MMP7/ANGPT2/PTGS2	11
BP	GO:0021954	central nervous system neuron development	13/1197	81/18723	0.00179594	0.010314	0.00684677	MAP2/MAPT/EPHB1/RAPGEF2/ZMIZ1/ASCL1/NFIB/RAC3/CHRNB2/NTRK2/NR2E1/NRP1/NPY	13
BP	GO:0048732	gland development	44/1197	436/18723	0.00183212	0.0105108	0.00697741	PTCH1/MSN/ANXA1/GPX1/CEBPB/HMGCS1/PLXND1/THRA/TSPO/TGFB1/HFE/ASCL1/PBX1/HMOX1/PDGFRA/HAMP/RPS6KA1/BMP2/ERBB4/SERPINF1/NFIB/TNFAIP3/SOX3/NOTCH1/MDK/PDGFA/RAP1GAP/TNC/IL6/CAV1/MAFB/SOX2/NRP1/SERPINA5/ASS1/WNT7B/CCND1/UCP2/OAS2/VEGFA/INSM1/IGFBP5/FA2H/SOX10	44
BP	GO:0044403	biological process involved in symbiotic interaction	32/1197	290/18723	0.00184444	0.0105381	0.00699551	LGALS1/NCAM1/IFITM3/IFITM2/VAMP8/TNFRSF14/GPX1/CTSB/ITGA5/ICAM1/LTF/CD74/CLEC5A/CTSL/TREM1/CXCR4/CD4/CCL5/PLSCR1/ANPEP/PTX3/FN1/CD86/ITGB5/APOL1/IFITM1/TRIM22/LGALS9/EFNB3/CAV1/NRP1/CXCL6	32
BP	GO:0060191	regulation of lipase activity	14/1197	91/18723	0.00184736	0.0105381	0.00699551	PLA2G5/C5AR1/ANXA1/ANG/PDGFRA/GNA15/CCL5/CD86/KIT/PRKCZ/ANGPTL4/ADCYAP1R1/APOC1/HPCA	14
BP	GO:0002468	dendritic cell antigen processing and presentation	5/1197	15/18723	0.00185222	0.0105381	0.00699551	FCGR2B/SLC11A1/CD74/HLA-DRA/THBS1	5
BP	GO:0002679	respiratory burst involved in defense response	5/1197	15/18723	0.00185222	0.0105381	0.00699551	GRN/NCF1/HCK/SLAMF8/TREM2	5
BP	GO:0051127	positive regulation of actin nucleation	5/1197	15/18723	0.00185222	0.0105381	0.00699551	WASF1/FCHSD2/WAS/WASF3/SCIN	5
BP	GO:0060253	negative regulation of glial cell proliferation	5/1197	15/18723	0.00185222	0.0105381	0.00699551	TSPO/SOX11/NOTCH1/ABCC8/SOX10	5
BP	GO:1904889	regulation of excitatory synapse assembly	5/1197	15/18723	0.00185222	0.0105381	0.00699551	LRRTM2/CBLN1/GRID2/PTPRD/NTRK3	5
BP	GO:2001279	regulation of unsaturated fatty acid biosynthetic process	5/1197	15/18723	0.00185222	0.0105381	0.00699551	ANXA1/CD74/FABP5/PTGS2/IL1B	5
BP	GO:0035307	positive regulation of protein dephosphorylation	9/1197	45/18723	0.00189419	0.0107657	0.00714663	DUSP26/LILRB2/TGFB1/CD300A/CD33/PPP1R15A/ADORA1/PTPRC/PPP1R16B	9
BP	GO:0042246	tissue regeneration	12/1197	72/18723	0.00191112	0.0108396	0.00719565	CPQ/ANXA1/GPX1/ERBB4/CDKN1A/FZD7/POSTN/NOTCH1/MDK/SOX2/MSTN/HOPX	12
BP	GO:0043903	regulation of biological process involved in symbiotic interaction	12/1197	72/18723	0.00191112	0.0108396	0.00719565	LGALS1/IFITM3/IFITM2/LTF/CD74/CD4/PTX3/IFITM1/TRIM22/LGALS9/CAV1/CXCL6	12
BP	GO:2000406	positive regulation of T cell migration	7/1197	29/18723	0.00192733	0.0109202	0.00724917	PYCARD/TNFRSF14/CCL5/AIF1/CCL20/ADAM8/CXCL10	7
BP	GO:0043542	endothelial cell migration	31/1197	279/18723	0.00193262	0.0109389	0.0072616	RRAS/AKT3/HSPB1/PATZ1/GRN/ANXA1/GPX1/PLXND1/TGFB1/SP100/HMOX1/SRPX2/TMSB4X/SERPINF1/MYH9/FSTL1/NOTCH1/FAP/THBS1/CDH13/LOXL2/NR2E1/STC1/NRP1/DCN/CYP1B1/GADD45A/MEOX2/VEGFA/ANGPT2/PTGS2	31
BP	GO:0032233	positive regulation of actin filament bundle assembly	11/1197	63/18723	0.00198521	0.0111798	0.00742149	PPM1E/MTSS1/PFN2/S100A10/FLNA/SDC4/GPR65/PLEK/SYNPO/NRP1/TAC1	11
BP	GO:1903522	regulation of blood circulation	29/1197	256/18723	0.00198987	0.0111798	0.00742149	HMGCR/SLC1A1/HDAC4/CELF2/THRA/ICAM1/KCNIP2/GNAO1/SCN3B/ATP2B2/FGF13/FLNA/TBXAS1/NPPA/ADM/SLC8A2/KCNE4/CHGA/EHD3/ADORA1/STC1/CAV1/ADORA3/NMU/KCNN2/PTGS2/HOPX/TAC1/ATP1A2	29
BP	GO:0003176	aortic valve development	8/1197	37/18723	0.00199022	0.0111798	0.00742149	TNFRSF1A/TGFB1/EMILIN1/TNFRSF1B/HEY1/BMP2/NPPA/NOTCH1	8
BP	GO:0006904	vesicle docking involved in exocytosis	8/1197	37/18723	0.00199022	0.0111798	0.00742149	KCNB1/UNC13A/STXBP2/STXBP1/PLEK/SNAP25/RAB3A/CPLX2	8
BP	GO:0048009	insulin-like growth factor receptor signaling pathway	8/1197	37/18723	0.00199022	0.0111798	0.00742149	PLCB1/PIK3R1/BMP2/IGFBP2/IGFBP6/IGFBP4/IGFBP3/IGFBP5	8
BP	GO:0006584	catecholamine metabolic process	10/1197	54/18723	0.00199145	0.0111798	0.00742149	SLC1A1/ITGB2/ABAT/MOXD1/ITGAM/MAOB/CHRNB2/SNCAIP/SNCB/INSM1	10
BP	GO:0009712	catechol-containing compound metabolic process	10/1197	54/18723	0.00199145	0.0111798	0.00742149	SLC1A1/ITGB2/ABAT/MOXD1/ITGAM/MAOB/CHRNB2/SNCAIP/SNCB/INSM1	10
BP	GO:1902893	regulation of pri-miRNA transcription by RNA polymerase II	10/1197	54/18723	0.00199145	0.0111798	0.00742149	HDAC4/TGFB1/SREBF2/FOSL1/SPI1/BMP2/NFIB/LILRB4/EGR1/FOS	10
BP	GO:0007188	adenylate cyclase-modulating G protein-coupled receptor signaling pathway	27/1197	233/18723	0.00201889	0.0113129	0.00750986	RAPGEF2/GNAL/VIPR2/GABBR1/SSTR2/GNA15/PDE2A/GNAO1/PRKACB/FPR1/FLNA/GPR65/CALCRL/MARCO/ADM/LGR5/GNAI1/CHGA/TSHR/GRIK3/ADORA1/PALM/CXCL10/ADCY2/RGS1/ADCYAP1R1/RIT2	27
BP	GO:0050708	regulation of protein secretion	30/1197	268/18723	0.00202133	0.0113129	0.00750986	HMGCR/TCIRG1/KCNB1/ALOX5/SOX4/ANXA1/GLUD1/MYH10/TGFB1/ANG/PPP3CB/BRSK2/ABAT/TLR2/CCL5/CD33/NEUROD1/RHBDF2/TREM2/KCNN4/CHGA/SNAP25/ADAM8/IL6/GPR27/UCP2/ABCC8/NMU/IL1B/VSNL1	30
BP	GO:0051348	negative regulation of transferase activity	30/1197	268/18723	0.00202133	0.0113129	0.00750986	HMGCR/MAPT/HSPB1/PYCARD/PPM1E/DUSP26/MVP/LRP6/PKIA/GSK3B/PTPN6/CD300A/PTPRT/LYN/BMP2/NPPA/WWTR1/CDKN1A/ZFP36/TNFAIP3/GADD45B/LILRB4/CAV1/PTPRC/DUSP1/MSTN/SPRY1/GADD45A/IL1B/SPRY4	30
BP	GO:1900120	regulation of receptor binding	6/1197	22/18723	0.00206996	0.0115733	0.00768271	ANXA2/HFE/LOX/PLCL1/MMP9/NRP1	6
BP	GO:0014065	phosphatidylinositol 3-kinase signaling	19/1197	144/18723	0.00208452	0.0116428	0.00772888	PIK3R1/NCF1/PTPN6/PDGFRA/CCL5/MYO16/HCLS1/FN1/ERBB4/TREM2/NTRK3/PDGFA/KIT/OSM/NTRK2/IL18/DCN/ERBB3/PPP1R16B	19
BP	GO:0071453	cellular response to oxygen levels	22/1197	177/18723	0.00211475	0.0117877	0.00782505	KCND2/PLK3/ICAM1/HMOX1/LMNA/KCNK3/SCN2A/NAMPT/KCNK2/TREM2/FAS/NOTCH1/HIPK2/STC1/ADAM8/CAV1/B3GAT1/CYBB/NDRG1/VEGFA/PTGS2/EGR1	22
BP	GO:0098739	import across plasma membrane	22/1197	177/18723	0.00211475	0.0117877	0.00782505	SLC15A3/SLC1A1/SLC39A6/SLC9A6/TRPV2/HFE/SLC2A10/SLC39A4/SLC1A6/SLC8A2/SLC39A8/KCNJ9/SLC1A4/THBS1/SLC2A5/KCNJ10/FOLR1/SLC6A1/KCNJ4/CNGA3/KCNJ16/ATP1A2	22
BP	GO:0007019	microtubule depolymerization	9/1197	46/18723	0.00222366	0.0123822	0.00821969	CAMSAP2/CLASP2/SPAST/KIF2A/STMN1/FGF13/STMN4/STMN2/APC2	9
BP	GO:0050771	negative regulation of axonogenesis	11/1197	64/18723	0.0022615	0.0125674	0.00834266	MAP2/RUFY3/CDK5R1/TNR/ARHGAP4/FGF13/SPP1/LRP4/SEMA6B/EFNB3/NRP1	11
BP	GO:0080164	regulation of nitric oxide metabolic process	11/1197	64/18723	0.0022615	0.0125674	0.00834266	TSPO/ICAM1/CLEC7A/PTX3/AIF1/ACP5/CAV1/CLU/ASS1/PTGS2/IL1B	11
BP	GO:0048015	phosphatidylinositol-mediated signaling	22/1197	178/18723	0.00227115	0.0126083	0.00836979	PLCB1/PLCB4/PIK3R1/NCF1/PTPN6/PDGFRA/CCL5/MYO16/HCLS1/FN1/ERBB4/TREM2/NTRK3/PDGFA/KIT/PLCL1/OSM/NTRK2/IL18/DCN/ERBB3/PPP1R16B	22
BP	GO:0106027	neuron projection organization	14/1197	93/18723	0.00227847	0.0126362	0.00838832	CDK5R1/ZNF804A/EPHB1/PAK3/DNM3/FCGR2B/PPP1R9A/NLGN1/GSK3B/ITGA3/CUX2/TREM2/KIF1A/CTNND2	14
BP	GO:0000768	syncytium formation by plasma membrane fusion	10/1197	55/18723	0.00229716	0.0127014	0.00843161	TYROBP/EHD2/MYOF/GDF15/IL4R/CD53/ADAM12/MYH9/TREM2/CXCL10	10
BP	GO:0061614	pri-miRNA transcription by RNA polymerase II	10/1197	55/18723	0.00229716	0.0127014	0.00843161	HDAC4/TGFB1/SREBF2/FOSL1/SPI1/BMP2/NFIB/LILRB4/EGR1/FOS	10
BP	GO:0140253	cell-cell fusion	10/1197	55/18723	0.00229716	0.0127014	0.00843161	TYROBP/EHD2/MYOF/GDF15/IL4R/CD53/ADAM12/MYH9/TREM2/CXCL10	10
BP	GO:0045927	positive regulation of growth	29/1197	259/18723	0.00236841	0.0130822	0.00868437	RUFY3/PLCB1/MAPT/CYBA/CHD7/DSCAM/AKAP6/TRPV2/HAMP/UNC13A/BASP1/S100A8/RPS6KA1/SASH3/S100A9/CXCR4/RIMS2/FN1/ERBB4/MMP14/RIMS1/NOTCH1/L1CAM/YBX3/ZFPM2/NRP1/SYT1/VEGFA/HOPX	29
BP	GO:0050858	negative regulation of antigen receptor-mediated signaling pathway	7/1197	30/18723	0.00237711	0.0131039	0.00869879	LGALS3/FCGR2B/PTPN6/CD300A/LAPTM5/GBP1/LILRB4	7
BP	GO:0051125	regulation of actin nucleation	7/1197	30/18723	0.00237711	0.0131039	0.00869879	WASF1/FCHSD2/GMFG/WAS/HIP1R/WASF3/SCIN	7
BP	GO:0009595	detection of biotic stimulus	8/1197	38/18723	0.00238194	0.0131042	0.008699	TSPO/LY96/TLR2/CLEC7A/HLA-B/TREM2/HLA-A/FAP	8
BP	GO:0048713	regulation of oligodendrocyte differentiation	8/1197	38/18723	0.00238194	0.0131042	0.008699	OLIG2/TLR2/CXCR4/TNFRSF1B/NOTCH1/MDK/NKX2-2/DAAM2	8
BP	GO:1904951	positive regulation of establishment of protein localization	34/1197	319/18723	0.00241208	0.0132568	0.00880028	RUFY3/CDK5R1/MAPK8/PLK3/MICALL2/KCNB1/RAC2/ITGB2/SOX4/PIK3R1/GLUD1/MYH10/GSK3B/TGFB1/SREBF2/ANG/PPP3CB/ABAT/TLR2/HCLS1/ITGAM/FLNA/CD33/TREM2/KCNN4/PRKCZ/ADAM8/GPR27/ANK3/NMU/PTGS2/IL1B/HPCA/VSNL1	34
BP	GO:2001233	regulation of apoptotic signaling pathway	37/1197	356/18723	0.00247089	0.0135665	0.00900585	ZMYND11/LGALS3/PLAUR/HSPB1/PYCARD/GPX1/TNFRSF12A/SERPINE1/GSK3B/EYA1/SP100/ICAM1/HMOX1/G0S2/CD74/LMNA/LTBR/S100A8/S100A9/CTSC/MUC1/CD44/TREM2/FAS/TNFAIP3/YBX3/MAPK8IP2/THBS1/MMP9/CAV1/PTPRC/FAIM2/NRP1/CLU/NUPR1/PTGS2/IL1B	37
BP	GO:0097061	dendritic spine organization	13/1197	84/18723	0.00250865	0.01376	0.00913432	CDK5R1/ZNF804A/EPHB1/PAK3/DNM3/FCGR2B/PPP1R9A/NLGN1/ITGA3/CUX2/TREM2/KIF1A/CTNND2	13
BP	GO:0034138	toll-like receptor 3 signaling pathway	5/1197	16/18723	0.0025535	0.0137965	0.00915858	UNC93B1/TNFAIP3/CAV1/OAS1/COLEC12	5
BP	GO:0045779	negative regulation of bone resorption	5/1197	16/18723	0.0025535	0.0137965	0.00915858	HAMP/P2RX7/TNFAIP3/TNFRSF11B/IL6	5
BP	GO:0051014	actin filament severing	5/1197	16/18723	0.0025535	0.0137965	0.00915858	CAPG/GMFG/FMNL1/MYH9/SCIN	5
BP	GO:0060004	reflex	5/1197	16/18723	0.0025535	0.0137965	0.00915858	SLC1A1/ASCL1/USP46/GLRB/CACNG2	5
BP	GO:0072148	epithelial cell fate commitment	5/1197	16/18723	0.0025535	0.0137965	0.00915858	PDPN/NEUROD1/NOTCH1/NRP1/NKX2-2	5
BP	GO:0098884	postsynaptic neurotransmitter receptor internalization	5/1197	16/18723	0.0025535	0.0137965	0.00915858	DNM3/OPHN1/USP46/CALY/HPCA	5
BP	GO:0099010	modification of postsynaptic structure	5/1197	16/18723	0.0025535	0.0137965	0.00915858	WASF1/MYH10/WASF3/CAMKV/SYNPO	5
BP	GO:0140239	postsynaptic endocytosis	5/1197	16/18723	0.0025535	0.0137965	0.00915858	DNM3/OPHN1/USP46/CALY/HPCA	5
BP	GO:1904862	inhibitory synapse assembly	5/1197	16/18723	0.0025535	0.0137965	0.00915858	CBLN1/GABRB3/FGF13/GABRG2/GABRA1	5
BP	GO:2001212	regulation of vasculogenesis	5/1197	16/18723	0.0025535	0.0137965	0.00915858	RRAS/RAPGEF2/TMEM100/HEY1/ADM	5
BP	GO:0001915	negative regulation of T cell mediated cytotoxicity	4/1197	10/18723	0.00255547	0.0137965	0.00915858	FCGR2B/PPP3CB/LILRB1/PTPRC	4
BP	GO:0003330	regulation of extracellular matrix constituent secretion	4/1197	10/18723	0.00255547	0.0137965	0.00915858	TNFRSF1A/TNFRSF1B/BMP2/NOTCH1	4
BP	GO:0097105	presynaptic membrane assembly	4/1197	10/18723	0.00255547	0.0137965	0.00915858	NLGN1/LRP4/PTPRD/NLGN3	4
BP	GO:1990416	cellular response to brain-derived neurotrophic factor stimulus	4/1197	10/18723	0.00255547	0.0137965	0.00915858	WASF1/MAPT/SH3GL2/NTRK2	4
BP	GO:2000425	regulation of apoptotic cell clearance	4/1197	10/18723	0.00255547	0.0137965	0.00915858	C3/CCL2/C2/TREM2	4
BP	GO:2000601	positive regulation of Arp2/3 complex-mediated actin nucleation	4/1197	10/18723	0.00255547	0.0137965	0.00915858	WASF1/FCHSD2/WAS/WASF3	4
BP	GO:0003170	heart valve development	11/1197	65/18723	0.00256814	0.0138377	0.00918593	SOX4/TNFRSF1A/TGFB1/EMILIN1/PDE2A/TNFRSF1B/HEY1/BMP2/NPPA/NOTCH1/OLFM1	11
BP	GO:0032507	maintenance of protein location in cell	11/1197	65/18723	0.00256814	0.0138377	0.00918593	TSPO/SP100/TMSB4X/KDELR3/CD4/SRGN/TMSB10/CAV1/ANK3/SCIN/RIT2	11
BP	GO:0048483	autonomic nervous system development	9/1197	47/18723	0.00259712	0.0139529	0.00926235	SOX4/ASCL1/FN1/SOX11/NRP1/TFAP2A/EDNRB/INSM1/SOX10	9
BP	GO:0050885	neuromuscular process controlling balance	9/1197	47/18723	0.00259712	0.0139529	0.00926235	TNR/NRXN1/HEXB/RBFOX2/JPH3/RAC3/RBFOX1/USH1C/NEFL	9
BP	GO:0051489	regulation of filopodium assembly	9/1197	47/18723	0.00259712	0.0139529	0.00926235	DNM3/PIK3R1/PPP1R9A/GPM6A/NLGN1/MYO10/PALM/NRP1/PPP1R16B	9
BP	GO:0072073	kidney epithelium development	18/1197	136/18723	0.00260365	0.0139743	0.00927658	PTCH1/MTSS1/IQGAP1/EYA1/LAMB2/PBX1/BASP1/MYO1E/SDC4/BMP2/LIF/WWTR1/NOTCH1/SDC1/WNT7B/SPRY1/VEGFA/FOXJ1	18
BP	GO:0001912	positive regulation of leukocyte mediated cytotoxicity	10/1197	56/18723	0.00263945	0.0141311	0.00938068	TYROBP/SPI1/HLA-F/HLA-E/VAV1/ITGAM/HLA-DRA/HLA-B/HLA-A/PTPRC	10
BP	GO:1990089	response to nerve growth factor	10/1197	56/18723	0.00263945	0.0141311	0.00938068	WASF1/MAPT/ELAVL4/RAPGEF2/SH3GL2/STMN2/NTRK3/NTRK2/KCNC1/TAC1	10
BP	GO:0002758	innate immune response-activating signal transduction	6/1197	23/18723	0.00265087	0.0141311	0.00938068	PAK3/TYROBP/CLEC7A/HCK/LYN/LILRA2	6
BP	GO:0021895	cerebral cortex neuron differentiation	6/1197	23/18723	0.00265087	0.0141311	0.00938068	ELAVL4/OPHN1/ASCL1/TOX/RAC3/NR2E1	6
BP	GO:0030325	adrenal gland development	6/1197	23/18723	0.00265087	0.0141311	0.00938068	TSPO/ASCL1/PBX1/PDGFRA/MDK/INSM1	6
BP	GO:0031338	regulation of vesicle fusion	6/1197	23/18723	0.00265087	0.0141311	0.00938068	ANXA2/ANXA1/STXBP1/SYT1/RAB3A/CPLX2	6
BP	GO:0060143	positive regulation of syncytium formation by plasma membrane fusion	6/1197	23/18723	0.00265087	0.0141311	0.00938068	TYROBP/EHD2/GDF15/IL4R/CD53/TREM2	6
BP	GO:0002292	T cell differentiation involved in immune response	12/1197	75/18723	0.00272557	0.0145012	0.00962637	ANXA1/FCER1G/RELB/IL4R/BATF/HLA-DRA/CD86/LGALS9/PRKCZ/IL18/IL6/GPR183	12
BP	GO:0048662	negative regulation of smooth muscle cell proliferation	12/1197	75/18723	0.00272557	0.0145012	0.00962637	EFEMP2/ANG/VIPR2/HMOX1/BMP2/CDKN1A/TNFAIP3/AIF1/IGFBP3/NDRG2/NDRG4/IGFBP5	12
BP	GO:0062207	regulation of pattern recognition receptor signaling pathway	15/1197	105/18723	0.00273542	0.0145395	0.00965181	CYBA/SLC15A3/SARM1/CD300A/LTF/TLR2/IRF1/LYN/IFI35/TREM2/LILRA2/TNFAIP3/IRF7/CAV1/BIRC3	15
BP	GO:1901379	regulation of potassium ion transmembrane transport	14/1197	95/18723	0.00278941	0.0148122	0.00983279	CD63/AKAP6/KCNIP2/FLNA/NPPA/TREM2/KCNN4/KCNE4/KCNC1/DPP6/CAV1/ANK3/ABCC8/KCNN2	14
BP	GO:0001656	metanephros development	13/1197	85/18723	0.0027922	0.0148127	0.00983313	PTCH1/EYA1/LAMB2/PDGFRA/BASP1/DLG5/LIF/WWTR1/PDGFA/WNT7B/SPRY1/FOXJ1/EGR1	13
BP	GO:0006979	response to oxidative stress	44/1197	446/18723	0.00282034	0.014947	0.00992232	MAPT/HSPB1/MAPK8/PLK3/SMPD3/SLC1A1/ALOX5/ANXA1/GPX1/NCF1/NET1/PSIP1/FOSL1/HMOX1/PDGFRA/OXR1/ALDH3B1/GNAO1/COL1A1/FBLN5/RBPMS/MAPK13/PTGS1/TREM2/MMP14/NQO1/TNFAIP3/PDLIM1/AIF1/ACOX2/HP/SOD3/LDHA/MMP9/IL6/SDC1/RCAN1/DUSP1/CYP1B1/UCP2/PTGS2/CRYAB/FOS/CA3	44
BP	GO:0090090	negative regulation of canonical Wnt signaling pathway	18/1197	137/18723	0.00282296	0.014947	0.00992232	FERMT1/GSK3B/ANKRD6/BMP2/WWTR1/IGFBP2/LRP4/IGFBP6/SFRP4/NOTCH1/MDK/IGFBP4/APC2/CAV1/SOX2/DKK1/EGR1/SOX10	18
BP	GO:0007618	mating	8/1197	39/18723	0.00283155	0.014978	0.0099429	HDAC4/HEXB/THRA/ABAT/PI3/MAPK8IP2/EDNRB/TAC1	8
BP	GO:0042133	neurotransmitter metabolic process	7/1197	31/18723	0.00290355	0.0153147	0.0101664	GAD1/ABAT/ALDH5A1/MOXD1/BCHE/MAOB/GAD2	7
BP	GO:0060055	angiogenesis involved in wound healing	7/1197	31/18723	0.00290355	0.0153147	0.0101664	ALOX5/GPX1/SERPINE1/CXCR4/B4GALT1/TNFAIP3/VEGFA	7
BP	GO:1902042	negative regulation of extrinsic apoptotic signaling pathway via death domain receptors	7/1197	31/18723	0.00290355	0.0153147	0.0101664	GPX1/SERPINE1/GSK3B/ICAM1/HMOX1/TNFAIP3/FAIM2	7
BP	GO:0030048	actin filament-based movement	17/1197	127/18723	0.00299565	0.0157692	0.0104681	PDPN/MYH10/MYO1F/FGF12/SCN3B/FGF13/WAS/SCN1A/MYO1E/FLNA/MYH9/KCNE4/ADORA1/STC1/CAV1/KCNN2/ATP1A2	17
BP	GO:0035270	endocrine system development	17/1197	127/18723	0.00299565	0.0157692	0.0104681	SOX4/ANXA1/GSK3B/THRA/TSPO/ASCL1/PBX1/PDGFRA/NEUROD1/BMP2/SOX3/MDK/RAP1GAP/IL6/SOX2/NKX2-2/INSM1	17
BP	GO:0061138	morphogenesis of a branching epithelium	22/1197	182/18723	0.00299832	0.0157692	0.0104681	PTCH1/PLXND1/EYA1/MYCN/CTSZ/PBX1/SOCS3/ENG/DLG5/BMP2/ADM/MMP14/ST14/NOTCH1/MDK/PDGFA/TNC/NRP1/SPRY1/COL4A1/VEGFA/SOX10	22
BP	GO:0071887	leukocyte apoptotic process	15/1197	106/18723	0.00300259	0.0157765	0.0104729	LGALS3/RAPGEF2/ANXA1/CD74/CTSL/CCL5/HCLS1/LYN/LILRB1/FAS/IRF7/LGALS9/IL2RA/ADAM8/IL6	15
BP	GO:0048146	positive regulation of fibroblast proliferation	9/1197	48/18723	0.00301856	0.0157996	0.0104883	ANXA2/ZMIZ1/CD74/PDGFRA/FN1/CDKN1A/S100A6/PDGFA/FOSL2	9
BP	GO:0006949	syncytium formation	10/1197	57/18723	0.00302135	0.0157996	0.0104883	TYROBP/EHD2/MYOF/GDF15/IL4R/CD53/ADAM12/MYH9/TREM2/CXCL10	10
BP	GO:0060760	positive regulation of response to cytokine stimulus	10/1197	57/18723	0.00302135	0.0157996	0.0104883	CASP4/CASP1/CD74/TLR2/CXCR4/LAPTM5/AGPAT2/TREM2/IRF7/IL1R1	10
BP	GO:0061756	leukocyte adhesion to vascular endothelial cell	10/1197	57/18723	0.00302135	0.0157996	0.0104883	PODXL2/ADD2/ITGB2/ALOX5/FUT9/ICAM1/CHST2/SLC39A8/MDK/IL6	10
BP	GO:0097120	receptor localization to synapse	10/1197	57/18723	0.00302135	0.0157996	0.0104883	ADAM22/TYROBP/KIF5C/NLGN1/MAPK10/CACNG2/CACNG4/PRKCZ/KIF5A/SNAP25	10
BP	GO:2000117	negative regulation of cysteine-type endopeptidase activity	13/1197	86/18723	0.00310139	0.0162027	0.0107559	PLAUR/GPX1/LTF/CAST/RPS6KA1/TNFAIP8/CD44/THBS1/MMP9/BIRC3/VEGFA/PTGS2/CRYAB	13
BP	GO:0048608	reproductive structure development	42/1197	424/18723	0.00322486	0.0168318	0.0111735	CHD7/PTCH1/PATZ1/ANXA1/CTSB/C3/CEBPB/HMGCS1/PTPN6/ANG/ICAM1/FOSL1/FGF9/PDGFRA/BASP1/SOCS3/HEY1/SPP1/FLNA/PTX3/LIF/ADM/SERPINF1/MMP14/ST14/NOTCH1/KIT/YBX3/JUNB/STC1/TPPP3/TNC/SDC1/ZFPM2/SERPINA5/ADAMTS1/WNT7B/NUPR1/DCN/CCND1/VEGFA/PTGS2	42
BP	GO:0048814	regulation of dendrite morphogenesis	11/1197	67/18723	0.00328203	0.0171139	0.0113608	RAP2A/SS18L1/PAK3/RAPGEF2/SARM1/GSK3B/CUX2/PTPRD/CHRNB2/SDC2/NR2E1	11
BP	GO:0021761	limbic system development	15/1197	107/18723	0.00329086	0.0171274	0.0113697	CDK5R1/ATAT1/GSK3B/BCAN/FGF13/NEUROD1/SOX3/CNTNAP2/MDK/NR2E1/SEMA6B/NRP1/CDK5R2/NEFL/ATP1A2	15
BP	GO:0032526	response to retinoic acid	15/1197	107/18723	0.00329086	0.0171274	0.0113697	PTCH1/GDAP1/ASCL1/IGFBP7/COL1A1/LYN/SERPINF1/BRINP3/IGFBP2/FZD7/NTRK3/TNC/DUSP1/WNT7B/BRINP1	15
BP	GO:0036294	cellular response to decreased oxygen levels	20/1197	161/18723	0.00330896	0.0172053	0.0114214	KCND2/PLK3/ICAM1/HMOX1/LMNA/KCNK3/SCN2A/NAMPT/KCNK2/TREM2/NOTCH1/HIPK2/STC1/ADAM8/B3GAT1/CYBB/NDRG1/VEGFA/PTGS2/EGR1	20
BP	GO:0030705	cytoskeleton-dependent intracellular transport	23/1197	195/18723	0.00334145	0.0173316	0.0115053	MAP2/SPAST/WASF1/MAPT/HSPB1/ARL3/KIF3A/KIF5C/KIF1B/KIF3C/MYO1F/AP3B2/TUB/MYO10/MYO1E/CLIP3/TUBA1C/KIF1A/PRKCZ/KIF5A/DYNC1I1/CALY/NEFL	23
BP	GO:0014037	Schwann cell differentiation	8/1197	40/18723	0.00334464	0.0173316	0.0115053	ADAM22/LAMB2/ITGB4/LAMA2/NTRK2/NDRG1/ERBB3/FA2H	8
BP	GO:0045429	positive regulation of nitric oxide biosynthetic process	8/1197	40/18723	0.00334464	0.0173316	0.0115053	ICAM1/CLEC7A/PTX3/AIF1/CLU/ASS1/PTGS2/IL1B	8
BP	GO:0043567	regulation of insulin-like growth factor receptor signaling pathway	6/1197	24/18723	0.00334586	0.0173316	0.0115053	BMP2/IGFBP2/IGFBP6/IGFBP4/IGFBP3/IGFBP5	6
BP	GO:0070167	regulation of biomineral tissue development	14/1197	97/18723	0.00339082	0.0174821	0.0116052	ACVR2B/ALOX5/CEBPB/TGFB1/LTF/P2RX7/SRGN/HEY1/BMP2/CCR1/NOTCH1/ECM1/MGP/TFAP2A	14
BP	GO:0120162	positive regulation of cold-induced thermogenesis	14/1197	97/18723	0.00339082	0.0174821	0.0116052	CEBPB/THRA/TRPV2/G0S2/IL4R/CXCR4/FABP5/GADD45G/IL18/TSHR/CAV1/UCP2/VEGFA/SLN	14
BP	GO:1990868	response to chemokine	14/1197	97/18723	0.00339082	0.0174821	0.0116052	CCL2/GPR17/CXCR4/CCL5/LOX/TREM2/CCR1/CCL20/DUSP1/CXCL10/CXCL6/CXCL1/CXCL3/CCL18	14
BP	GO:1990869	cellular response to chemokine	14/1197	97/18723	0.00339082	0.0174821	0.0116052	CCL2/GPR17/CXCR4/CCL5/LOX/TREM2/CCR1/CCL20/DUSP1/CXCL10/CXCL6/CXCL1/CXCL3/CCL18	14
BP	GO:2001237	negative regulation of extrinsic apoptotic signaling pathway	14/1197	97/18723	0.00339082	0.0174821	0.0116052	ZMYND11/LGALS3/GPX1/SERPINE1/GSK3B/EYA1/ICAM1/HMOX1/LMNA/TNFAIP3/THBS1/FAIM2/NRP1/IL1B	14
BP	GO:0140056	organelle localization by membrane tethering	12/1197	77/18723	0.00341053	0.0175315	0.011638	VAMP8/KCNB1/PDZD8/UNC13A/STXBP2/STXBP1/PLEK/SNAP25/SYT1/RAB3A/NDRG4/CPLX2	12
BP	GO:0010715	regulation of extracellular matrix disassembly	5/1197	17/18723	0.00342897	0.0175315	0.011638	CLASP2/PDPN/TGFB1/FAP/IL6	5
BP	GO:0042053	regulation of dopamine metabolic process	5/1197	17/18723	0.00342897	0.0175315	0.011638	ITGB2/ABAT/ITGAM/MAOB/CHRNB2	5
BP	GO:0042069	regulation of catecholamine metabolic process	5/1197	17/18723	0.00342897	0.0175315	0.011638	ITGB2/ABAT/ITGAM/MAOB/CHRNB2	5
BP	GO:0045591	positive regulation of regulatory T cell differentiation	5/1197	17/18723	0.00342897	0.0175315	0.011638	LILRB2/SOCS1/HLA-DRA/LGALS9/LILRB4	5
BP	GO:0060263	regulation of respiratory burst	5/1197	17/18723	0.00342897	0.0175315	0.011638	RAC2/GRN/NCF1/CLEC7A/SLAMF8	5
BP	GO:0061298	retina vasculature development in camera-type eye	5/1197	17/18723	0.00342897	0.0175315	0.011638	ACVR2B/PDGFRA/NRP1/CYP1B1/COL4A1	5
BP	GO:0097067	cellular response to thyroid hormone stimulus	5/1197	17/18723	0.00342897	0.0175315	0.011638	CTSB/CTSL/KIT/CTSS/LMO2	5
BP	GO:0055001	muscle cell development	22/1197	184/18723	0.00342977	0.0175315	0.011638	EFEMP2/AKAP6/GPX1/HDAC4/MYOF/TMOD2/PDGFRA/HAMP/LMNA/ENG/FHOD3/ACTN1/LOX/FLNC/NPPA/ADM/NOTCH1/SDC1/RCAN1/CSRP1/VEGFA/CSRP2	22
BP	GO:0001776	leukocyte homeostasis	13/1197	87/18723	0.00343789	0.0175315	0.011638	TCIRG1/ANXA1/XKR8/PPP3CB/CD74/LYN/FAS/TNFAIP3/LGALS9/IL2RA/IL6/GPR183/CXCL6	13
BP	GO:0048041	focal adhesion assembly	13/1197	87/18723	0.00343789	0.0175315	0.011638	CLASP2/TRIP6/IQGAP1/ARHGEF7/S100A10/ACTN1/SDC4/MMP14/BCR/RHOD/THBS1/NRP1/VEGFA	13
BP	GO:0022612	gland morphogenesis	16/1197	118/18723	0.00343867	0.0175315	0.011638	PTCH1/MSN/CEBPB/PLXND1/TGFB1/RPS6KA1/NFIB/TNFAIP3/NOTCH1/MDK/PDGFA/TNC/IL6/CAV1/NRP1/IGFBP5	16
BP	GO:0006826	iron ion transport	10/1197	58/18723	0.00344601	0.0175364	0.0116412	STEAP3/FTL/SLC11A1/HFE/LTF/HAMP/SLC22A17/SLC39A8/CP/TTYH1	10
BP	GO:2000649	regulation of sodium ion transmembrane transporter activity	10/1197	58/18723	0.00344601	0.0175364	0.0116412	FXYD5/FXYD6/FGF12/SCN3B/FGF13/GLRX/FGF14/ANK3/FXYD7/ATP1A2	10
BP	GO:0050679	positive regulation of epithelial cell proliferation	24/1197	207/18723	0.00345028	0.0175372	0.0116418	AKT3/CYBA/GRN/C5AR1/EYA1/ANG/FGF9/HMOX1/B4GALT1/BMP2/SOX11/F3/TNFAIP3/FZD7/NOTCH1/MDK/ECM1/CDH13/LAMC1/LAMB1/NRP1/CCND1/VEGFA/PPP1R16B	24
BP	GO:0046394	carboxylic acid biosynthetic process	33/1197	314/18723	0.00345256	0.0175372	0.0116418	SEPHS1/PLA2G5/CBR4/ALOX5AP/MGST2/ALOX5/ANXA1/GLUD1/GAD1/DPYD/CD74/ABAT/PLOD3/SERINC5/CYP27A1/OSBPL3/FABP5/RBP1/TBXAS1/PTGS1/CBS/PSAT1/FADS2/SCD5/CBR1/ASS1/THNSL2/PLOD2/APOC1/PLP1/PTGS2/IL1B/FA2H	33
BP	GO:0006692	prostanoid metabolic process	9/1197	49/18723	0.00349212	0.0176891	0.0117426	ANXA1/TNFRSF1A/CD74/FABP5/TBXAS1/PTGS1/CBR1/PTGS2/IL1B	9
BP	GO:0006693	prostaglandin metabolic process	9/1197	49/18723	0.00349212	0.0176891	0.0117426	ANXA1/TNFRSF1A/CD74/FABP5/TBXAS1/PTGS1/CBR1/PTGS2/IL1B	9
BP	GO:0045778	positive regulation of ossification	9/1197	49/18723	0.00349212	0.0176891	0.0117426	ACVR2B/ALOX5/TGFB1/LTF/P2RX7/BMP2/SOX11/TFAP2A/TAC1	9
BP	GO:0010039	response to iron ion	7/1197	32/18723	0.00351477	0.0177384	0.0117754	HFE/HMOX1/C1QA/ABAT/HAMP/TFAP2A/CCND1	7
BP	GO:0019835	cytolysis	7/1197	32/18723	0.00351477	0.0177384	0.0117754	TGFB1/LYZ/MICA/PLA2G2A/PRF1/APOL1/GZMA	7
BP	GO:0060317	cardiac epithelial to mesenchymal transition	7/1197	32/18723	0.00351477	0.0177384	0.0117754	TMEM100/ENG/HEY1/BMP2/NOTCH1/OLFM1/SPRY1	7
BP	GO:1901889	negative regulation of cell junction assembly	7/1197	32/18723	0.00351477	0.0177384	0.0117754	CLASP2/SLIT1/CBLN1/TLR2/MMP14/THBS1/IL1B	7
BP	GO:0071456	cellular response to hypoxia	19/1197	151/18723	0.00358077	0.018055	0.0119855	KCND2/PLK3/ICAM1/HMOX1/LMNA/KCNK3/SCN2A/KCNK2/TREM2/NOTCH1/HIPK2/STC1/ADAM8/B3GAT1/CYBB/NDRG1/VEGFA/PTGS2/EGR1	19
BP	GO:0061458	reproductive system development	42/1197	427/18723	0.00365865	0.0184307	0.0122349	CHD7/PTCH1/PATZ1/ANXA1/CTSB/C3/CEBPB/HMGCS1/PTPN6/ANG/ICAM1/FOSL1/FGF9/PDGFRA/BASP1/SOCS3/HEY1/SPP1/FLNA/PTX3/LIF/ADM/SERPINF1/MMP14/ST14/NOTCH1/KIT/YBX3/JUNB/STC1/TPPP3/TNC/SDC1/ZFPM2/SERPINA5/ADAMTS1/WNT7B/NUPR1/DCN/CCND1/VEGFA/PTGS2	42
BP	GO:0007369	gastrulation	22/1197	185/18723	0.00366428	0.0184422	0.0122425	CLASP2/ITGB2/EYA1/ITGA5/ITGA3/COL5A1/FN1/COL8A1/MMP14/ITGB5/ITGB4/COL6A1/FZD7/MMP9/COL5A2/COL4A2/IL1RN/SOX2/LAMB1/DUSP1/ITGA7/DKK1	22
BP	GO:0002294	CD4-positive, alpha-beta T cell differentiation involved in immune response	11/1197	68/18723	0.00369429	0.0185423	0.012309	ANXA1/RELB/IL4R/BATF/HLA-DRA/CD86/LGALS9/PRKCZ/IL18/IL6/GPR183	11
BP	GO:0031640	killing of cells of other organism	11/1197	68/18723	0.00369429	0.0185423	0.012309	LTF/HAMP/TREM1/CLEC7A/P2RX7/LYZ/PRF1/APOL1/CHGA/GNLY/CXCL6	11
BP	GO:0042531	positive regulation of tyrosine phosphorylation of STAT protein	11/1197	68/18723	0.00369429	0.0185423	0.012309	TNFRSF1A/CLCF1/CCL5/HCLS1/LYN/LIF/ERBB4/KIT/OSM/IL18/IL6	11
BP	GO:0010952	positive regulation of peptidase activity	23/1197	197/18723	0.00379705	0.0189003	0.0125467	MAPT/PYCARD/SLC1A1/GRN/CTSD/CASP1/S100A8/RCN3/S100A9/CLEC7A/PCOLCE/LAPTM5/FN1/LYN/HIP1R/F3/CYFIP2/FAS/LGALS9/FBLN1/CAV1/GRIN1/CCK	23
BP	GO:0016053	organic acid biosynthetic process	33/1197	316/18723	0.00380916	0.0189003	0.0125467	SEPHS1/PLA2G5/CBR4/ALOX5AP/MGST2/ALOX5/ANXA1/GLUD1/GAD1/DPYD/CD74/ABAT/PLOD3/SERINC5/CYP27A1/OSBPL3/FABP5/RBP1/TBXAS1/PTGS1/CBS/PSAT1/FADS2/SCD5/CBR1/ASS1/THNSL2/PLOD2/APOC1/PLP1/PTGS2/IL1B/FA2H	33
BP	GO:0002604	regulation of dendritic cell antigen processing and presentation	4/1197	11/18723	0.00381377	0.0189003	0.0125467	FCGR2B/SLC11A1/CD74/THBS1	4
BP	GO:0002924	negative regulation of humoral immune response mediated by circulating immunoglobulin	4/1197	11/18723	0.00381377	0.0189003	0.0125467	FCGR2B/PTPN6/SUSD4/FOXJ1	4
BP	GO:0031652	positive regulation of heat generation	4/1197	11/18723	0.00381377	0.0189003	0.0125467	ABAT/NMU/PTGS2/IL1B	4
BP	GO:0042135	neurotransmitter catabolic process	4/1197	11/18723	0.00381377	0.0189003	0.0125467	ABAT/ALDH5A1/BCHE/MAOB	4
BP	GO:0043312	neutrophil degranulation	4/1197	11/18723	0.00381377	0.0189003	0.0125467	ITGB2/SPI1/STXBP2/ITGAM	4
BP	GO:0046598	positive regulation of viral entry into host cell	4/1197	11/18723	0.00381377	0.0189003	0.0125467	LGALS1/CD74/CD4/LGALS9	4
BP	GO:0060837	blood vessel endothelial cell differentiation	4/1197	11/18723	0.00381377	0.0189003	0.0125467	TMEM100/HEY1/NOTCH1/NRP1	4
BP	GO:0075294	positive regulation by symbiont of entry into host	4/1197	11/18723	0.00381377	0.0189003	0.0125467	LGALS1/CD74/CD4/LGALS9	4
BP	GO:0097048	dendritic cell apoptotic process	4/1197	11/18723	0.00381377	0.0189003	0.0125467	RAPGEF2/LYN/LILRB1/LGALS9	4
BP	GO:0097090	presynaptic membrane organization	4/1197	11/18723	0.00381377	0.0189003	0.0125467	NLGN1/LRP4/PTPRD/NLGN3	4
BP	GO:0099550	trans-synaptic signaling, modulating synaptic transmission	4/1197	11/18723	0.00381377	0.0189003	0.0125467	CSPG5/NTRK2/EFNB3/PLAT	4
BP	GO:2000668	regulation of dendritic cell apoptotic process	4/1197	11/18723	0.00381377	0.0189003	0.0125467	RAPGEF2/LYN/LILRB1/LGALS9	4
BP	GO:0051480	regulation of cytosolic calcium ion concentration	36/1197	353/18723	0.0038266	0.0189468	0.0125775	CYBA/CHD7/AKAP6/C5AR1/LRP6/PTPN6/TRPV2/GPR17/PDGFRA/GNA15/JPH3/CXCR4/P2RX7/ATP2B2/KCNK3/CD52/FPR1/LYN/GPR65/ADM/SLC8A2/CCR1/ADORA1/C1QTNF1/C3AR1/CAV1/PTPRC/FPR3/CXCL10/NMU/EDNRB/GRIN1/ADCYAP1R1/CHRNA9/TAC1/ATP1A2	36
BP	GO:0032355	response to estradiol	18/1197	141/18723	0.00386013	0.0190957	0.0126763	ARPC1B/PTCH1/ANXA1/TGFB1/SSTR2/COL1A1/STXBP1/IGFBP2/NQO1/ARNT2/POSTN/DUSP1/ASS1/SLC6A1/CCND1/ADCYAP1R1/PTGS2/CRYAB	18
BP	GO:0090092	regulation of transmembrane receptor protein serine/threonine kinase signaling pathway	28/1197	256/18723	0.00388465	0.0191997	0.0127454	ACVR2B/FERMT1/TGFB1/EMILIN1/HFE/GDF15/SLC2A10/ENG/ITGA3/LOX/RBPMS/BMP2/SOX11/FSTL1/SFRP4/NOTCH1/NREP/THBS1/HIPK2/RASL11B/CAV1/LTBP1/FOLR1/CHRDL1/MSTN/SPRY1/PEG10/DKK1	28
BP	GO:0021700	developmental maturation	30/1197	280/18723	0.00388988	0.0192082	0.012751	CDK5R1/NRXN1/CD63/FERMT1/RAB32/C3/ANG/ASCL1/ACTL6B/LTF/C1QA/UNC13A/XYLT1/KCNIP2/BCAN/CLEC7A/STXBP1/SYP/BMP2/RAC3/CDKN1A/C1QL1/CNTNAP2/PALM/RAB3A/CDK5R2/EDNRB/VEGFA/NEFL/SOX10	30
BP	GO:0048278	vesicle docking	10/1197	59/18723	0.00391671	0.0193048	0.0128151	KCNB1/UNC13A/STXBP2/STXBP1/PLEK/SNAP25/SYT1/RAB3A/NDRG4/CPLX2	10
BP	GO:0050732	negative regulation of peptidyl-tyrosine phosphorylation	10/1197	59/18723	0.00391671	0.0193048	0.0128151	MVP/PTPN6/CD300A/SOCS1/SOCS3/LILRB4/PRKCZ/CAV1/PTPRC/SAMSN1	10
BP	GO:0032733	positive regulation of interleukin-10 production	8/1197	41/18723	0.00392699	0.0193048	0.0128151	PYCARD/TLR2/SASH3/CLEC7A/TREM2/LGALS9/PRKCZ/IL6	8
BP	GO:1904407	positive regulation of nitric oxide metabolic process	8/1197	41/18723	0.00392699	0.0193048	0.0128151	ICAM1/CLEC7A/PTX3/AIF1/CLU/ASS1/PTGS2/IL1B	8
BP	GO:1905314	semi-lunar valve development	8/1197	41/18723	0.00392699	0.0193048	0.0128151	TNFRSF1A/TGFB1/EMILIN1/TNFRSF1B/HEY1/BMP2/NPPA/NOTCH1	8
BP	GO:0043266	regulation of potassium ion transport	15/1197	109/18723	0.00393569	0.019313	0.0128206	CD63/AKAP6/KCNIP2/FLNA/NPPA/TREM2/KCNN4/KCNE4/KCNC1/DPP6/ADORA1/CAV1/ANK3/ABCC8/KCNN2	15
BP	GO:0072009	nephron epithelium development	15/1197	109/18723	0.00393569	0.019313	0.0128206	PTCH1/MTSS1/IQGAP1/EYA1/LAMB2/PBX1/BASP1/MYO1E/BMP2/LIF/WWTR1/NOTCH1/WNT7B/VEGFA/FOXJ1	15
BP	GO:0050954	sensory perception of mechanical stimulus	21/1197	175/18723	0.00401162	0.0196317	0.0130322	CHD7/PGAP1/GPX1/HEXB/EYA1/SERPINB6/ICAM1/CXCR4/COL1A1/ATP2B2/TUB/SCN1A/SOBP/KIT/LRIG1/CHRNB2/RAB3A/TFAP2A/USH1C/CHRNA9/CRYM	21
BP	GO:0001961	positive regulation of cytokine-mediated signaling pathway	9/1197	50/18723	0.00402207	0.0196317	0.0130322	CASP4/CASP1/CD74/CXCR4/LAPTM5/AGPAT2/TREM2/IRF7/IL1R1	9
BP	GO:0002639	positive regulation of immunoglobulin production	9/1197	50/18723	0.00402207	0.0196317	0.0130322	TNFSF13/CLCF1/TGFB1/IL4R/SASH3/HLA-E/CD86/IL6/PTPRC	9
BP	GO:0043268	positive regulation of potassium ion transport	9/1197	50/18723	0.00402207	0.0196317	0.0130322	AKAP6/KCNIP2/FLNA/NPPA/TREM2/KCNN4/KCNC1/ADORA1/ABCC8	9
BP	GO:0060425	lung morphogenesis	9/1197	50/18723	0.00402207	0.0196317	0.0130322	CTSZ/PLOD3/DLG5/LIF/SOX11/NFIB/TNC/WNT7B/SPRY1	9
BP	GO:1904036	negative regulation of epithelial cell apoptotic process	9/1197	50/18723	0.00402207	0.0196317	0.0130322	SERPINE1/ICAM1/HMOX1/CAST/NEUROD1/TNFAIP3/MDK/ANGPTL4/NUPR1	9
BP	GO:0010717	regulation of epithelial to mesenchymal transition	14/1197	99/18723	0.00409412	0.0199303	0.0132304	CLASP2/PDPN/TGFB1/ENG/COL1A1/BMP2/WWTR1/NOTCH1/MDK/LOXL2/IL6/OLFM1/SPRY1/IL1B	14
BP	GO:0015837	amine transport	14/1197	99/18723	0.00409412	0.0199303	0.0132304	KCNB1/ABAT/STXBP1/SV2A/AQP9/CHGA/CHRNB2/ADORA1/SYT1/RAB3A/SLC6A1/SYT13/CCK/ATP1A2	14
BP	GO:0110149	regulation of biomineralization	14/1197	99/18723	0.00409412	0.0199303	0.0132304	ACVR2B/ALOX5/CEBPB/TGFB1/LTF/P2RX7/SRGN/HEY1/BMP2/CCR1/NOTCH1/ECM1/MGP/TFAP2A	14
BP	GO:0002287	alpha-beta T cell activation involved in immune response	11/1197	69/18723	0.0041469	0.0201159	0.0133536	ANXA1/RELB/IL4R/BATF/HLA-DRA/CD86/LGALS9/PRKCZ/IL18/IL6/GPR183	11
BP	GO:0002293	alpha-beta T cell differentiation involved in immune response	11/1197	69/18723	0.0041469	0.0201159	0.0133536	ANXA1/RELB/IL4R/BATF/HLA-DRA/CD86/LGALS9/PRKCZ/IL18/IL6/GPR183	11
BP	GO:0060193	positive regulation of lipase activity	11/1197	69/18723	0.0041469	0.0201159	0.0133536	PLA2G5/C5AR1/ANG/PDGFRA/GNA15/CCL5/CD86/KIT/PRKCZ/ADCYAP1R1/HPCA	11
BP	GO:1901224	positive regulation of NIK/NF-kappaB signaling	11/1197	69/18723	0.0041469	0.0201159	0.0133536	TRIP6/CD14/TLR2/LAPTM5/CD86/IFI35/NMI/TREM2/LGALS9/IL18/IL1B	11
BP	GO:0007274	neuromuscular synaptic transmission	6/1197	25/18723	0.00416782	0.0201286	0.013362	FCHSD2/KIF1B/STXBP1/CHRNB2/ERC2/RAB3A	6
BP	GO:0010842	retina layer formation	6/1197	25/18723	0.00416782	0.0201286	0.013362	DSCAM/SLC1A1/CRB1/HIPK2/TFAP2A/TSPAN12	6
BP	GO:0098581	detection of external biotic stimulus	6/1197	25/18723	0.00416782	0.0201286	0.013362	LY96/TLR2/CLEC7A/HLA-B/TREM2/HLA-A	6
BP	GO:0140448	signaling receptor ligand precursor processing	6/1197	25/18723	0.00416782	0.0201286	0.013362	PCSK2/CASP1/CTSZ/CTSL/BACE2/PCSK1N	6
BP	GO:1904996	positive regulation of leukocyte adhesion to vascular endothelial cell	6/1197	25/18723	0.00416782	0.0201286	0.013362	ITGB2/ALOX5/ICAM1/CHST2/MDK/IL6	6
BP	GO:0046330	positive regulation of JNK cascade	13/1197	89/18723	0.0041998	0.0202653	0.0134527	PLCB1/PYCARD/FCGR2B/NCF1/ANKRD6/LTBR/GADD45G/FZD7/GADD45B/HIPK2/WNT7B/GADD45A/IL1B	13
BP	GO:0002431	Fc receptor mediated stimulatory signaling pathway	7/1197	33/18723	0.00421915	0.0202696	0.0134556	FCGR2B/FCER1G/HCK/VAV1/PLSCR1/LYN/PTPRC	7
BP	GO:0032228	regulation of synaptic transmission, GABAergic	7/1197	33/18723	0.00421915	0.0202696	0.0134556	NLGN1/USP46/STXBP1/PLCL1/ADORA1/SLC6A1/TAC1	7
BP	GO:0032633	interleukin-4 production	7/1197	33/18723	0.00421915	0.0202696	0.0134556	FCER1G/CEBPB/SASH3/HLA-E/CD86/LGALS9/PRKCZ	7
BP	GO:0032673	regulation of interleukin-4 production	7/1197	33/18723	0.00421915	0.0202696	0.0134556	FCER1G/CEBPB/SASH3/HLA-E/CD86/LGALS9/PRKCZ	7
BP	GO:0071295	cellular response to vitamin	7/1197	33/18723	0.00421915	0.0202696	0.0134556	FES/GDAP1/COL1A1/MN1/POSTN/TNC/FOLR1	7
BP	GO:0009314	response to radiation	44/1197	456/18723	0.00423901	0.0203472	0.0135072	TIMP1/HMGCR/CYBA/MAPK8/PLK3/ANXA1/GPX1/DDB2/PIK3R1/HMGCS1/EYA1/NET1/ICAM1/BHLHE40/HAMP/THBD/COL3A1/NAMPT/MAPK13/CRB1/MAPK10/CDKN1A/RGR/KIT/CHRNB2/KCNC1/MMP9/PTPRC/DUSP1/CXCL10/NDRG4/CCND1/GADD45A/ABCC8/NMU/GRIN1/ANGPT2/PTGS2/MFAP4/CCK/CRYAB/EGR1/FOS/ATP1A2	44
BP	GO:1905954	positive regulation of lipid localization	15/1197	110/18723	0.00429481	0.0205971	0.013673	ANXA2/PTCH1/C3/PLTP/SREBF2/ATP8A1/MSR1/SPP1/PLIN3/PLIN2/TREM2/C1QTNF1/CAV1/IL1B/TAC1	15
BP	GO:0032635	interleukin-6 production	20/1197	165/18723	0.00438326	0.0209847	0.0139303	CYBA/PYCARD/TYROBP/CEBPB/PTPN6/LILRB2/CD74/TLR2/CLEC7A/HLA-B/MAPK13/TREM2/LILRA2/TNFAIP3/AIF1/LGALS9/LILRB4/IL6/FOXJ1/IL1B	20
BP	GO:0032675	regulation of interleukin-6 production	20/1197	165/18723	0.00438326	0.0209847	0.0139303	CYBA/PYCARD/TYROBP/CEBPB/PTPN6/LILRB2/CD74/TLR2/CLEC7A/HLA-B/MAPK13/TREM2/LILRA2/TNFAIP3/AIF1/LGALS9/LILRB4/IL6/FOXJ1/IL1B	20
BP	GO:0007204	positive regulation of cytosolic calcium ion concentration	33/1197	319/18723	0.00440248	0.0210583	0.0139792	CYBA/CHD7/AKAP6/C5AR1/LRP6/PTPN6/TRPV2/GPR17/PDGFRA/GNA15/JPH3/CXCR4/P2RX7/CD52/FPR1/LYN/GPR65/ADM/SLC8A2/CCR1/C1QTNF1/C3AR1/CAV1/PTPRC/FPR3/CXCL10/NMU/EDNRB/GRIN1/ADCYAP1R1/CHRNA9/TAC1/ATP1A2	33
BP	GO:1904019	epithelial cell apoptotic process	16/1197	121/18723	0.00441877	0.0211179	0.0140187	TIA1/SERPINE1/ICAM1/CCL2/HMOX1/CAST/NEUROD1/ZFP36/TNFAIP3/SFRP4/MDK/CD248/THBS1/ANGPTL4/IL6/NUPR1	16
BP	GO:0002544	chronic inflammatory response	5/1197	18/18723	0.00450086	0.0213432	0.0141683	S100A8/S100A9/CCL5/TNFAIP3/THBS1	5
BP	GO:0006957	complement activation, alternative pathway	5/1197	18/18723	0.00450086	0.0213432	0.0141683	C3/CFD/VSIG4/SUSD4/CFH	5
BP	GO:0030889	negative regulation of B cell proliferation	5/1197	18/18723	0.00450086	0.0213432	0.0141683	TYROBP/FCGR2B/CD300A/LYN/MNDA	5
BP	GO:0031649	heat generation	5/1197	18/18723	0.00450086	0.0213432	0.0141683	ABAT/NMU/EDNRB/PTGS2/IL1B	5
BP	GO:0034134	toll-like receptor 2 signaling pathway	5/1197	18/18723	0.00450086	0.0213432	0.0141683	CYBA/TLR2/LYN/TREM2/TNFAIP3	5
BP	GO:0035743	CD4-positive, alpha-beta T cell cytokine production	5/1197	18/18723	0.00450086	0.0213432	0.0141683	PRKCZ/IL1R1/IL18/IL6/IL1B	5
BP	GO:0043116	negative regulation of vascular permeability	5/1197	18/18723	0.00450086	0.0213432	0.0141683	SH3GL2/PDE2A/ADM/ABCC8/VEGFA	5
BP	GO:0045956	positive regulation of calcium ion-dependent exocytosis	5/1197	18/18723	0.00450086	0.0213432	0.0141683	KCNB1/SCAMP5/STXBP1/SYT1/CDK5R2	5
BP	GO:0046851	negative regulation of bone remodeling	5/1197	18/18723	0.00450086	0.0213432	0.0141683	HAMP/P2RX7/TNFAIP3/TNFRSF11B/IL6	5
BP	GO:0007212	dopamine receptor signaling pathway	8/1197	42/18723	0.00458454	0.0216095	0.0143451	SLC1A1/GSK3B/GNAL/GNA15/GNAO1/FLNA/PALM/CALY	8
BP	GO:0007520	myoblast fusion	8/1197	42/18723	0.00458454	0.0216095	0.0143451	EHD2/MYOF/GDF15/IL4R/CD53/ADAM12/MYH9/CXCL10	8
BP	GO:0033574	response to testosterone	8/1197	42/18723	0.00458454	0.0216095	0.0143451	MSN/TSPO/SPP1/NQO1/THBS1/DUSP1/MSTN/CA9	8
BP	GO:0045773	positive regulation of axon extension	8/1197	42/18723	0.00458454	0.0216095	0.0143451	RUFY3/MAPT/DSCAM/TRPV2/FN1/L1CAM/NRP1/VEGFA	8
BP	GO:0048489	synaptic vesicle transport	8/1197	42/18723	0.00458454	0.0216095	0.0143451	MAP2/SNAP91/KIF5C/NLGN1/AP3B2/KIF5A/RAB3A/DNM1	8
BP	GO:0051602	response to electrical stimulus	8/1197	42/18723	0.00458454	0.0216095	0.0143451	CD14/NQO1/AIF1/PALM/RAB3A/MSTN/EEF1A2/HPCA	8
BP	GO:2000404	regulation of T cell migration	8/1197	42/18723	0.00458454	0.0216095	0.0143451	PYCARD/TNFRSF14/CCL5/AIF1/ECM1/CCL20/ADAM8/CXCL10	8
BP	GO:0032964	collagen biosynthetic process	9/1197	51/18723	0.00461283	0.0216685	0.0143842	TGFB1/EMILIN1/SERPINH1/RCN3/ENG/COL1A1/COL5A1/VIM/IL6	9
BP	GO:0043370	regulation of CD4-positive, alpha-beta T cell differentiation	9/1197	51/18723	0.00461283	0.0216685	0.0143842	ANXA1/SOCS1/IL4R/SASH3/HLA-DRA/CD86/LGALS9/PRKCZ/IL18	9
BP	GO:0046850	regulation of bone remodeling	9/1197	51/18723	0.00461283	0.0216685	0.0143842	HAMP/P2RX7/SPP1/TNFAIP3/MDK/TNFRSF11B/ADAM8/IL6/CA2	9
BP	GO:0071622	regulation of granulocyte chemotaxis	9/1197	51/18723	0.00461283	0.0216685	0.0143842	RAC2/C5AR1/RARRES2/CD74/CCL5/MDK/THBS1/C3AR1/MSTN	9
BP	GO:0002028	regulation of sodium ion transport	13/1197	90/18723	0.00462883	0.0217251	0.0144218	CNTN1/NKAIN1/FXYD5/FXYD6/FGF12/SCN3B/P2RX7/FGF13/GLRX/FGF14/ANK3/FXYD7/ATP1A2	13
BP	GO:0003407	neural retina development	11/1197	70/18723	0.00464256	0.0217709	0.0144522	DSCAM/SLC1A1/GPM6A/NEUROD1/CRB1/HIPK2/NTRK2/TFAP2A/TSPAN12/USH1C/SLC17A7	11
BP	GO:0030307	positive regulation of cell growth	20/1197	166/18723	0.00469279	0.0219877	0.0145961	RUFY3/MAPT/CYBA/DSCAM/AKAP6/TRPV2/HAMP/UNC13A/S100A8/RPS6KA1/S100A9/CXCR4/RIMS2/FN1/MMP14/RIMS1/L1CAM/NRP1/SYT1/VEGFA	20
BP	GO:0010970	transport along microtubule	19/1197	155/18723	0.00477811	0.0223684	0.0148489	MAP2/SPAST/WASF1/MAPT/HSPB1/ARL3/KIF3A/KIF5C/KIF1B/KIF3C/AP3B2/TUB/CLIP3/KIF1A/PRKCZ/KIF5A/DYNC1I1/CALY/NEFL	19
BP	GO:0051091	positive regulation of DNA-binding transcription factor activity	28/1197	260/18723	0.0048149	0.0225214	0.0149505	TRIM37/PYCARD/BEX1/LRP6/HDAC4/ICAM1/LTF/FOSL1/TLR2/S100A8/S100A9/CLEC7A/HCLS1/NEUROD1/BMP2/KIT/TRIM22/LGALS9/PRKCZ/HIPK2/IL18/ADAM8/IL6/CAV1/CLU/VEGFA/IL1B/CAMK2A	28
BP	GO:0010821	regulation of mitochondrion organization	18/1197	144/18723	0.00482948	0.0225321	0.0149575	MAPT/PLAUR/MLLT11/PYCARD/PID1/MAPK8/GPX1/GSK3B/TSPO/SREBF2/LMNA/PDE2A/MOAP1/HIP1R/TREM2/MMP9/CLU/DCN	18
BP	GO:0106106	cold-induced thermogenesis	18/1197	144/18723	0.00482948	0.0225321	0.0149575	ACVR2B/CEBPB/THRA/TRPV2/G0S2/IL4R/CXCR4/FABP5/NOVA1/GADD45G/NOTCH1/PLCL1/IL18/TSHR/CAV1/UCP2/VEGFA/SLN	18
BP	GO:0120161	regulation of cold-induced thermogenesis	18/1197	144/18723	0.00482948	0.0225321	0.0149575	ACVR2B/CEBPB/THRA/TRPV2/G0S2/IL4R/CXCR4/FABP5/NOVA1/GADD45G/NOTCH1/PLCL1/IL18/TSHR/CAV1/UCP2/VEGFA/SLN	18
BP	GO:0034113	heterotypic cell-cell adhesion	10/1197	61/18723	0.00500978	0.0233266	0.015485	ITGB2/ITGA5/LILRB2/CD58/CD44/ITGAX/IL1RN/PTPRC/ITGA7/IL1B	10
BP	GO:2000401	regulation of lymphocyte migration	10/1197	61/18723	0.00500978	0.0233266	0.015485	PYCARD/TNFRSF14/MSN/CCL2/CCL5/AIF1/ECM1/CCL20/ADAM8/CXCL10	10
BP	GO:0002446	neutrophil mediated immunity	7/1197	34/18723	0.00502524	0.0233266	0.015485	ITGB2/SPI1/TREM1/STXBP2/ITGAM/IL6/CXCL6	7
BP	GO:0032743	positive regulation of interleukin-2 production	7/1197	34/18723	0.00502524	0.0233266	0.015485	ANXA1/SASH3/CLEC7A/CD4/CD86/PTPRC/IL1B	7
BP	GO:0035909	aorta morphogenesis	7/1197	34/18723	0.00502524	0.0233266	0.015485	EFEMP2/CHD7/SOX4/EYA1/ENG/HEY1/NOTCH1	7
BP	GO:0055094	response to lipoprotein particle	7/1197	34/18723	0.00502524	0.0233266	0.015485	SMPD3/ITGB2/FCER1G/HMGCS1/SREBF2/TREM2/CDH13	7
BP	GO:0002065	columnar/cuboidal epithelial cell differentiation	13/1197	91/18723	0.00509241	0.0235424	0.0156282	SOX4/CEBPB/SERPINE1/GSK3B/ASCL1/NEUROD1/BMP2/SOX11/CDKN1A/NOTCH1/NKX2-2/INSM1/NPY	13
BP	GO:0019935	cyclic-nucleotide-mediated signaling	13/1197	91/18723	0.00509241	0.0235424	0.0156282	RAPGEF2/AKAP6/RUNDC3A/RAPGEF4/PDE2A/RIMS2/NPPA/ADM/GNAI1/THBS1/ADCY2/EDNRB/ADCYAP1R1	13
BP	GO:0051952	regulation of amine transport	13/1197	91/18723	0.00509241	0.0235424	0.0156282	KCNB1/ABAT/STXBP1/SV2A/CHGA/CHRNB2/ADORA1/SYT1/RAB3A/SLC6A1/SYT13/CCK/ATP1A2	13
BP	GO:0032609	interferon-gamma production	15/1197	112/18723	0.00509313	0.0235424	0.0156282	PYCARD/SLC11A1/CD14/SASH3/CLEC7A/LAPTM5/HLA-DPB1/LILRB1/HLA-A/LGALS9/LILRB4/HLA-DPA1/IL1R1/IL18/IL1B	15
BP	GO:0032649	regulation of interferon-gamma production	15/1197	112/18723	0.00509313	0.0235424	0.0156282	PYCARD/SLC11A1/CD14/SASH3/CLEC7A/LAPTM5/HLA-DPB1/LILRB1/HLA-A/LGALS9/LILRB4/HLA-DPA1/IL1R1/IL18/IL1B	15
BP	GO:0006874	cellular calcium ion homeostasis	43/1197	448/18723	0.00511397	0.0236188	0.0156789	CYBA/TCIRG1/CHD7/AKAP6/PDZD8/C5AR1/LRP6/HEXB/PTPN6/TRPV2/GPR17/PDGFRA/GNA15/JPH3/CXCR4/P2RX7/CCL5/ATP2B2/KCNK3/CD52/FPR1/LYN/GPR65/SV2A/ADM/SLC24A3/SLC8A2/CCR1/ADORA1/C1QTNF1/STC1/C3AR1/CAV1/PTPRC/FPR3/CXCL10/NMU/EDNRB/GRIN1/ADCYAP1R1/CHRNA9/TAC1/ATP1A2	43
BP	GO:0097066	response to thyroid hormone	6/1197	26/18723	0.00512984	0.0236523	0.0157012	ANXA2/CTSB/CTSL/KIT/CTSS/LMO2	6
BP	GO:2000108	positive regulation of leukocyte apoptotic process	6/1197	26/18723	0.00512984	0.0236523	0.0157012	RAPGEF2/ANXA1/CCL5/LYN/LGALS9/ADAM8	6
BP	GO:0006690	icosanoid metabolic process	16/1197	123/18723	0.00519083	0.0239135	0.0158746	PLA2G5/ALOX5AP/MGST2/ALOX5/ANXA1/GPX1/TNFRSF1A/CD74/TLR2/FABP5/TBXAS1/PTGS1/CBR1/CYP1B1/PTGS2/IL1B	16
BP	GO:0048144	fibroblast proliferation	12/1197	81/18723	0.00519557	0.0239153	0.0158757	ANXA2/ZMIZ1/CD300A/CD74/PDGFRA/FN1/CDKN1A/S100A6/PDGFA/FOSL2/WNT7B/NUPR1	12
BP	GO:0051651	maintenance of location in cell	24/1197	214/18723	0.00525592	0.0241728	0.0160467	CYBA/CHD7/FTL/GPSM2/AKAP6/PTPN6/TSPO/SP100/JPH3/S100A8/TMSB4X/S100A9/KDELR3/CD4/SRGN/LYN/TMSB10/CAV1/PTPRC/CXCL10/ANK3/SCIN/RIT2/ATP1A2	24
BP	GO:0021545	cranial nerve development	9/1197	52/18723	0.00526892	0.0242124	0.0160729	EPHB1/TCIRG1/CHD7/CHRNB2/MAFB/NRP1/TFAP2A/NKX2-2/ERBB3	9
BP	GO:0002861	regulation of inflammatory response to antigenic stimulus	8/1197	43/18723	0.00532338	0.0243811	0.0161849	FCGR2B/GPX1/C3/HCK/HLA-E/LYN/RHBDF2/TREM2	8
BP	GO:0042771	intrinsic apoptotic signaling pathway in response to DNA damage by p53 class mediator	8/1197	43/18723	0.00532338	0.0243811	0.0161849	PYCARD/CD74/MUC1/CD44/PHLDA3/CDKN1A/HIPK2/NUPR1	8
BP	GO:0046636	negative regulation of alpha-beta T cell activation	8/1197	43/18723	0.00532338	0.0243811	0.0161849	TNFRSF14/ANXA1/CD300A/HFE/SOCS1/IL4R/LILRB1/LGALS9	8
BP	GO:1901381	positive regulation of potassium ion transmembrane transport	8/1197	43/18723	0.00532338	0.0243811	0.0161849	AKAP6/KCNIP2/FLNA/NPPA/TREM2/KCNN4/KCNC1/ABCC8	8
BP	GO:0003207	cardiac chamber formation	4/1197	12/18723	0.00543363	0.0247008	0.0163972	SOX4/BMP2/SOX11/NOTCH1	4
BP	GO:0009176	pyrimidine deoxyribonucleoside monophosphate metabolic process	4/1197	12/18723	0.00543363	0.0247008	0.0163972	UPP1/TYMP/DPYD/DCTD	4
BP	GO:0016188	synaptic vesicle maturation	4/1197	12/18723	0.00543363	0.0247008	0.0163972	UNC13A/STXBP1/SYP/RAB3A	4
BP	GO:0021781	glial cell fate commitment	4/1197	12/18723	0.00543363	0.0247008	0.0163972	OLIG2/ASCL1/SOX2/NKX2-2	4
BP	GO:0031953	negative regulation of protein autophosphorylation	4/1197	12/18723	0.00543363	0.0247008	0.0163972	MVP/ENG/CAV1/PTPRC	4
BP	GO:0032736	positive regulation of interleukin-13 production	4/1197	12/18723	0.00543363	0.0247008	0.0163972	HLA-E/LGALS9/PRKCZ/IL18	4
BP	GO:0033004	negative regulation of mast cell activation	4/1197	12/18723	0.00543363	0.0247008	0.0163972	CD300A/HMOX1/LGALS9/IL13RA2	4
BP	GO:0051639	actin filament network formation	4/1197	12/18723	0.00543363	0.0247008	0.0163972	FHOD3/ACTN1/PLS3/LCP1	4
BP	GO:2001214	positive regulation of vasculogenesis	4/1197	12/18723	0.00543363	0.0247008	0.0163972	RRAS/RAPGEF2/TMEM100/ADM	4
BP	GO:0042542	response to hydrogen peroxide	18/1197	146/18723	0.0055804	0.025347	0.0168262	SMPD3/ANXA1/GPX1/NET1/FOSL1/HMOX1/GNAO1/COL1A1/MAPK13/NQO1/TNFAIP3/HP/LDHA/IL6/SDC1/DUSP1/CYP1B1/CRYAB	18
BP	GO:0001708	cell fate specification	13/1197	92/18723	0.00559247	0.0253809	0.0168486	PTCH1/OLIG2/EYA1/ASCL1/MYT1L/FZD7/NOTCH1/NTRK3/APC2/SOX2/NRP1/NKX2-2/DKK1	13
BP	GO:0046847	filopodium assembly	10/1197	62/18723	0.00563916	0.0255716	0.0169753	DNM3/PIK3R1/PPP1R9A/GPM6A/NLGN1/MYO10/ITGB4/PALM/NRP1/PPP1R16B	10
BP	GO:0062197	cellular response to chemical stress	34/1197	337/18723	0.00571365	0.0258881	0.0171853	MAPT/HSPB1/MAPK8/SMPD3/SLC1A1/ALOX5/ANXA1/GPX1/NCF1/NET1/TSPO/SERPINB6/RELB/HMOX1/PDGFRA/OXR1/ALDH3B1/SCN2A/FBLN5/MAPK13/MAPK10/TREM2/FAS/NQO1/TNFAIP3/AIF1/YBX3/SOD3/MMP9/IL6/CAV1/CYP1B1/PTGS2/FOS	34
BP	GO:0043242	negative regulation of protein-containing complex disassembly	12/1197	82/18723	0.00574132	0.0259611	0.0172338	CAMSAP2/CLASP2/CAPG/ADD2/TMOD2/SPTBN2/FGF13/STMN2/ADD3/APC2/SCIN/SLN	12
BP	GO:0060395	SMAD protein signal transduction	12/1197	82/18723	0.00574132	0.0259611	0.0172338	ZMIZ1/TGFB1/GDF15/SLC2A10/SMAD9/RBPMS/BMP2/WWTR1/VIM/HIPK2/MSTN/FOS	12
BP	GO:0030032	lamellipodium assembly	11/1197	72/18723	0.00577427	0.0259611	0.0172338	RAC2/HDAC4/PIK3R1/ARHGEF7/PARVB/WAS/WASF3/RHOD/KIT/CDH13/MSTN	11
BP	GO:1901880	negative regulation of protein depolymerization	11/1197	72/18723	0.00577427	0.0259611	0.0172338	CAMSAP2/CLASP2/CAPG/ADD2/TMOD2/SPTBN2/FGF13/STMN2/ADD3/APC2/SCIN	11
BP	GO:1903036	positive regulation of response to wounding	11/1197	72/18723	0.00577427	0.0259611	0.0172338	GRN/FERMT1/ANXA1/SERPINE1/CLEC7A/CXCR4/THBD/FLNA/F3/MDK/THBS1	11
BP	GO:0002281	macrophage activation involved in immune response	5/1197	19/18723	0.00579118	0.0259611	0.0172338	TYROBP/GRN/IFI35/NMI/TREM2	5
BP	GO:0010544	negative regulation of platelet activation	5/1197	19/18723	0.00579118	0.0259611	0.0172338	PDGFRA/ABAT/THBD/PDGFA/C1QTNF1	5
BP	GO:0031290	retinal ganglion cell axon guidance	5/1197	19/18723	0.00579118	0.0259611	0.0172338	EPHB1/ALCAM/SLIT1/NRP1/VEGFA	5
BP	GO:0043652	engulfment of apoptotic cell	5/1197	19/18723	0.00579118	0.0259611	0.0172338	RAC2/RHOG/XKR8/TREM2/THBS1	5
BP	GO:0050961	detection of temperature stimulus involved in sensory perception	5/1197	19/18723	0.00579118	0.0259611	0.0172338	GRIK2/EPHB1/CXCR4/MMP24/ADORA1	5
BP	GO:1901739	regulation of myoblast fusion	5/1197	19/18723	0.00579118	0.0259611	0.0172338	EHD2/GDF15/IL4R/CD53/CXCL10	5
BP	GO:1903978	regulation of microglial cell activation	5/1197	19/18723	0.00579118	0.0259611	0.0172338	GRN/CTSC/TREM2/IL6/PTPRC	5
BP	GO:2000251	positive regulation of actin cytoskeleton reorganization	5/1197	19/18723	0.00579118	0.0259611	0.0172338	FES/HCK/HCLS1/NTRK3/NRP1	5
BP	GO:0045639	positive regulation of myeloid cell differentiation	14/1197	103/18723	0.0058556	0.0262072	0.0173972	TYROBP/KAT7/FES/TGFB1/CD74/CD4/HCLS1/LIF/TREM2/CCR1/EVI2B/CA2/SCIN/FOS	14
BP	GO:0050773	regulation of dendrite development	14/1197	103/18723	0.0058556	0.0262072	0.0173972	CAMSAP2/RAP2A/SS18L1/ELAVL4/PAK3/RAPGEF2/SARM1/IQGAP1/GSK3B/CUX2/PTPRD/CHRNB2/SDC2/NR2E1	14
BP	GO:0001893	maternal placenta development	7/1197	35/18723	0.00594175	0.0264849	0.0175815	CTSB/SPP1/LIF/JUNB/STC1/TPPP3/PTGS2	7
BP	GO:0034331	cell junction maintenance	7/1197	35/18723	0.00594175	0.0264849	0.0175815	MTSS1/CBLN1/OPHN1/BSN/C1QL1/ERC2/RAB3A	7
BP	GO:0046640	regulation of alpha-beta T cell proliferation	7/1197	35/18723	0.00594175	0.0264849	0.0175815	TNFRSF14/HLA-E/IRF1/HLA-A/LGALS9/IL18/PTPRC	7
BP	GO:0090050	positive regulation of cell migration involved in sprouting angiogenesis	7/1197	35/18723	0.00594175	0.0264849	0.0175815	AKT3/ANXA1/HMOX1/SRPX2/NRP1/VEGFA/PTGS2	7
BP	GO:2000403	positive regulation of lymphocyte migration	7/1197	35/18723	0.00594175	0.0264849	0.0175815	PYCARD/TNFRSF14/CCL5/AIF1/CCL20/ADAM8/CXCL10	7
BP	GO:0045806	negative regulation of endocytosis	9/1197	53/18723	0.00599496	0.0266572	0.0176959	LGALS3/LRRTM2/SCAMP5/CD300A/LILRB1/CAV1/NECAB2/APOC1/SH3GL3	9
BP	GO:0099172	presynapse organization	9/1197	53/18723	0.00599496	0.0266572	0.0176959	C5AR1/CBLN1/NLGN1/SLITRK5/BSN/LRP4/PTPRD/NTRK3/NLGN3	9
BP	GO:1990090	cellular response to nerve growth factor stimulus	9/1197	53/18723	0.00599496	0.0266572	0.0176959	WASF1/MAPT/ELAVL4/RAPGEF2/SH3GL2/STMN2/NTRK3/NTRK2/TAC1	9
BP	GO:1904375	regulation of protein localization to cell periphery	16/1197	125/18723	0.00606909	0.026965	0.0179002	LGALS3/PID1/VAMP8/GPSM2/PIK3R1/RHOG/TGFB1/ITGA3/CLIP3/TREM2/MMP14/GNAI1/GBP1/CACNG2/PRKCZ/STAC	16
BP	GO:0032755	positive regulation of interleukin-6 production	13/1197	93/18723	0.006131	0.0272132	0.018065	CYBA/PYCARD/TYROBP/LILRB2/CD74/TLR2/CLEC7A/MAPK13/LILRA2/AIF1/LGALS9/IL6/IL1B	13
BP	GO:0007528	neuromuscular junction development	8/1197	44/18723	0.00614971	0.0272132	0.018065	ZC4H2/LAMB2/UNC13A/LRP4/CACNG2/TNC/ANK3/COL4A1	8
BP	GO:0008542	visual learning	8/1197	44/18723	0.00614971	0.0272132	0.018065	HMGCR/KIT/CHRNB2/NDRG4/ABCC8/GRIN1/CCK/ATP1A2	8
BP	GO:0042269	regulation of natural killer cell mediated cytotoxicity	8/1197	44/18723	0.00614971	0.0272132	0.018065	HLA-F/HLA-E/VAV1/HLA-B/MICA/LILRB1/HLA-A/LGALS9	8
BP	GO:0045124	regulation of bone resorption	8/1197	44/18723	0.00614971	0.0272132	0.018065	HAMP/P2RX7/SPP1/TNFAIP3/TNFRSF11B/ADAM8/IL6/CA2	8
BP	GO:0060348	bone development	23/1197	205/18723	0.0061719	0.0272894	0.0181156	ANXA2/MMP16/TYROBP/SMPD3/PTPN6/LTF/XYLT1/SERPINH1/ENG/COL1A1/LOX/BGN/DHRS3/BMP2/LILRB1/PLS3/MMP14/SFRP4/KIT/ACP5/STC1/PTPRC/TFAP2A	23
BP	GO:0002825	regulation of T-helper 1 type immune response	6/1197	27/18723	0.00624503	0.0274143	0.0181985	ANXA1/SLC11A1/IL4R/IL1R1/IL18/IL1B	6
BP	GO:0007628	adult walking behavior	6/1197	27/18723	0.00624503	0.0274143	0.0181985	CHD7/OXR1/GLRB/HIPK2/EFNB3/KCNJ10	6
BP	GO:0031954	positive regulation of protein autophosphorylation	6/1197	27/18723	0.00624503	0.0274143	0.0181985	RAP2A/IQGAP1/GPNMB/PDGFA/TOM1L1/VEGFA	6
BP	GO:0034143	regulation of toll-like receptor 4 signaling pathway	6/1197	27/18723	0.00624503	0.0274143	0.0181985	LTF/LYN/IFI35/TREM2/LILRA2/TNFAIP3	6
BP	GO:0061437	renal system vasculature development	6/1197	27/18723	0.00624503	0.0274143	0.0181985	PDGFRA/NOTCH1/ACTA2/NRP1/ANGPT2/EGR1	6
BP	GO:0061440	kidney vasculature development	6/1197	27/18723	0.00624503	0.0274143	0.0181985	PDGFRA/NOTCH1/ACTA2/NRP1/ANGPT2/EGR1	6
BP	GO:1901018	positive regulation of potassium ion transmembrane transporter activity	6/1197	27/18723	0.00624503	0.0274143	0.0181985	AKAP6/KCNIP2/NPPA/TREM2/KCNC1/ABCC8	6
BP	GO:1903421	regulation of synaptic vesicle recycling	6/1197	27/18723	0.00624503	0.0274143	0.0181985	DNM3/NLGN1/PPP3CB/FGF14/SLC17A7/DNM1	6
BP	GO:1903859	regulation of dendrite extension	6/1197	27/18723	0.00624503	0.0274143	0.0181985	SPAG9/UNC13A/CXCR4/RIMS2/RIMS1/SYT1	6
BP	GO:0060828	regulation of canonical Wnt signaling pathway	27/1197	253/18723	0.00627033	0.0275034	0.0182576	FERMT1/SOX4/GSK3B/TGFB1/ANKRD6/COL1A1/PLEKHA4/BMP2/WWTR1/LGR5/IGFBP2/LRP4/IGFBP6/FZD7/SFRP4/NOTCH1/MDK/IGFBP4/APC2/CAV1/CTNND2/SOX2/FOLR1/DKK1/DAAM2/EGR1/SOX10	27
BP	GO:0050854	regulation of antigen receptor-mediated signaling pathway	10/1197	63/18723	0.00632859	0.0277368	0.0184126	LGALS3/FCGR2B/PTPN6/CD300A/LAPTM5/LYN/KCNN4/GBP1/LILRB4/PTPRC	10
BP	GO:0002637	regulation of immunoglobulin production	11/1197	73/18723	0.00641609	0.0280755	0.0186374	FCGR2B/TNFSF13/CLCF1/TGFB1/IL4R/SASH3/HLA-E/CD86/IL6/PTPRC/IL13RA2	11
BP	GO:0086003	cardiac muscle cell contraction	11/1197	73/18723	0.00641609	0.0280755	0.0186374	FGF12/SCN3B/FGF13/SCN1A/FLNA/KCNE4/ADORA1/STC1/CAV1/KCNN2/ATP1A2	11
BP	GO:0045185	maintenance of protein location	13/1197	94/18723	0.00671001	0.0293339	0.0194728	TSPO/SP100/TMSB4X/KDELR3/CD4/SRGN/FLNA/TMSB10/CAV1/LTBP1/ANK3/SCIN/RIT2	13
BP	GO:0043271	negative regulation of ion transport	19/1197	160/18723	0.00671968	0.0293339	0.0194728	LILRB2/ICAM1/FGF12/ABAT/HAMP/GNAO1/CD33/LILRB1/MAOB/SFRP4/KCNE4/MMP9/ADORA1/STC1/CAV1/ANK3/PTGS2/ATP1A2/SLN	19
BP	GO:0090316	positive regulation of intracellular protein transport	19/1197	160/18723	0.00671968	0.0293339	0.0194728	RUFY3/CDK5R1/MAPK8/PLK3/MICALL2/KCNB1/RAC2/ITGB2/PIK3R1/GSK3B/TGFB1/SREBF2/HCLS1/ITGAM/FLNA/ANK3/PTGS2/IL1B/HPCA	19
BP	GO:2000300	regulation of synaptic vesicle exocytosis	9/1197	54/18723	0.00679566	0.029642	0.0196773	CASK/NLGN1/GSK3B/CSPG5/SYP/RIMS3/SYT1/RAB3A/SYN1	9
BP	GO:0090287	regulation of cellular response to growth factor stimulus	31/1197	304/18723	0.00693391	0.0302211	0.0200617	WASF1/CD63/CASK/FERMT1/ITGA5/TGFB1/EMILIN1/SLC2A10/ENG/ITGA3/LOX/BMP2/SOX11/CYFIP2/FSTL1/SFRP4/NOTCH1/NREP/THBS1/HIPK2/RASL11B/CAV1/LTBP1/FOLR1/CHRDL1/DCN/SPRY1/PEG10/TSPAN12/IL1B/SPRY4	31
BP	GO:0006835	dicarboxylic acid transport	12/1197	84/18723	0.0069687	0.030244	0.0200769	SLC1A1/ABAT/SLC1A6/STXBP1/SLC1A4/NTRK2/ADORA1/KCNJ10/FOLR1/CCK/SLC17A7/ATP1A2	12
BP	GO:0030224	monocyte differentiation	7/1197	36/18723	0.00697743	0.030244	0.0200769	FES/CD74/CD4/MYH9/IRF7/MT1G/VEGFA	7
BP	GO:0038179	neurotrophin signaling pathway	7/1197	36/18723	0.00697743	0.030244	0.0200769	WASF1/RAPGEF2/CYFIP2/NTRK3/NTRK2/NDN/SPRY1	7
BP	GO:0051955	regulation of amino acid transport	7/1197	36/18723	0.00697743	0.030244	0.0200769	ABAT/STXBP1/SV2A/ADORA1/SLC6A1/CCK/ATP1A2	7
BP	GO:0071402	cellular response to lipoprotein particle stimulus	7/1197	36/18723	0.00697743	0.030244	0.0200769	SMPD3/ITGB2/FCER1G/HMGCS1/SREBF2/TREM2/CDH13	7
BP	GO:0090313	regulation of protein targeting to membrane	7/1197	36/18723	0.00697743	0.030244	0.0200769	CDK5R1/KCNB1/SLC1A1/ITGB2/ITGAM/ANK3/HPCA	7
BP	GO:0009746	response to hexose	24/1197	219/18723	0.00697768	0.030244	0.0200769	HMGCR/LGALS1/CYBA/KCNB1/SARM1/SOX4/ICAM1/PPP3CB/BRSK2/COL6A2/NEUROD1/NAMPT/SERPINF1/TREM2/THBS1/LDHA/SLC2A5/GPR27/UCP2/NKX2-2/ANGPT2/PTGS2/EGR1/VSNL1	24
BP	GO:0031670	cellular response to nutrient	8/1197	45/18723	0.00706982	0.030571	0.020294	FES/GDAP1/HMOX1/COL1A1/MN1/POSTN/TNC/FOLR1	8
BP	GO:0042551	neuron maturation	8/1197	45/18723	0.00706982	0.030571	0.020294	C3/ACTL6B/C1QA/KCNIP2/RAC3/C1QL1/CNTNAP2/EDNRB	8
BP	GO:2000273	positive regulation of signaling receptor activity	8/1197	45/18723	0.00706982	0.030571	0.020294	NCF1/HFE/CCL2/CACNG2/CACNG4/NLGN3/ADORA1/NRP1	8
BP	GO:0046888	negative regulation of hormone secretion	10/1197	64/18723	0.00708175	0.0305985	0.0203123	HMGCR/KCNB1/LIF/CHGA/OSM/ADORA1/UCP2/ABCC8/IL1B/VSNL1	10
BP	GO:0001763	morphogenesis of a branching structure	22/1197	196/18723	0.00725125	0.0312817	0.0207658	PTCH1/PLXND1/EYA1/MYCN/CTSZ/PBX1/SOCS3/ENG/DLG5/BMP2/ADM/MMP14/ST14/NOTCH1/MDK/PDGFA/TNC/NRP1/SPRY1/COL4A1/VEGFA/SOX10	22
BP	GO:0090276	regulation of peptide hormone secretion	22/1197	196/18723	0.00725125	0.0312817	0.0207658	HMGCR/TCIRG1/CHD7/KCNB1/ALOX5/SOX4/GLUD1/HFE/PPP3CB/BRSK2/ABAT/CCL5/NEUROD1/CHGA/SNAP25/IL6/GPR27/UCP2/ABCC8/NMU/IL1B/VSNL1	22
BP	GO:0034104	negative regulation of tissue remodeling	5/1197	20/18723	0.00732143	0.0315597	0.0209503	HAMP/P2RX7/TNFAIP3/TNFRSF11B/IL6	5
BP	GO:0045666	positive regulation of neuron differentiation	13/1197	95/18723	0.00733157	0.0315786	0.0209629	TCF12/ZC4H2/TCF4/SPAG9/ASCL1/NEUROD1/BMP2/SOX11/BRINP3/NAP1L2/NKX2-2/BRINP1/SH3GL3	13
BP	GO:0001886	endothelial cell morphogenesis	4/1197	13/18723	0.00745572	0.0317157	0.0210539	PLOD3/COL18A1/STC1/COL15A1	4
BP	GO:0002087	regulation of respiratory gaseous exchange by nervous system process	4/1197	13/18723	0.00745572	0.0317157	0.0210539	NLGN1/NLGN3/ADORA1/ATP1A2	4
BP	GO:0002430	complement receptor mediated signaling pathway	4/1197	13/18723	0.00745572	0.0317157	0.0210539	C5AR1/FPR1/C3AR1/FPR3	4
BP	GO:0002551	mast cell chemotaxis	4/1197	13/18723	0.00745572	0.0317157	0.0210539	RAC2/KIT/CHGA/VEGFA	4
BP	GO:0021554	optic nerve development	4/1197	13/18723	0.00745572	0.0317157	0.0210539	EPHB1/TCIRG1/CHRNB2/NKX2-2	4
BP	GO:0034135	regulation of toll-like receptor 2 signaling pathway	4/1197	13/18723	0.00745572	0.0317157	0.0210539	CYBA/LYN/TREM2/TNFAIP3	4
BP	GO:0034144	negative regulation of toll-like receptor 4 signaling pathway	4/1197	13/18723	0.00745572	0.0317157	0.0210539	LYN/TREM2/LILRA2/TNFAIP3	4
BP	GO:0042308	negative regulation of protein import into nucleus	4/1197	13/18723	0.00745572	0.0317157	0.0210539	FERMT1/PKIA/MDFIC/CABP1	4
BP	GO:0048711	positive regulation of astrocyte differentiation	4/1197	13/18723	0.00745572	0.0317157	0.0210539	CLCF1/BMP2/LIF/NOTCH1	4
BP	GO:0051709	regulation of killing of cells of other organism	4/1197	13/18723	0.00745572	0.0317157	0.0210539	CLEC7A/P2RX7/PRF1/CXCL6	4
BP	GO:0072310	glomerular epithelial cell development	4/1197	13/18723	0.00745572	0.0317157	0.0210539	IQGAP1/LAMB2/MYO1E/FOXJ1	4
BP	GO:0072672	neutrophil extravasation	4/1197	13/18723	0.00745572	0.0317157	0.0210539	MDK/CD99/IL1R1/ADAM8	4
BP	GO:0090042	tubulin deacetylation	4/1197	13/18723	0.00745572	0.0317157	0.0210539	MAPT/FRY/BEX4/FLNA	4
BP	GO:0098814	spontaneous synaptic transmission	4/1197	13/18723	0.00745572	0.0317157	0.0210539	PPP1R9A/RIMS2/SYT1/RPH3A	4
BP	GO:1902947	regulation of tau-protein kinase activity	4/1197	13/18723	0.00745572	0.0317157	0.0210539	C5AR1/CLU/DKK1/EGR1	4
BP	GO:1904590	negative regulation of protein import	4/1197	13/18723	0.00745572	0.0317157	0.0210539	FERMT1/PKIA/MDFIC/CABP1	4
BP	GO:0038094	Fc-gamma receptor signaling pathway	6/1197	28/18723	0.00752649	0.0318687	0.0211555	FCGR2B/FCER1G/HCK/VAV1/LYN/PTPRC	6
BP	GO:0045671	negative regulation of osteoclast differentiation	6/1197	28/18723	0.00752649	0.0318687	0.0211555	PIK3R1/LTF/LILRB3/LILRB1/LILRB4/MAFB	6
BP	GO:0045686	negative regulation of glial cell differentiation	6/1197	28/18723	0.00752649	0.0318687	0.0211555	MYCN/TREM2/NOTCH1/NTRK3/NR2E1/DAAM2	6
BP	GO:0061082	myeloid leukocyte cytokine production	6/1197	28/18723	0.00752649	0.0318687	0.0211555	TGFB1/HMOX1/CD74/LAPTM5/LILRB1/KIT	6
BP	GO:0071280	cellular response to copper ion	6/1197	28/18723	0.00752649	0.0318687	0.0211555	MT2A/MT1E/MT1H/MT1M/MT1G/MT1F	6
BP	GO:0090659	walking behavior	6/1197	28/18723	0.00752649	0.0318687	0.0211555	CHD7/OXR1/GLRB/HIPK2/EFNB3/KCNJ10	6
BP	GO:0051896	regulation of protein kinase B signaling	21/1197	185/18723	0.00757009	0.0320287	0.0212617	RRAS/CHI3L1/PHLPP1/GPX1/TGFB1/GDF15/RCN3/ENG/HCLS1/F3/PHLDA3/NTRK3/PDGFA/OSM/THBS1/NTRK2/IL18/C1QTNF1/ADAM8/MSTN/IGFBP5	21
BP	GO:0014902	myotube differentiation	15/1197	117/18723	0.00762257	0.0322259	0.0213926	GPX1/HDAC4/EHD2/MYOF/GDF15/IL4R/CD53/PIEZO1/ADAM12/MYH9/MMP14/NOTCH1/RCAN1/CXCL10/BHLHE41	15
BP	GO:0072384	organelle transport along microtubule	12/1197	85/18723	0.00765525	0.0323227	0.0214569	MAP2/SPAST/WASF1/MAPT/KIF3A/KIF3C/AP3B2/KIF1A/PRKCZ/KIF5A/DYNC1I1/NEFL	12
BP	GO:0051100	negative regulation of binding	19/1197	162/18723	0.00765724	0.0323227	0.0214569	MAP2/CRMP1/MAPK8/BTAF1/GSK3B/HFE/SP100/CTSZ/HMOX1/TMSB4X/HEY1/SOX11/CDKN1A/GZMA/RAP1GAP/SLPI/CAV1/DKK1/SLN	19
BP	GO:0043627	response to estrogen	11/1197	75/18723	0.00786648	0.0331805	0.0220263	ARPC1B/HMOX1/IL4R/MMP14/IGFBP2/TNFRSF11B/LDHA/CAV1/CA2/CCND1/MSTN	11
BP	GO:0120032	regulation of plasma membrane bounded cell projection assembly	21/1197	186/18723	0.00803566	0.0338681	0.0224827	DNM3/PFN2/RAC2/HDAC4/PIK3R1/PPP1R9A/RHOG/GPM6A/NLGN1/ICAM1/P2RX7/MYO10/WAS/KIT/RAP1GAP/CAV1/PALM/NRP1/MSTN/ZMYND10/PPP1R16B	21
BP	GO:0055074	calcium ion homeostasis	43/1197	460/18723	0.00804327	0.0338742	0.0224868	CYBA/TCIRG1/CHD7/AKAP6/PDZD8/C5AR1/LRP6/HEXB/PTPN6/TRPV2/GPR17/PDGFRA/GNA15/JPH3/CXCR4/P2RX7/CCL5/ATP2B2/KCNK3/CD52/FPR1/LYN/GPR65/SV2A/ADM/SLC24A3/SLC8A2/CCR1/ADORA1/C1QTNF1/STC1/C3AR1/CAV1/PTPRC/FPR3/CXCL10/NMU/EDNRB/GRIN1/ADCYAP1R1/CHRNA9/TAC1/ATP1A2	43
BP	GO:0045165	cell fate commitment	27/1197	258/18723	0.00807897	0.0339985	0.0225693	PTCH1/OLIG2/PDPN/EYA1/ASCL1/CTSL/BATF/FGF13/SLAMF8/TOX/NEUROD1/TEAD3/BMP2/SOX5/ERBB4/MYT1L/FZD7/NOTCH1/NTRK3/APC2/NR2E1/IL6/SOX2/NRP1/WNT7B/NKX2-2/DKK1	27
BP	GO:0007157	heterophilic cell-cell adhesion via plasma membrane cell adhesion molecules	8/1197	46/18723	0.00809007	0.0340191	0.022583	ALCAM/CBLN1/NLGN1/GRID2/ICAM1/CRB1/PTPRD/CADM3	8
BP	GO:0031112	positive regulation of microtubule polymerization or depolymerization	7/1197	37/18723	0.00814112	0.0341554	0.0226735	SPAST/CDK5R1/MAPT/ARL3/FES/STMN2/PSRC1	7
BP	GO:0043368	positive T cell selection	7/1197	37/18723	0.00814112	0.0341554	0.0226735	CD74/CTSL/BATF/TOX/CD3D/IL6/PTPRC	7
BP	GO:0051954	positive regulation of amine transport	7/1197	37/18723	0.00814112	0.0341554	0.0226735	KCNB1/ABAT/STXBP1/CHRNB2/SYT1/SLC6A1/CCK	7
BP	GO:0071322	cellular response to carbohydrate stimulus	19/1197	163/18723	0.00816424	0.0342263	0.0227205	HMGCR/LGALS1/CYBA/KCNB1/SOX4/ICAM1/PPP3CB/BRSK2/CLEC7A/NEUROD1/MAPK13/CALCRL/SERPINF1/TREM2/SLC2A5/GPR27/UCP2/COLEC12/VSNL1	19
BP	GO:0008637	apoptotic mitochondrial changes	14/1197	107/18723	0.00817876	0.034261	0.0227436	PLAUR/MLLT11/PYCARD/MAPK8/GPX1/GSK3B/LMNA/MOAP1/HIP1R/ERBB4/MMP9/CLU/CCK/CAMK2A	14
BP	GO:0034103	regulation of tissue remodeling	12/1197	86/18723	0.00839371	0.0351347	0.0233235	TGFB1/HAMP/P2RX7/SPP1/GPNMB/TNFAIP3/MDK/TNFRSF11B/IL18/ADAM8/IL6/CA2	12
BP	GO:0098754	detoxification	18/1197	152/18723	0.00842209	0.0352266	0.0233846	SLC22A18/ALOX5AP/MGST2/GPX1/S100A9/FBLN5/GLRX/MT2A/PTGS1/MT1E/NQO1/HP/SOD3/MT1H/MT1M/MT1G/MT1F/PTGS2	18
BP	GO:0071900	regulation of protein serine/threonine kinase activity	35/1197	359/18723	0.00857172	0.0358252	0.0237819	HMGCR/CDK5R1/PYCARD/RAPGEF2/LRP6/IQGAP1/CCNG2/PKIA/PTPN6/TGFB1/CD300A/LTF/LYN/BMP2/NPPA/DIRAS3/SLC8A2/CDKN1A/TNFAIP3/NTRK3/PDGFA/KIT/THBS1/ADAM8/CAV1/DUSP1/CDK5R2/PSRC1/CCND1/SPRY1/GADD45A/DKK1/VEGFA/IL1B/SPRY4	35
BP	GO:0002090	regulation of receptor internalization	9/1197	56/18723	0.00864021	0.036002	0.0238993	LRRTM2/CD63/OPHN1/USP46/SFRP4/NECAB2/DKK1/VEGFA/HPCA	9
BP	GO:0032608	interferon-beta production	9/1197	56/18723	0.00864021	0.036002	0.0238993	PYCARD/RELB/TLR2/IRF1/LILRB1/NMI/IRF7/OAS1/OAS2	9
BP	GO:0032648	regulation of interferon-beta production	9/1197	56/18723	0.00864021	0.036002	0.0238993	PYCARD/RELB/TLR2/IRF1/LILRB1/NMI/IRF7/OAS1/OAS2	9
BP	GO:0071385	cellular response to glucocorticoid stimulus	9/1197	56/18723	0.00864021	0.036002	0.0238993	ANXA1/ICAM1/SSTR2/HEY1/SERPINF1/ZFP36/STC1/ASS1/MSTN	9
BP	GO:0045862	positive regulation of proteolysis	36/1197	372/18723	0.0086752	0.0360632	0.0239399	MAPT/PYCARD/PLK3/RNF144A/SLC1A1/GRN/CTSD/GSK3B/CASP1/S100A8/RCN3/S100A9/CLEC7A/TNFRSF1B/PCOLCE/LAPTM5/CTSC/FN1/LYN/HIP1R/F3/MYH9/CYFIP2/TREM2/FAS/MMP14/LGALS9/FBLN1/ADAM8/CAV1/CLU/NUPR1/GRIN1/SPON1/IL1B/CCK	36
BP	GO:0008652	cellular amino acid biosynthetic process	11/1197	76/18723	0.00868115	0.0360632	0.0239399	SEPHS1/GLUD1/GAD1/DPYD/ABAT/PLOD3/SERINC5/CBS/PSAT1/ASS1/PLOD2	11
BP	GO:0043536	positive regulation of blood vessel endothelial cell migration	11/1197	76/18723	0.00868115	0.0360632	0.0239399	AKT3/HSPB1/ANXA1/TGFB1/HMOX1/SRPX2/TMSB4X/THBS1/NRP1/VEGFA/PTGS2	11
BP	GO:0086001	cardiac muscle cell action potential	11/1197	76/18723	0.00868115	0.0360632	0.0239399	FGF12/KCNIP2/SCN3B/FGF13/SCN1A/FLNA/KCNE4/CAV1/ANK3/KCNN2/ATP1A2	11
BP	GO:0042093	T-helper cell differentiation	10/1197	66/18723	0.00879436	0.0364783	0.0242155	ANXA1/RELB/IL4R/BATF/HLA-DRA/CD86/PRKCZ/IL18/IL6/GPR183	10
BP	GO:0050918	positive chemotaxis	10/1197	66/18723	0.00879436	0.0364783	0.0242155	LGALS3/CCL5/F3/GPNMB/NTRK3/CDH13/NRP1/CXCL10/VEGFA/ANGPT2	10
BP	GO:0007173	epidermal growth factor receptor signaling pathway	14/1197	108/18723	0.00886048	0.0366696	0.0243424	PLAUR/MVP/IQGAP1/NCF1/TGFB1/SHC1/HIP1R/RHBDF2/REPS2/SHC3/EFEMP1/CDH13/MMP9/ADORA1	14
BP	GO:0098659	inorganic cation import across plasma membrane	14/1197	108/18723	0.00886048	0.0366696	0.0243424	SLC39A6/SLC9A6/TRPV2/HFE/SLC39A4/SLC8A2/SLC39A8/KCNJ9/KCNJ10/SLC6A1/KCNJ4/CNGA3/KCNJ16/ATP1A2	14
BP	GO:0099587	inorganic ion import across plasma membrane	14/1197	108/18723	0.00886048	0.0366696	0.0243424	SLC39A6/SLC9A6/TRPV2/HFE/SLC39A4/SLC8A2/SLC39A8/KCNJ9/KCNJ10/SLC6A1/KCNJ4/CNGA3/KCNJ16/ATP1A2	14
BP	GO:0001916	positive regulation of T cell mediated cytotoxicity	6/1197	29/18723	0.00898714	0.0371378	0.0246533	HLA-F/HLA-E/HLA-DRA/HLA-B/HLA-A/PTPRC	6
BP	GO:0002862	negative regulation of inflammatory response to antigenic stimulus	6/1197	29/18723	0.00898714	0.0371378	0.0246533	FCGR2B/GPX1/HCK/LYN/RHBDF2/TREM2	6
BP	GO:0006575	cellular modified amino acid metabolic process	21/1197	188/18723	0.0090366	0.0372861	0.0247517	GSTA4/CLIC1/CPQ/GDAP1L1/MGST2/SLC1A1/GPX1/CTSB/GDAP1/PLOD3/SERINC5/OPLAH/PLSCR1/PIPOX/ASS1/FOLR1/PLOD2/MTHFD2/CKB/CTSK/CRYM	21
BP	GO:0060491	regulation of cell projection assembly	21/1197	188/18723	0.0090366	0.0372861	0.0247517	DNM3/PFN2/RAC2/HDAC4/PIK3R1/PPP1R9A/RHOG/GPM6A/NLGN1/ICAM1/P2RX7/MYO10/WAS/KIT/RAP1GAP/CAV1/PALM/NRP1/MSTN/ZMYND10/PPP1R16B	21
BP	GO:0031629	synaptic vesicle fusion to presynaptic active zone membrane	5/1197	21/18723	0.00911233	0.0373184	0.0247732	STXBP1/SNAP25/SYT1/RAB3A/CPLX2	5
BP	GO:0035455	response to interferon-alpha	5/1197	21/18723	0.00911233	0.0373184	0.0247732	IFITM3/IFITM2/BST2/IFITM1/MX2	5
BP	GO:0046641	positive regulation of alpha-beta T cell proliferation	5/1197	21/18723	0.00911233	0.0373184	0.0247732	HLA-E/HLA-A/LGALS9/IL18/PTPRC	5
BP	GO:0046823	negative regulation of nucleocytoplasmic transport	5/1197	21/18723	0.00911233	0.0373184	0.0247732	FERMT1/PKIA/SP100/MDFIC/CABP1	5
BP	GO:0048485	sympathetic nervous system development	5/1197	21/18723	0.00911233	0.0373184	0.0247732	SOX4/ASCL1/SOX11/NRP1/INSM1	5
BP	GO:0070269	pyroptosis	5/1197	21/18723	0.00911233	0.0373184	0.0247732	GSDMD/CASP4/CASP1/TREM2/GZMA	5
BP	GO:0071498	cellular response to fluid shear stress	5/1197	21/18723	0.00911233	0.0373184	0.0247732	MTSS1/SREBF2/ASS1/CA2/PTGS2	5
BP	GO:0072311	glomerular epithelial cell differentiation	5/1197	21/18723	0.00911233	0.0373184	0.0247732	IQGAP1/LAMB2/BASP1/MYO1E/FOXJ1	5
BP	GO:0090026	positive regulation of monocyte chemotaxis	5/1197	21/18723	0.00911233	0.0373184	0.0247732	SERPINE1/CCL5/CCR1/AIF1/CXCL10	5
BP	GO:0099500	vesicle fusion to plasma membrane	5/1197	21/18723	0.00911233	0.0373184	0.0247732	STXBP1/SNAP25/SYT1/RAB3A/CPLX2	5
BP	GO:2001234	negative regulation of apoptotic signaling pathway	24/1197	224/18723	0.00913851	0.0373978	0.0248259	ZMYND11/LGALS3/PLAUR/HSPB1/GPX1/SERPINE1/GSK3B/EYA1/ICAM1/HMOX1/CD74/LMNA/MUC1/CD44/TNFAIP3/YBX3/MAPK8IP2/THBS1/MMP9/FAIM2/NRP1/CLU/PTGS2/IL1B	24
BP	GO:0044070	regulation of anion transport	12/1197	87/18723	0.00918664	0.0375668	0.024938	CEBPB/ABAT/STXBP1/SV2A/SFRP4/ADORA1/STC1/SLC6A1/CA2/IL1B/CCK/ATP1A2	12
BP	GO:0043114	regulation of vascular permeability	8/1197	47/18723	0.00921683	0.0376342	0.0249828	SH3GL2/TGFB1/PDE2A/ADM/TJP2/ABCC8/VEGFA/PLVAP	8
BP	GO:0045581	negative regulation of T cell differentiation	8/1197	47/18723	0.00921683	0.0376342	0.0249828	ANXA1/SOCS1/CD74/IL4R/IRF1/MDK/LILRB4/FOXJ1	8
BP	GO:0050796	regulation of insulin secretion	19/1197	165/18723	0.0092595	0.0377804	0.0250798	HMGCR/TCIRG1/KCNB1/ALOX5/SOX4/GLUD1/PPP3CB/BRSK2/ABAT/CCL5/NEUROD1/CHGA/SNAP25/IL6/GPR27/UCP2/ABCC8/IL1B/VSNL1	19
BP	GO:0030279	negative regulation of ossification	7/1197	38/18723	0.00944158	0.0384146	0.0255008	SRGN/CCR1/LRP4/NOTCH1/MDK/ECM1/DKK1	7
BP	GO:0035886	vascular associated smooth muscle cell differentiation	7/1197	38/18723	0.00944158	0.0384146	0.0255008	EFEMP2/FGF9/ENG/ADM/NOTCH1/KIT/VEGFA	7
BP	GO:0046633	alpha-beta T cell proliferation	7/1197	38/18723	0.00944158	0.0384146	0.0255008	TNFRSF14/HLA-E/IRF1/HLA-A/LGALS9/IL18/PTPRC	7
BP	GO:0043405	regulation of MAP kinase activity	20/1197	177/18723	0.00944987	0.0384146	0.0255008	HMGCR/IQGAP1/PTPN6/TGFB1/CD300A/LYN/BMP2/NPPA/NTRK3/PDGFA/KIT/THBS1/ADAM8/CAV1/DUSP1/SPRY1/DKK1/VEGFA/IL1B/SPRY4	20
BP	GO:0051648	vesicle localization	20/1197	177/18723	0.00944987	0.0384146	0.0255008	CLASP2/MAP2/TCIRG1/SNAP91/KIF3A/KIF5C/NLGN1/WIPI1/MYO1F/BRSK2/AP3B2/MYO1E/KIF1A/PRKCZ/KIF5A/RAB3A/SYN1/DYNC1I1/SYN2/DNM1	20
BP	GO:0007605	sensory perception of sound	18/1197	154/18723	0.00959353	0.0389697	0.0258694	CHD7/PGAP1/GPX1/HEXB/EYA1/SERPINB6/ICAM1/COL1A1/ATP2B2/TUB/SOBP/KIT/LRIG1/CHRNB2/TFAP2A/USH1C/CHRNA9/CRYM	18
BP	GO:0034284	response to monosaccharide	24/1197	225/18723	0.00963	0.039089	0.0259485	HMGCR/LGALS1/CYBA/KCNB1/SARM1/SOX4/ICAM1/PPP3CB/BRSK2/COL6A2/NEUROD1/NAMPT/SERPINF1/TREM2/THBS1/LDHA/SLC2A5/GPR27/UCP2/NKX2-2/ANGPT2/PTGS2/EGR1/VSNL1	24
BP	GO:0035914	skeletal muscle cell differentiation	10/1197	67/18723	0.00976143	0.039564	0.0262639	EPHB1/NR1D2/SOX11/NOTCH1/HLF/NUPR1/MSTN/RBFOX1/EGR1/FOS	10
BP	GO:1903317	regulation of protein maturation	10/1197	67/18723	0.00976143	0.039564	0.0262639	SOX4/SERPINE1/CTSZ/CAST/PRKACB/MYH9/MMP14/THBS1/ADAM8/SPON1	10
BP	GO:0006865	amino acid transport	17/1197	143/18723	0.00988905	0.0396097	0.0262942	SLC1A1/SLC11A1/SLC7A7/ABAT/SERINC5/SLC1A6/SLC38A1/STXBP1/SV2A/SLC1A4/NTRK2/ADORA1/KCNJ10/SLC6A1/CCK/SLC17A7/ATP1A2	17
BP	GO:0030010	establishment of cell polarity	17/1197	143/18723	0.00988905	0.0396097	0.0262942	RUFY3/EPHB1/TCIRG1/GPSM2/FERMT1/MSN/GSK3B/AMOTL2/OPHN1/BRSK2/FGF13/CRB1/MYH9/UST/PRKCZ/SPRY1/FOXJ1	17
BP	GO:0001771	immunological synapse formation	4/1197	14/18723	0.00991684	0.0396097	0.0262942	LGALS3/EPHB1/MSN/PRF1	4
BP	GO:0007638	mechanosensory behavior	4/1197	14/18723	0.00991684	0.0396097	0.0262942	NRXN1/NRXN2/ETV1/CNTNAP2	4
BP	GO:0010771	negative regulation of cell morphogenesis involved in differentiation	4/1197	14/18723	0.00991684	0.0396097	0.0262942	POSTN/GBP1/FBLN1/SPRY4	4
BP	GO:0018158	protein oxidation	4/1197	14/18723	0.00991684	0.0396097	0.0262942	GPX1/LOXL1/LOX/LOXL2	4
BP	GO:0032688	negative regulation of interferon-beta production	4/1197	14/18723	0.00991684	0.0396097	0.0262942	PYCARD/RELB/LILRB1/NMI	4
BP	GO:0033008	positive regulation of mast cell activation involved in immune response	4/1197	14/18723	0.00991684	0.0396097	0.0262942	VAMP8/IL4R/STXBP1/NPPA	4
BP	GO:0043306	positive regulation of mast cell degranulation	4/1197	14/18723	0.00991684	0.0396097	0.0262942	VAMP8/IL4R/STXBP1/NPPA	4
BP	GO:0043374	CD8-positive, alpha-beta T cell differentiation	4/1197	14/18723	0.00991684	0.0396097	0.0262942	SOCS1/IRF1/TOX/LILRB4	4
BP	GO:0045059	positive thymic T cell selection	4/1197	14/18723	0.00991684	0.0396097	0.0262942	CD74/TOX/CD3D/PTPRC	4
BP	GO:0046348	amino sugar catabolic process	4/1197	14/18723	0.00991684	0.0396097	0.0262942	CHI3L1/RENBP/CHI3L2/NPL	4
BP	GO:0048172	regulation of short-term neuronal synaptic plasticity	4/1197	14/18723	0.00991684	0.0396097	0.0262942	GRIK2/SYP/SLC8A2/RAB3A	4
BP	GO:0051764	actin crosslink formation	4/1197	14/18723	0.00991684	0.0396097	0.0262942	MARCKS/FLNA/AIF1/LCP1	4
BP	GO:0051917	regulation of fibrinolysis	4/1197	14/18723	0.00991684	0.0396097	0.0262942	SERPINE1/THBD/FAP/THBS1	4
BP	GO:0060080	inhibitory postsynaptic potential	4/1197	14/18723	0.00991684	0.0396097	0.0262942	ABAT/RIMS2/RIMS1/NLGN3	4
BP	GO:0060841	venous blood vessel development	4/1197	14/18723	0.00991684	0.0396097	0.0262942	ACVR2B/ENG/NOTCH1/VEGFA	4
BP	GO:0061043	regulation of vascular wound healing	4/1197	14/18723	0.00991684	0.0396097	0.0262942	ALOX5/SERPINE1/CXCR4/TNFAIP3	4
BP	GO:0097531	mast cell migration	4/1197	14/18723	0.00991684	0.0396097	0.0262942	RAC2/KIT/CHGA/VEGFA	4
BP	GO:1900025	negative regulation of substrate adhesion-dependent cell spreading	4/1197	14/18723	0.00991684	0.0396097	0.0262942	POSTN/GBP1/FBLN1/SPRY4	4
BP	GO:0035725	sodium ion transmembrane transport	20/1197	178/18723	0.0100271	0.0400208	0.0265671	SCN3A/FXYD5/FXYD6/SLC9A6/FGF12/ASIC1/SCN3B/FGF13/SCN2A/SCN1A/GLRX/SLC24A3/SLC8A2/ASIC4/FGF14/SLC6A1/ANK3/FXYD7/SLC17A7/ATP1A2	20
BP	GO:0070098	chemokine-mediated signaling pathway	12/1197	88/18723	0.0100366	0.0400299	0.0265732	CCL2/GPR17/CXCR4/CCL5/TREM2/CCR1/CCL20/CXCL10/CXCL6/CXCL1/CXCL3/CCL18	12
BP	GO:0060562	epithelial tube morphogenesis	32/1197	325/18723	0.0101079	0.0402851	0.0267426	PTCH1/MTSS1/SOX4/PLXND1/EYA1/MYCN/TGFB1/CTSZ/PBX1/VASP/ENG/CXCR4/PRKACB/DLG5/SDC4/BMP2/SOX11/ADM/LGR5/MMP14/ST14/NOTCH1/MDK/ITGAX/TNC/NRP1/CXCL10/NDRG4/FOLR1/SPRY1/COL4A1/VEGFA	32
BP	GO:0030838	positive regulation of actin filament polymerization	13/1197	99/18723	0.0102857	0.040964	0.0271932	WASF1/FCHSD2/ARPC1B/PYCARD/PFN2/GMFG/ICAM1/VASP/HCK/WAS/HIP1R/WASF3/SCIN	13
BP	GO:0043500	muscle adaptation	15/1197	121/18723	0.0102948	0.0409706	0.0271976	CYBA/AKAP6/HDAC4/TNFRSF1A/HMOX1/HAMP/LMNA/TNFRSF1B/NPPA/NOTCH1/AIF1/CAMK2G/MSTN/IL1B/IGFBP5	15
BP	GO:0002686	negative regulation of leukocyte migration	8/1197	48/18723	0.0104565	0.0415237	0.0275648	PLCB1/EMILIN1/CD300A/CCL2/HMOX1/SLAMF8/ADORA1/DUSP1	8
BP	GO:0002715	regulation of natural killer cell mediated immunity	8/1197	48/18723	0.0104565	0.0415237	0.0275648	HLA-F/HLA-E/VAV1/HLA-B/MICA/LILRB1/HLA-A/LGALS9	8
BP	GO:0090199	regulation of release of cytochrome c from mitochondria	8/1197	48/18723	0.0104565	0.0415237	0.0275648	PLAUR/MLLT11/PYCARD/GPX1/LMNA/MOAP1/MMP9/CLU	8
BP	GO:0030500	regulation of bone mineralization	11/1197	78/18723	0.0105049	0.0416259	0.0276326	ACVR2B/ALOX5/TGFB1/LTF/P2RX7/SRGN/BMP2/CCR1/ECM1/MGP/TFAP2A	11
BP	GO:0043154	negative regulation of cysteine-type endopeptidase activity involved in apoptotic process	11/1197	78/18723	0.0105049	0.0416259	0.0276326	PLAUR/GPX1/RPS6KA1/TNFAIP8/CD44/THBS1/MMP9/BIRC3/VEGFA/PTGS2/CRYAB	11
BP	GO:0090049	regulation of cell migration involved in sprouting angiogenesis	11/1197	78/18723	0.0105049	0.0416259	0.0276326	AKT3/ANXA1/HMOX1/SRPX2/NOTCH1/THBS1/NR2E1/NRP1/MEOX2/VEGFA/PTGS2	11
BP	GO:0017145	stem cell division	6/1197	30/18723	0.0106396	0.0419781	0.0278664	WWTR1/NAP1L2/FZD7/NOTCH1/KIT/EVI2B	6
BP	GO:0031571	mitotic G1 DNA damage checkpoint signaling	6/1197	30/18723	0.0106396	0.0419781	0.0278664	WAC/PLK3/SOX4/MUC1/CDKN1A/CCND1	6
BP	GO:0051491	positive regulation of filopodium assembly	6/1197	30/18723	0.0106396	0.0419781	0.0278664	DNM3/PIK3R1/GPM6A/NLGN1/PALM/NRP1	6
BP	GO:0070168	negative regulation of biomineral tissue development	6/1197	30/18723	0.0106396	0.0419781	0.0278664	TGFB1/SRGN/HEY1/CCR1/NOTCH1/ECM1	6
BP	GO:0070498	interleukin-1-mediated signaling pathway	6/1197	30/18723	0.0106396	0.0419781	0.0278664	PLCB1/IL1R1/IL1RN/IL6/IL1B/EGR1	6
BP	GO:0090314	positive regulation of protein targeting to membrane	6/1197	30/18723	0.0106396	0.0419781	0.0278664	CDK5R1/KCNB1/ITGB2/ITGAM/ANK3/HPCA	6
BP	GO:0042267	natural killer cell mediated cytotoxicity	10/1197	68/18723	0.0108075	0.0425487	0.0282452	PTPN6/HLA-F/HLA-E/VAV1/HLA-B/MICA/LILRB1/HLA-A/LGALS9/IL18	10
BP	GO:0046637	regulation of alpha-beta T cell differentiation	10/1197	68/18723	0.0108075	0.0425487	0.0282452	ANXA1/SOCS1/IL4R/SASH3/HLA-DRA/CD86/LGALS9/LILRB4/PRKCZ/IL18	10
BP	GO:1902305	regulation of sodium ion transmembrane transport	10/1197	68/18723	0.0108075	0.0425487	0.0282452	FXYD5/FXYD6/FGF12/SCN3B/FGF13/GLRX/FGF14/ANK3/FXYD7/ATP1A2	10
BP	GO:0002931	response to ischemia	9/1197	58/18723	0.0108413	0.0425902	0.0282728	P2RX7/TREM2/SLC8A2/NQO1/CAV1/FAIM2/RCAN1/EGR1/CAMK2A	9
BP	GO:0010574	regulation of vascular endothelial growth factor production	9/1197	58/18723	0.0108413	0.0425902	0.0282728	C5AR1/C3/TGFB1/NDRG2/C3AR1/IL6/CYP1B1/PTGS2/IL1B	9
BP	GO:0034340	response to type I interferon	9/1197	58/18723	0.0108413	0.0425902	0.0282728	IFITM3/IFITM2/PTPN6/SP100/IRF7/IFITM1/OAS1/OAS2/MX1	9
BP	GO:0017158	regulation of calcium ion-dependent exocytosis	7/1197	39/18723	0.0108875	0.0426803	0.0283326	KCNB1/SCAMP5/STXBP1/NOTCH1/SYT1/CDK5R2/SYT13	7
BP	GO:0034314	Arp2/3 complex-mediated actin nucleation	7/1197	39/18723	0.0108875	0.0426803	0.0283326	WASF1/FCHSD2/ARPC1B/GMFG/WAS/HIP1R/WASF3	7
BP	GO:0045823	positive regulation of heart contraction	7/1197	39/18723	0.0108875	0.0426803	0.0283326	SLC1A1/SCN3B/NPPA/ADM/CHGA/NMU/ATP1A2	7
BP	GO:0002220	innate immune response activating cell surface receptor signaling pathway	5/1197	22/18723	0.0111836	0.0433463	0.0287747	PAK3/TYROBP/CLEC7A/LYN/LILRA2	5
BP	GO:0002320	lymphoid progenitor cell differentiation	5/1197	22/18723	0.0111836	0.0433463	0.0287747	SOX4/SPI1/BATF/NOTCH1/KIT	5
BP	GO:0007413	axonal fasciculation	5/1197	22/18723	0.0111836	0.0433463	0.0287747	CDK5R1/NCAM2/NDN/CRTAC1/NRP1	5
BP	GO:0032816	positive regulation of natural killer cell activation	5/1197	22/18723	0.0111836	0.0433463	0.0287747	TYROBP/HLA-F/HLA-E/TOX/IL18	5
BP	GO:0034755	iron ion transmembrane transport	5/1197	22/18723	0.0111836	0.0433463	0.0287747	SLC11A1/HFE/HAMP/SLC39A8/TTYH1	5
BP	GO:0045624	positive regulation of T-helper cell differentiation	5/1197	22/18723	0.0111836	0.0433463	0.0287747	ANXA1/IL4R/CD86/PRKCZ/IL18	5
BP	GO:0050860	negative regulation of T cell receptor signaling pathway	5/1197	22/18723	0.0111836	0.0433463	0.0287747	LGALS3/PTPN6/LAPTM5/GBP1/LILRB4	5
BP	GO:0055093	response to hyperoxia	5/1197	22/18723	0.0111836	0.0433463	0.0287747	PDPN/COL1A1/FAS/CDKN1A/CAV1	5
BP	GO:0061042	vascular wound healing	5/1197	22/18723	0.0111836	0.0433463	0.0287747	ALOX5/SERPINE1/CXCR4/TNFAIP3/VEGFA	5
BP	GO:0071404	cellular response to low-density lipoprotein particle stimulus	5/1197	22/18723	0.0111836	0.0433463	0.0287747	ITGB2/FCER1G/HMGCS1/SREBF2/CDH13	5
BP	GO:0072574	hepatocyte proliferation	5/1197	22/18723	0.0111836	0.0433463	0.0287747	CEBPB/RPS6KA1/TNFAIP3/MDK/IL6	5
BP	GO:0072575	epithelial cell proliferation involved in liver morphogenesis	5/1197	22/18723	0.0111836	0.0433463	0.0287747	CEBPB/RPS6KA1/TNFAIP3/MDK/IL6	5
BP	GO:0090280	positive regulation of calcium ion import	5/1197	22/18723	0.0111836	0.0433463	0.0287747	LGALS3/CASK/TRPV2/CCL2/STC1	5
BP	GO:0099563	modification of synaptic structure	5/1197	22/18723	0.0111836	0.0433463	0.0287747	WASF1/MYH10/WASF3/CAMKV/SYNPO	5
BP	GO:0106030	neuron projection fasciculation	5/1197	22/18723	0.0111836	0.0433463	0.0287747	CDK5R1/NCAM2/NDN/CRTAC1/NRP1	5
BP	GO:1900543	negative regulation of purine nucleotide metabolic process	5/1197	22/18723	0.0111836	0.0433463	0.0287747	PID1/HDAC4/FBP1/NUPR1/HPCA	5
BP	GO:0015698	inorganic anion transport	20/1197	180/18723	0.0112662	0.0436358	0.0289668	CLIC1/ABCC3/SLC1A1/SLC11A1/CEBPB/GABRB3/TSPO/LRRC8B/GABRA3/SLC39A8/APOL1/GLRB/SFRP4/SLC1A4/GABRG2/SLC6A1/GABRD/GABRA1/TTYH1/SLC17A7	20
BP	GO:0061351	neural precursor cell proliferation	17/1197	145/18723	0.0112798	0.0436578	0.0289814	EPHB1/C5AR1/ASCL1/CTSZ/FGF13/FLNA/TOX/LYN/TEAD3/SOX5/KIF1A/NOTCH1/MDK/NR2E1/VEGFA/INSM1/SOX10	17
BP	GO:0030111	regulation of Wnt signaling pathway	32/1197	328/18723	0.011464	0.0443394	0.0294339	CXXC4/FERMT1/SOX4/GSK3B/TGFB1/ANKRD6/TLR2/COL1A1/PLEKHA4/ITGA3/BMP2/WWTR1/LGR5/IGFBP2/TNFAIP3/LRP4/IGFBP6/FZD7/SFRP4/NOTCH1/MDK/IGFBP4/MDFIC/APC2/CAV1/CTNND2/SOX2/FOLR1/DKK1/DAAM2/EGR1/SOX10	32
BP	GO:0016055	Wnt signaling pathway	41/1197	444/18723	0.0115201	0.0444632	0.0295161	CXXC4/CELSR3/FERMT1/SOX4/LRP6/GSK3B/AMOTL2/TGFB1/ANKRD6/TLR2/COL1A1/PLEKHA4/ITGA3/VAX2/BMP2/WWTR1/LGR5/RAC3/IGFBP2/TNFAIP3/LRP4/IGFBP6/FZD7/SFRP4/NOTCH1/MDK/IGFBP4/MDFIC/APC2/NDRG2/CAV1/SDC1/CTNND2/SOX2/WNT7B/FOLR1/CCND1/DKK1/DAAM2/EGR1/SOX10	41
BP	GO:0010770	positive regulation of cell morphogenesis involved in differentiation	11/1197	79/18723	0.0115203	0.0444632	0.0295161	SS18L1/PAK3/ARHGEF7/CSPG5/S100A10/FLNA/CUX2/RAC3/PTPRD/MDK/NRP1	11
BP	GO:0050772	positive regulation of axonogenesis	11/1197	79/18723	0.0115203	0.0444632	0.0295161	RUFY3/MAPT/DSCAM/PLXND1/TRPV2/FN1/L1CAM/NTRK2/NRP1/VEGFA/NEFL	11
BP	GO:0060070	canonical Wnt signaling pathway	30/1197	303/18723	0.0115893	0.044674	0.029656	FERMT1/SOX4/LRP6/GSK3B/TGFB1/ANKRD6/COL1A1/PLEKHA4/BMP2/WWTR1/LGR5/IGFBP2/LRP4/IGFBP6/FZD7/SFRP4/NOTCH1/MDK/IGFBP4/APC2/CAV1/SDC1/CTNND2/SOX2/WNT7B/FOLR1/DKK1/DAAM2/EGR1/SOX10	30
BP	GO:1990845	adaptive thermogenesis	18/1197	157/18723	0.0115912	0.044674	0.029656	ACVR2B/CEBPB/THRA/TRPV2/G0S2/IL4R/CXCR4/FABP5/NOVA1/GADD45G/NOTCH1/PLCL1/IL18/TSHR/CAV1/UCP2/VEGFA/SLN	18
BP	GO:0008277	regulation of G protein-coupled receptor signaling pathway	16/1197	134/18723	0.0116173	0.044712	0.0296812	PLCB1/GNG4/C3/STMN1/TMOD2/CCL5/TUB/SYP/ADM/PLEK/CHGA/GPR27/RGS1/NECAB2/CAMK2A/DNM1	16
BP	GO:0032147	activation of protein kinase activity	16/1197	134/18723	0.0116173	0.044712	0.0296812	CHI3L1/CDK5R1/SLC1A1/SLC11A1/ANG/CD300A/SOCS1/CCL5/FGF13/CD86/NTRK3/PRKCZ/IL18/TOM1L1/AGAP2/VEGFA	16
BP	GO:0030225	macrophage differentiation	8/1197	49/18723	0.0118154	0.0453473	0.030103	TGFB1/SPI1/TLR2/CD4/HCLS1/LIF/MMP9/VEGFA	8
BP	GO:0048168	regulation of neuronal synaptic plasticity	8/1197	49/18723	0.0118154	0.0453473	0.030103	GRIK2/JPH3/SYP/SLC8A2/KIT/KCNJ10/RAB3A/CAMK2A	8
BP	GO:0070169	positive regulation of biomineral tissue development	8/1197	49/18723	0.0118154	0.0453473	0.030103	ACVR2B/ALOX5/CEBPB/TGFB1/LTF/P2RX7/BMP2/TFAP2A	8
BP	GO:0086009	membrane repolarization	8/1197	49/18723	0.0118154	0.0453473	0.030103	AKAP6/KCNIP2/FLNA/NPPA/KCNE4/CAV1/KCNN2/ATP1A2	8
BP	GO:0035304	regulation of protein dephosphorylation	12/1197	90/18723	0.0119182	0.0456206	0.0302844	LGALS3/DUSP26/GSK3B/LILRB2/TGFB1/CD300A/CD33/PPP1R15A/ADORA1/PTPRC/RCAN1/PPP1R16B	12
BP	GO:0042475	odontogenesis of dentin-containing tooth	12/1197	90/18723	0.0119182	0.0456206	0.0302844	TCIRG1/SMPD3/SERPINE1/PDGFRA/CSF3R/GNAO1/BMP2/ADM/LRP4/TNFRSF11B/TNC/CA2	12
BP	GO:0015807	L-amino acid transport	10/1197	69/18723	0.0119364	0.0456206	0.0302844	SLC1A1/SLC11A1/SLC7A7/SERINC5/SLC1A6/SLC38A1/SLC1A4/KCNJ10/SLC17A7/ATP1A2	10
BP	GO:0034605	cellular response to heat	10/1197	69/18723	0.0119364	0.0456206	0.0302844	MAPT/GSK3B/HMOX1/HSPA6/LYN/CDKN1A/THBS1/STAC/CXCL10/PTGS2	10
BP	GO:0045669	positive regulation of osteoblast differentiation	10/1197	69/18723	0.0119364	0.0456206	0.0302844	CLIC1/ACVR2B/CEBPB/LTF/BMP2/SOX11/WWTR1/IFITM1/IL6/WNT7B	10
BP	GO:1904377	positive regulation of protein localization to cell periphery	10/1197	69/18723	0.0119364	0.0456206	0.0302844	LGALS3/GPSM2/PIK3R1/RHOG/ITGA3/CLIP3/TREM2/GNAI1/CACNG2/STAC	10
BP	GO:0048640	negative regulation of developmental growth	14/1197	112/18723	0.0120466	0.0460096	0.0305427	MAP2/CDK5R1/TNR/PTCH1/SPAG9/GDF15/ARHGAP4/FGF13/SPP1/KCNK2/CDKN1A/SEMA6B/NRP1/MSTN	14
BP	GO:0001836	release of cytochrome c from mitochondria	9/1197	59/18723	0.0120877	0.0461348	0.0306257	PLAUR/MLLT11/PYCARD/GPX1/LMNA/MOAP1/MMP9/CLU/CCK	9
BP	GO:0198738	cell-cell signaling by wnt	41/1197	446/18723	0.0123577	0.0471327	0.0312882	CXXC4/CELSR3/FERMT1/SOX4/LRP6/GSK3B/AMOTL2/TGFB1/ANKRD6/TLR2/COL1A1/PLEKHA4/ITGA3/VAX2/BMP2/WWTR1/LGR5/RAC3/IGFBP2/TNFAIP3/LRP4/IGFBP6/FZD7/SFRP4/NOTCH1/MDK/IGFBP4/MDFIC/APC2/NDRG2/CAV1/SDC1/CTNND2/SOX2/WNT7B/FOLR1/CCND1/DKK1/DAAM2/EGR1/SOX10	41
BP	GO:0002714	positive regulation of B cell mediated immunity	7/1197	40/18723	0.0124875	0.0473327	0.031421	TNFSF13/C3/CLCF1/TGFB1/HLA-E/TREM2/PTPRC	7
BP	GO:0002891	positive regulation of immunoglobulin mediated immune response	7/1197	40/18723	0.0124875	0.0473327	0.031421	TNFSF13/C3/CLCF1/TGFB1/HLA-E/TREM2/PTPRC	7
BP	GO:0010863	positive regulation of phospholipase C activity	7/1197	40/18723	0.0124875	0.0473327	0.031421	C5AR1/ANG/PDGFRA/GNA15/CD86/KIT/ADCYAP1R1	7
BP	GO:0030501	positive regulation of bone mineralization	7/1197	40/18723	0.0124875	0.0473327	0.031421	ACVR2B/ALOX5/TGFB1/LTF/P2RX7/BMP2/TFAP2A	7
BP	GO:1904994	regulation of leukocyte adhesion to vascular endothelial cell	7/1197	40/18723	0.0124875	0.0473327	0.031421	ITGB2/ALOX5/FUT9/ICAM1/CHST2/MDK/IL6	7
BP	GO:0008045	motor neuron axon guidance	6/1197	31/18723	0.0124963	0.0473327	0.031421	ALCAM/SLIT1/RAC2/KIF5C/RHOG/NRP1	6
BP	GO:0031114	regulation of microtubule depolymerization	6/1197	31/18723	0.0124963	0.0473327	0.031421	CAMSAP2/CLASP2/SPAST/FGF13/STMN2/APC2	6
BP	GO:0033238	regulation of cellular amine metabolic process	6/1197	31/18723	0.0124963	0.0473327	0.031421	ITGB2/SLC7A7/ABAT/ITGAM/MAOB/CHRNB2	6
BP	GO:0044819	mitotic G1/S transition checkpoint signaling	6/1197	31/18723	0.0124963	0.0473327	0.031421	WAC/PLK3/SOX4/MUC1/CDKN1A/CCND1	6
BP	GO:0110150	negative regulation of biomineralization	6/1197	31/18723	0.0124963	0.0473327	0.031421	TGFB1/SRGN/HEY1/CCR1/NOTCH1/ECM1	6
BP	GO:0030178	negative regulation of Wnt signaling pathway	19/1197	170/18723	0.0125187	0.0473848	0.0314555	CXXC4/FERMT1/GSK3B/ANKRD6/BMP2/WWTR1/IGFBP2/LRP4/IGFBP6/SFRP4/NOTCH1/MDK/IGFBP4/APC2/CAV1/SOX2/DKK1/EGR1/SOX10	19
BP	GO:0021766	hippocampus development	11/1197	80/18723	0.0126089	0.0476605	0.0316386	CDK5R1/ATAT1/GSK3B/BCAN/FGF13/NEUROD1/MDK/NR2E1/SEMA6B/CDK5R2/NEFL	11
BP	GO:0048145	regulation of fibroblast proliferation	11/1197	80/18723	0.0126089	0.0476605	0.0316386	ANXA2/ZMIZ1/CD300A/CD74/PDGFRA/FN1/CDKN1A/S100A6/PDGFA/FOSL2/NUPR1	11
BP	GO:0010752	regulation of cGMP-mediated signaling	4/1197	15/18723	0.0128494	0.0482051	0.0320001	RUNDC3A/PDE2A/NPPA/THBS1	4
BP	GO:0010763	positive regulation of fibroblast migration	4/1197	15/18723	0.0128494	0.0482051	0.0320001	PAK3/ARHGEF7/TGFB1/THBS1	4
BP	GO:0021542	dentate gyrus development	4/1197	15/18723	0.0128494	0.0482051	0.0320001	ATAT1/NEUROD1/MDK/NR2E1	4
BP	GO:0023035	CD40 signaling pathway	4/1197	15/18723	0.0128494	0.0482051	0.0320001	ITGA5/CD86/TREM2/TNFAIP3	4
BP	GO:0048569	post-embryonic animal organ development	4/1197	15/18723	0.0128494	0.0482051	0.0320001	MYO1E/EFEMP1/LDHA/VEGFA	4
BP	GO:0048712	negative regulation of astrocyte differentiation	4/1197	15/18723	0.0128494	0.0482051	0.0320001	MYCN/TREM2/NTRK3/NR2E1	4
BP	GO:0051938	L-glutamate import	4/1197	15/18723	0.0128494	0.0482051	0.0320001	SLC1A1/SLC1A6/KCNJ10/ATP1A2	4
BP	GO:0070831	basement membrane assembly	4/1197	15/18723	0.0128494	0.0482051	0.0320001	CLASP2/LAMB2/PLOD3/LAMB1	4
BP	GO:0072044	collecting duct development	4/1197	15/18723	0.0128494	0.0482051	0.0320001	PTCH1/DLG5/NOTCH1/WNT7B	4
BP	GO:0098712	L-glutamate import across plasma membrane	4/1197	15/18723	0.0128494	0.0482051	0.0320001	SLC1A1/SLC1A6/KCNJ10/ATP1A2	4
BP	GO:1901741	positive regulation of myoblast fusion	4/1197	15/18723	0.0128494	0.0482051	0.0320001	EHD2/GDF15/IL4R/CD53	4
BP	GO:0051492	regulation of stress fiber assembly	12/1197	91/18723	0.012955	0.048568	0.032241	CLASP2/PPM1E/PFN2/PIK3R1/PPP1R9A/STMN1/S100A10/WAS/SDC4/GPR65/NRP1/TAC1	12
BP	GO:0010876	lipid localization	41/1197	448/18723	0.0132447	0.0496204	0.0329396	ANXA2/NPC2/PLA2G5/PTCH1/ABCC3/PDZD8/ANXA1/LRP6/C3/HEXB/TSPO/PLTP/ATP9A/SREBF2/XKR8/ATP8A1/P2RX7/MSR1/OSBPL3/PLSCR1/SPP1/FABP5/PLIN3/PLA2G2A/SLC27A3/PLIN2/TREM2/KCNN4/APOL1/AQP9/THBS1/C1QTNF1/IL6/CAV1/SERPINA5/CLU/B4GALNT1/APOC1/SLCO1A2/IL1B/TAC1	41
BP	GO:0007632	visual behavior	8/1197	50/18723	0.0132998	0.0496575	0.0329642	HMGCR/KIT/CHRNB2/NDRG4/ABCC8/GRIN1/CCK/ATP1A2	8
BP	GO:0045058	T cell selection	8/1197	50/18723	0.0132998	0.0496575	0.0329642	CD74/CTSL/CD4/BATF/TOX/CD3D/IL6/PTPRC	8
BP	GO:0060337	type I interferon signaling pathway	8/1197	50/18723	0.0132998	0.0496575	0.0329642	IFITM3/IFITM2/PTPN6/SP100/IRF7/IFITM1/OAS1/OAS2	8
BP	GO:0099054	presynapse assembly	8/1197	50/18723	0.0132998	0.0496575	0.0329642	CBLN1/NLGN1/SLITRK5/BSN/LRP4/PTPRD/NTRK3/NLGN3	8
BP	GO:0110151	positive regulation of biomineralization	8/1197	50/18723	0.0132998	0.0496575	0.0329642	ACVR2B/ALOX5/CEBPB/TGFB1/LTF/P2RX7/BMP2/TFAP2A	8
BP	GO:0042306	regulation of protein import into nucleus	9/1197	60/18723	0.0134379	0.0501389	0.0332838	FERMT1/PIK3R1/PKIA/TGFB1/HCLS1/FLNA/MDFIC/CABP1/PTGS2	9
BP	GO:0051604	protein maturation	29/1197	294/18723	0.0135281	0.0502644	0.0333671	MMP16/PYCARD/PTCH1/CASP4/SOX4/C1R/SERPINE1/C1RL/PCSK2/CASP1/CTSZ/PLAU/CTSL/SERPINH1/CAST/PRKACB/SRGN/BACE2/F3/MYH9/CYFIP2/MMP14/HP/THBS1/CTSS/ADAM8/PCSK1N/SPON1/PLAT	29
BP	GO:0006929	substrate-dependent cell migration	5/1197	23/18723	0.0135538	0.0502644	0.0333671	OPHN1/FN1/ADAM8/PTPRC/NRP1	5
BP	GO:0045662	negative regulation of myoblast differentiation	5/1197	23/18723	0.0135538	0.0502644	0.0333671	TGFB1/NOTCH1/IL18/CXCL10/MSTN	5
BP	GO:0045980	negative regulation of nucleotide metabolic process	5/1197	23/18723	0.0135538	0.0502644	0.0333671	PID1/HDAC4/FBP1/NUPR1/HPCA	5
BP	GO:0050765	negative regulation of phagocytosis	5/1197	23/18723	0.0135538	0.0502644	0.0333671	FCGR2B/CD300A/TLR2/PLSCR1/CNN2	5
BP	GO:0051882	mitochondrial depolarization	5/1197	23/18723	0.0135538	0.0502644	0.0333671	MLLT11/TSPO/CASP1/DCN/CCK	5
BP	GO:0071636	positive regulation of transforming growth factor beta production	5/1197	23/18723	0.0135538	0.0502644	0.0333671	FERMT1/LUM/LGALS9/THBS1/PTGS2	5
BP	GO:0072576	liver morphogenesis	5/1197	23/18723	0.0135538	0.0502644	0.0333671	CEBPB/RPS6KA1/TNFAIP3/MDK/IL6	5
BP	GO:0072677	eosinophil migration	5/1197	23/18723	0.0135538	0.0502644	0.0333671	LGALS3/CD300A/CCL2/CCL5/ADAM8	5
BP	GO:2000106	regulation of leukocyte apoptotic process	11/1197	81/18723	0.0137738	0.0510458	0.0338859	LGALS3/RAPGEF2/ANXA1/CD74/CCL5/HCLS1/LYN/LILRB1/IRF7/LGALS9/ADAM8	11
BP	GO:0090100	positive regulation of transmembrane receptor protein serine/threonine kinase signaling pathway	14/1197	114/18723	0.0139417	0.0516333	0.0342758	ACVR2B/FERMT1/TGFB1/HFE/GDF15/SLC2A10/ENG/RBPMS/BMP2/SOX11/NOTCH1/THBS1/HIPK2/MSTN	14
BP	GO:1901136	carbohydrate derivative catabolic process	19/1197	172/18723	0.0140525	0.0520084	0.0345248	NUDT11/CHI3L1/UPP1/TYMP/HEXB/GUSB/TGFB1/DPYD/APOBEC3C/CTSL/PDE2A/RENBP/FUCA1/APOBEC3G/CD44/CHI3L2/FBXO17/NPL/PDE8B	19
BP	GO:0060048	cardiac muscle contraction	16/1197	137/18723	0.0141646	0.0523882	0.0347769	HDAC4/FGF12/CXCR4/SCN3B/FGF13/SCN1A/FLNA/NPPA/KCNE4/CHGA/EHD3/ADORA1/STC1/CAV1/KCNN2/ATP1A2	16
BP	GO:0001953	negative regulation of cell-matrix adhesion	7/1197	41/18723	0.01425	0.0524919	0.0348458	CLASP2/CASK/PIK3R1/SERPINE1/MMP14/POSTN/THBS1	7
BP	GO:0032735	positive regulation of interleukin-12 production	7/1197	41/18723	0.01425	0.0524919	0.0348458	PLCB1/TLR2/CLEC7A/LAPTM5/IRF1/MDK/LGALS9	7
BP	GO:0050856	regulation of T cell receptor signaling pathway	7/1197	41/18723	0.01425	0.0524919	0.0348458	LGALS3/PTPN6/CD300A/LAPTM5/KCNN4/GBP1/LILRB4	7
BP	GO:0071470	cellular response to osmotic stress	7/1197	41/18723	0.01425	0.0524919	0.0348458	TSPO/SERPINB6/RELB/SCN2A/MAPK10/YBX3/PTGS2	7
BP	GO:1900026	positive regulation of substrate adhesion-dependent cell spreading	7/1197	41/18723	0.01425	0.0524919	0.0348458	ARHGEF7/CSPG5/S100A10/FLNA/RAC3/MDK/NRP1	7
BP	GO:1903524	positive regulation of blood circulation	7/1197	41/18723	0.01425	0.0524919	0.0348458	SLC1A1/SCN3B/NPPA/ADM/CHGA/NMU/ATP1A2	7
BP	GO:0002228	natural killer cell mediated immunity	10/1197	71/18723	0.0144583	0.0532235	0.0353315	PTPN6/HLA-F/HLA-E/VAV1/HLA-B/MICA/LILRB1/HLA-A/LGALS9/IL18	10
BP	GO:0006026	aminoglycan catabolic process	6/1197	32/18723	0.014569	0.0534877	0.0355069	CHI3L1/GUSB/TGFB1/FUCA1/CD44/CHI3L2	6
BP	GO:0014044	Schwann cell development	6/1197	32/18723	0.014569	0.0534877	0.0355069	ADAM22/LAMB2/ITGB4/NTRK2/NDRG1/FA2H	6
BP	GO:0019228	neuronal action potential	6/1197	32/18723	0.014569	0.0534877	0.0355069	SCN3A/KCND2/FGF12/SCN2A/SCN1A/ANK3	6
BP	GO:0035767	endothelial cell chemotaxis	6/1197	32/18723	0.014569	0.0534877	0.0355069	HSPB1/TMSB4X/NOTCH1/THBS1/NRP1/VEGFA	6
BP	GO:0003007	heart morphogenesis	25/1197	246/18723	0.0148205	0.0543748	0.0360958	CHD7/PTCH1/SOX4/PLXND1/ZMIZ1/EYA1/TMEM100/TGFB1/ENG/COL5A1/HEY1/FLNA/DHRS3/BMP2/SOX11/NOTCH1/ZFPM2/NRP1/ADAMTS1/NDRG4/FOLR1/OLFM1/SPRY1/DKK1/VEGFA	25
BP	GO:0051099	positive regulation of binding	19/1197	173/18723	0.0148729	0.0545308	0.0361993	ANXA2/ADD2/PLAUR/RAPGEF2/PLXND1/GSK3B/TGFB1/STMN1/HFE/S100A10/NEUROD1/HIP1R/BMP2/PLCL1/HIPK2/MMP9/CAV1/NRP1/SPON1	19
BP	GO:0060997	dendritic spine morphogenesis	9/1197	61/18723	0.0148966	0.0545432	0.0362075	CDK5R1/EPHB1/PAK3/DNM3/PPP1R9A/NLGN1/CUX2/KIF1A/CTNND2	9
BP	GO:0071384	cellular response to corticosteroid stimulus	9/1197	61/18723	0.0148966	0.0545432	0.0362075	ANXA1/ICAM1/SSTR2/HEY1/SERPINF1/ZFP36/STC1/ASS1/MSTN	9
BP	GO:0045661	regulation of myoblast differentiation	8/1197	51/18723	0.014916	0.0545432	0.0362075	PLCB1/TGFB1/XKR8/NOTCH1/IGFBP3/IL18/CXCL10/MSTN	8
BP	GO:0048013	ephrin receptor signaling pathway	8/1197	51/18723	0.014916	0.0545432	0.0362075	CDK5R1/EPHB1/PAK3/ARHGEF7/LYN/NTRK3/MMP9/EFNB3	8
BP	GO:0015850	organic hydroxy compound transport	28/1197	284/18723	0.0151308	0.0552919	0.0367045	ANXA2/NPC2/PTCH1/KCNB1/ABCC3/LRP6/TSPO/PLTP/SREBF2/ABAT/MSR1/OSBPL3/SPP1/LILRB1/TREM2/MAOB/AQP9/CHGA/CHRNB2/C1QTNF1/CAV1/SYT1/RAB3A/CLU/SYT13/APOC1/SLCO1A2/TAC1	28
BP	GO:0060993	kidney morphogenesis	12/1197	93/18723	0.0152339	0.0556317	0.0369301	PTCH1/SOX4/EYA1/PBX1/BASP1/BMP2/LIF/WWTR1/ERBB4/WNT7B/VEGFA/FOXJ1	12
BP	GO:0030330	DNA damage response, signal transduction by p53 class mediator	10/1197	72/18723	0.0158589	0.0578403	0.0383963	PLK3/SOX4/SP100/CD74/BATF/MUC1/CD44/CDKN1A/HIPK2/NDRG1	10
BP	GO:0048568	embryonic organ development	39/1197	427/18723	0.0158598	0.0578403	0.0383963	MMP16/CHD7/PTCH1/KMT2A/CEBPB/RARRES2/EYA1/MYCN/TGFB1/PBX1/PDGFRA/SOCS3/ENG/VAX2/HEY1/NEUROD1/TEAD3/LIF/SOX11/SOBP/ADM/MMP14/ST14/NOTCH1/PDGFA/KIT/LRIG1/EFEMP1/HIPK2/JUNB/MAFB/ZFPM2/TFAP2A/NDRG4/WNT7B/FOLR1/VEGFA/USH1C/CHRNA9	39
BP	GO:0048511	rhythmic process	29/1197	298/18723	0.0160167	0.057955	0.0384724	CDK5R1/KCND2/MAPK8/PHLPP1/KMT2A/NLGN1/GSK3B/RELB/PDGFRA/BHLHE40/NR1D2/HEBP1/PTX3/NAMPT/MAPK10/SERPINF1/MDK/CHRNB2/HLF/NTRK2/ADORA1/ADAMTS1/ID4/ASS1/BHLHE41/MSTN/NMU/MMP7/EGR1	29
BP	GO:0033559	unsaturated fatty acid metabolic process	14/1197	116/18723	0.0160589	0.057955	0.0384724	ALOX5/ANXA1/GPX1/TNFRSF1A/CD74/FABP5/TBXAS1/PTGS1/FADS2/SCD5/CBR1/CYP1B1/PTGS2/IL1B	14
BP	GO:0030890	positive regulation of B cell proliferation	7/1197	42/18723	0.0161831	0.057955	0.0384724	CLCF1/CD74/SASH3/CDKN1A/CHRNB2/PTPRC/GPR183	7
BP	GO:1900274	regulation of phospholipase C activity	7/1197	42/18723	0.0161831	0.057955	0.0384724	C5AR1/ANG/PDGFRA/GNA15/CD86/KIT/ADCYAP1R1	7
BP	GO:1902895	positive regulation of pri-miRNA transcription by RNA polymerase II	7/1197	42/18723	0.0161831	0.057955	0.0384724	TGFB1/SREBF2/FOSL1/SPI1/BMP2/EGR1/FOS	7
BP	GO:0098742	cell-cell adhesion via plasma-membrane adhesion molecules	27/1197	273/18723	0.0162132	0.057955	0.0384724	ALCAM/CELSR3/FXYD5/DSCAM/ITGB2/CBLN1/CDHR1/NLGN1/GRID2/TRO/ICAM1/PCDH7/PTPRT/CDH20/CDH10/ITGAM/BMP2/CRB1/CDH18/CLSTN2/PTPRD/L1CAM/MMP24/CDH13/IL1RN/SPARCL1/CADM3	27
BP	GO:0002922	positive regulation of humoral immune response	5/1197	24/18723	0.0162401	0.057955	0.0384724	FCGR2B/C3/TREM2/PTPRC/IL1B	5
BP	GO:0003181	atrioventricular valve morphogenesis	5/1197	24/18723	0.0162401	0.057955	0.0384724	SOX4/HEY1/BMP2/NOTCH1/OLFM1	5
BP	GO:0006213	pyrimidine nucleoside metabolic process	5/1197	24/18723	0.0162401	0.057955	0.0384724	UPP1/TYMP/DPYD/APOBEC3C/APOBEC3G	5
BP	GO:0009219	pyrimidine deoxyribonucleotide metabolic process	5/1197	24/18723	0.0162401	0.057955	0.0384724	UPP1/TBPL1/TYMP/DPYD/DCTD	5
BP	GO:0016048	detection of temperature stimulus	5/1197	24/18723	0.0162401	0.057955	0.0384724	GRIK2/EPHB1/CXCR4/MMP24/ADORA1	5
BP	GO:0016486	peptide hormone processing	5/1197	24/18723	0.0162401	0.057955	0.0384724	PCSK2/CTSZ/CTSL/BACE2/PCSK1N	5
BP	GO:0021801	cerebral cortex radial glia-guided migration	5/1197	24/18723	0.0162401	0.057955	0.0384724	CDK5R1/ZMIZ1/NR2E1/LAMB1/CDK5R2	5
BP	GO:0022030	telencephalon glial cell migration	5/1197	24/18723	0.0162401	0.057955	0.0384724	CDK5R1/ZMIZ1/NR2E1/LAMB1/CDK5R2	5
BP	GO:0031639	plasminogen activation	5/1197	24/18723	0.0162401	0.057955	0.0384724	SERPINE1/CTSZ/PLAU/THBS1/PLAT	5
BP	GO:0032528	microvillus organization	5/1197	24/18723	0.0162401	0.057955	0.0384724	RAP2A/RAPGEF2/FXYD5/RAP1GAP/USH1C	5
BP	GO:0038095	Fc-epsilon receptor signaling pathway	5/1197	24/18723	0.0162401	0.057955	0.0384724	MAPK8/FCER1G/VAV1/LYN/MAPK10	5
BP	GO:0060561	apoptotic process involved in morphogenesis	5/1197	24/18723	0.0162401	0.057955	0.0384724	TNFRSF1A/SPI1/TNFRSF1B/NOTCH1/CRYAB	5
BP	GO:0072010	glomerular epithelium development	5/1197	24/18723	0.0162401	0.057955	0.0384724	IQGAP1/LAMB2/BASP1/MYO1E/FOXJ1	5
BP	GO:0090023	positive regulation of neutrophil chemotaxis	5/1197	24/18723	0.0162401	0.057955	0.0384724	RAC2/C5AR1/CD74/MDK/C3AR1	5
BP	GO:0098743	cell aggregation	5/1197	24/18723	0.0162401	0.057955	0.0384724	MYCN/THRA/LTF/SOX5/MGP	5
BP	GO:1903861	positive regulation of dendrite extension	5/1197	24/18723	0.0162401	0.057955	0.0384724	UNC13A/CXCR4/RIMS2/RIMS1/SYT1	5
BP	GO:2001026	regulation of endothelial cell chemotaxis	5/1197	24/18723	0.0162401	0.057955	0.0384724	HSPB1/TMSB4X/NOTCH1/THBS1/VEGFA	5
BP	GO:0002713	negative regulation of B cell mediated immunity	4/1197	16/18723	0.0162814	0.057955	0.0384724	FCGR2B/PTPN6/SUSD4/FOXJ1	4
BP	GO:0002827	positive regulation of T-helper 1 type immune response	4/1197	16/18723	0.0162814	0.057955	0.0384724	SLC11A1/IL1R1/IL18/IL1B	4
BP	GO:0002890	negative regulation of immunoglobulin mediated immune response	4/1197	16/18723	0.0162814	0.057955	0.0384724	FCGR2B/PTPN6/SUSD4/FOXJ1	4
BP	GO:0003084	positive regulation of systemic arterial blood pressure	4/1197	16/18723	0.0162814	0.057955	0.0384724	CYBA/RARRES2/ADORA1/NMU	4
BP	GO:0006978	DNA damage response, signal transduction by p53 class mediator resulting in transcription of p21 class mediator	4/1197	16/18723	0.0162814	0.057955	0.0384724	SP100/MUC1/CDKN1A/HIPK2	4
BP	GO:0030033	microvillus assembly	4/1197	16/18723	0.0162814	0.057955	0.0384724	RAP2A/RAPGEF2/FXYD5/RAP1GAP	4
BP	GO:0044065	regulation of respiratory system process	4/1197	16/18723	0.0162814	0.057955	0.0384724	NLGN1/NLGN3/ADORA1/ATP1A2	4
BP	GO:0046135	pyrimidine nucleoside catabolic process	4/1197	16/18723	0.0162814	0.057955	0.0384724	UPP1/DPYD/APOBEC3C/APOBEC3G	4
BP	GO:0050965	detection of temperature stimulus involved in sensory perception of pain	4/1197	16/18723	0.0162814	0.057955	0.0384724	EPHB1/CXCR4/MMP24/ADORA1	4
BP	GO:0061684	chaperone-mediated autophagy	4/1197	16/18723	0.0162814	0.057955	0.0384724	PLK3/CTSA/CLU/EEF1A2	4
BP	GO:0071639	positive regulation of monocyte chemotactic protein-1 production	4/1197	16/18723	0.0162814	0.057955	0.0384724	CLEC7A/LGALS9/OAS1/IL1B	4
BP	GO:1901201	regulation of extracellular matrix assembly	4/1197	16/18723	0.0162814	0.057955	0.0384724	CLASP2/TGFB1/EMILIN1/NOTCH1	4
BP	GO:2001044	regulation of integrin-mediated signaling pathway	4/1197	16/18723	0.0162814	0.057955	0.0384724	TIMP1/CD63/SLC2A10/FLNA	4
BP	GO:2001267	regulation of cysteine-type endopeptidase activity involved in apoptotic signaling pathway	4/1197	16/18723	0.0162814	0.057955	0.0384724	PLAUR/FAS/LGALS9/MMP9	4
BP	GO:0000041	transition metal ion transport	13/1197	105/18723	0.0163619	0.0582039	0.0386376	STEAP3/FTL/SLC1A1/SLC39A6/SLC11A1/HFE/LTF/HAMP/SLC39A4/SLC22A17/SLC39A8/CP/TTYH1	13
BP	GO:0048592	eye morphogenesis	17/1197	151/18723	0.0163957	0.0582486	0.0386673	EPHB1/DSCAM/SLC1A1/COL8A2/COL5A1/VAX2/SOX11/CRB1/COL8A1/EFEMP1/HIPK2/NTRK2/COL5A2/TFAP2A/VEGFA/TSPAN12/USH1C	17
BP	GO:0048754	branching morphogenesis of an epithelial tube	17/1197	151/18723	0.0163957	0.0582486	0.0386673	PTCH1/PLXND1/EYA1/MYCN/CTSZ/PBX1/ENG/DLG5/BMP2/MMP14/NOTCH1/MDK/TNC/NRP1/SPRY1/COL4A1/VEGFA	17
BP	GO:0007588	excretion	9/1197	62/18723	0.0164686	0.0583568	0.0387391	SLC22A18/HMOX1/MDK/AQP9/CHRNB2/ADORA1/STC1/EDNRB/TAC1	9
BP	GO:0010573	vascular endothelial growth factor production	9/1197	62/18723	0.0164686	0.0583568	0.0387391	C5AR1/C3/TGFB1/NDRG2/C3AR1/IL6/CYP1B1/PTGS2/IL1B	9
BP	GO:0019933	cAMP-mediated signaling	9/1197	62/18723	0.0164686	0.0583568	0.0387391	RAPGEF2/AKAP6/RAPGEF4/PDE2A/RIMS2/ADM/GNAI1/ADCY2/ADCYAP1R1	9
BP	GO:0060393	regulation of pathway-restricted SMAD protein phosphorylation	9/1197	62/18723	0.0164686	0.0583568	0.0387391	TGFB1/EMILIN1/HFE/GDF15/ENG/RBPMS/BMP2/MSTN/DKK1	9
BP	GO:0061326	renal tubule development	12/1197	94/18723	0.0164813	0.0583643	0.0387441	PTCH1/MTSS1/EYA1/PBX1/BMP2/LIF/WWTR1/LGR5/NOTCH1/WNT7B/COL4A1/VEGFA	12
BP	GO:0002218	activation of innate immune response	8/1197	52/18723	0.01667	0.0588807	0.0390869	PAK3/PYCARD/TYROBP/CLEC7A/HCK/LYN/LILRA2/MNDA	8
BP	GO:0045010	actin nucleation	8/1197	52/18723	0.01667	0.0588807	0.0390869	WASF1/FCHSD2/ARPC1B/GMFG/WAS/HIP1R/WASF3/SCIN	8
BP	GO:0048260	positive regulation of receptor-mediated endocytosis	8/1197	52/18723	0.01667	0.0588807	0.0390869	ANXA2/CD63/C3/SERPINE1/HFE/SFRP4/CLU/VEGFA	8
BP	GO:0071357	cellular response to type I interferon	8/1197	52/18723	0.01667	0.0588807	0.0390869	IFITM3/IFITM2/PTPN6/SP100/IRF7/IFITM1/OAS1/OAS2	8
BP	GO:0070588	calcium ion transmembrane transport	30/1197	312/18723	0.0168647	0.0593925	0.0394266	ANXA2/CYBA/CHD7/AKAP6/ANXA2P2/GPM6A/PTPN6/TRPV2/JPH3/ASIC1/P2RX7/CACNA2D2/ATP2B2/LYN/NPPA/SLC24A3/SLC8A2/FGF14/EHD3/CACNG2/CACNG4/STAC/PTPRC/CXCL10/GRIN1/PLP1/CHRNA9/HPCA/ATP1A2/SLN	30
BP	GO:0002335	mature B cell differentiation	6/1197	33/18723	0.0168689	0.0593925	0.0394266	LGALS1/FCGR2B/SPI1/SLAMF8/IL6/GPR183	6
BP	GO:0046685	response to arsenic-containing substance	6/1197	33/18723	0.0168689	0.0593925	0.0394266	HMOX1/MAPK13/SERPINF1/CDKN1A/TNFRSF11B/NEFL	6
BP	GO:0150117	positive regulation of cell-substrate junction organization	6/1197	33/18723	0.0168689	0.0593925	0.0394266	PIK3R1/IQGAP1/S100A10/SDC4/NRP1/VEGFA	6
BP	GO:1900181	negative regulation of protein localization to nucleus	6/1197	33/18723	0.0168689	0.0593925	0.0394266	FERMT1/PKIA/GSK3B/LILRB4/MDFIC/CABP1	6
BP	GO:0043122	regulation of I-kappaB kinase/NF-kappaB signaling	25/1197	249/18723	0.01701	0.0598507	0.0397308	LGALS1/ZMYND11/S100A4/HSPB1/PYCARD/TNFRSF1A/LTF/CASP1/HMOX1/CD74/LTBR/BST2/CLEC7A/CD4/S100A13/FLNA/TREM2/SECTM1/TNFAIP3/ECM1/TRIM22/LGALS9/LILRB4/BIRC3/IL1B	25
BP	GO:0072676	lymphocyte migration	14/1197	117/18723	0.0172056	0.0605003	0.040162	PYCARD/TNFRSF14/MSN/ICAM1/CCL2/CCL5/AIF1/ECM1/CD99/CCL20/ADAM8/CXCL10/GPR183/CCL18	14
BP	GO:0035924	cellular response to vascular endothelial growth factor stimulus	10/1197	73/18723	0.0173578	0.0609964	0.0404914	HSPB1/CD63/ANXA1/PDGFRA/NOTCH1/MT1G/NRP1/DCN/VEGFA/TSPAN12	10
BP	GO:0030509	BMP signaling pathway	17/1197	152/18723	0.0173997	0.0610658	0.0405374	ACVR2B/SMPD3/TMEM100/TGFB1/HFE/GDF15/SMAD9/ENG/ITGA3/BMP2/SOX11/FSTL1/SFRP4/NOTCH1/HIPK2/CHRDL1/EGR1	17
BP	GO:0051092	positive regulation of NF-kappaB transcription factor activity	17/1197	152/18723	0.0173997	0.0610658	0.0405374	TRIM37/PYCARD/ICAM1/LTF/TLR2/S100A8/S100A9/CLEC7A/TRIM22/LGALS9/PRKCZ/IL18/ADAM8/CAV1/CLU/IL1B/CAMK2A	17
BP	GO:0048839	inner ear development	20/1197	188/18723	0.0174929	0.0613534	0.0407284	CHD7/MYCL/EYA1/MYCN/KCNK3/NEUROD1/SDC4/BMP2/SOBP/KCNK2/LGR5/NOTCH1/NTRK3/LRIG1/MAFB/SOX2/TFAP2A/USH1C/CHRNA9/HPCA	20
BP	GO:0046822	regulation of nucleocytoplasmic transport	13/1197	106/18723	0.0175952	0.061673	0.0409405	FERMT1/PIK3R1/PKIA/GSK3B/TGFB1/SP100/HCLS1/FLNA/MDFIC/MX2/CABP1/PTGS2/IL1B	13
BP	GO:0006970	response to osmotic stress	11/1197	84/18723	0.0177584	0.0621657	0.0412676	PLK3/TSPO/SERPINB6/RELB/SCN2A/MAPK13/MAPK10/YBX3/AQP9/PTGS2/SST	11
BP	GO:0045445	myoblast differentiation	11/1197	84/18723	0.0177584	0.0621657	0.0412676	PLCB1/HMGCR/LGALS1/TGFB1/XKR8/NOTCH1/IGFBP3/IL18/SDC1/CXCL10/MSTN	11
BP	GO:1904589	regulation of protein import	9/1197	63/18723	0.0181586	0.0634454	0.0421171	FERMT1/PIK3R1/PKIA/TGFB1/HCLS1/FLNA/MDFIC/CABP1/PTGS2	9
BP	GO:2000242	negative regulation of reproductive process	9/1197	63/18723	0.0181586	0.0634454	0.0421171	TIMP1/ARHGDIB/PRKACB/LIF/SERPINF1/MYH9/ZFPM2/DUSP1/PLAT	9
BP	GO:2000756	regulation of peptidyl-lysine acetylation	9/1197	63/18723	0.0181586	0.0634454	0.0421171	KAT7/KMT2A/SOX4/SPI1/MUC1/LIF/SETD5/NAP1L2/IL1B	9
BP	GO:0001504	neurotransmitter uptake	7/1197	43/18723	0.0182947	0.0637588	0.0423251	SLC1A6/SLC38A1/SNAP25/KCNJ10/SLC6A1/SYNGR3/ATP1A2	7
BP	GO:0006509	membrane protein ectodomain proteolysis	7/1197	43/18723	0.0182947	0.0637588	0.0423251	TIMP1/TNFRSF1B/BACE2/MYH9/ADAM8/MMP7/IL1B	7
BP	GO:0009268	response to pH	7/1197	43/18723	0.0182947	0.0637588	0.0423251	ASIC1/GPR65/SERPINF1/CTSS/CA2/ABCC8/SST	7
BP	GO:0042088	T-helper 1 type immune response	7/1197	43/18723	0.0182947	0.0637588	0.0423251	ANXA1/SLC11A1/RELB/IL4R/IL1R1/IL18/IL1B	7
BP	GO:0051056	regulation of small GTPase mediated signal transduction	29/1197	302/18723	0.0188584	0.0656817	0.0436016	ARHGEF9/RALGPS1/SIPA1/NET1/ARHGDIB/STMN1/OPHN1/FBP1/SRGAP3/GPR17/ARHGAP12/CYTH4/ARHGAP4/ARHGAP32/ITGA3/VAV1/COL3A1/GPR65/DOCK3/BCR/NOTCH1/RHOD/RAP1GAP/PSD/NRP1/SPRY1/ADCYAP1R1/SPRY4/RIT2	29
BP	GO:0003151	outflow tract morphogenesis	10/1197	74/18723	0.0189586	0.0659054	0.0437501	PLXND1/EYA1/ENG/DHRS3/SOX11/NOTCH1/ZFPM2/NRP1/FOLR1/VEGFA	10
BP	GO:0010822	positive regulation of mitochondrion organization	10/1197	74/18723	0.0189586	0.0659054	0.0437501	PLAUR/MLLT11/PYCARD/MAPK8/GSK3B/MOAP1/HIP1R/TREM2/MMP9/DCN	10
BP	GO:0051881	regulation of mitochondrial membrane potential	10/1197	74/18723	0.0189586	0.0659054	0.0437501	CLIC1/SLC25A36/MAPT/MLLT11/PID1/TSPO/CASP1/DCN/UCP2/CCK	10
BP	GO:0010447	response to acidic pH	5/1197	25/18723	0.0192582	0.0664843	0.0441344	ASIC1/GPR65/SERPINF1/CTSS/SST	5
BP	GO:0031579	membrane raft organization	5/1197	25/18723	0.0192582	0.0664843	0.0441344	ANXA2/S100A10/CAV1/PTPRC/FA2H	5
BP	GO:0031664	regulation of lipopolysaccharide-mediated signaling pathway	5/1197	25/18723	0.0192582	0.0664843	0.0441344	LTF/LY96/LILRA2/TNFAIP3/LY86	5
BP	GO:0042832	defense response to protozoan	5/1197	25/18723	0.0192582	0.0664843	0.0441344	SLC11A1/IL4R/CLEC7A/BATF/GBP2	5
BP	GO:0050951	sensory perception of temperature stimulus	5/1197	25/18723	0.0192582	0.0664843	0.0441344	GRIK2/EPHB1/CXCR4/MMP24/ADORA1	5
BP	GO:0062149	detection of stimulus involved in sensory perception of pain	5/1197	25/18723	0.0192582	0.0664843	0.0441344	EPHB1/CXCR4/SCN1A/MMP24/ADORA1	5
BP	GO:0072012	glomerulus vasculature development	5/1197	25/18723	0.0192582	0.0664843	0.0441344	PDGFRA/NOTCH1/ACTA2/ANGPT2/EGR1	5
BP	GO:0090330	regulation of platelet aggregation	5/1197	25/18723	0.0192582	0.0664843	0.0441344	PDPN/ABAT/LYN/C1QTNF1/IL6	5
BP	GO:0090382	phagosome maturation	5/1197	25/18723	0.0192582	0.0664843	0.0441344	TCIRG1/PLA2G5/RAB32/SLAMF8/RAB20	5
BP	GO:1903901	negative regulation of viral life cycle	5/1197	25/18723	0.0192582	0.0664843	0.0441344	IFITM3/IFITM2/BST2/PTX3/IFITM1	5
BP	GO:2000311	regulation of AMPA receptor activity	5/1197	25/18723	0.0192582	0.0664843	0.0441344	NLGN1/MAPK8IP2/CACNG2/CACNG4/NLGN3	5
BP	GO:0010922	positive regulation of phosphatase activity	6/1197	34/18723	0.0194069	0.0668297	0.0443637	CD300A/CD33/BMP2/PLEK/PPP1R15A/PTPRC	6
BP	GO:0098751	bone cell development	6/1197	34/18723	0.0194069	0.0668297	0.0443637	ANXA2/TYROBP/PTPN6/LTF/LILRB1/KIT	6
BP	GO:1904893	negative regulation of receptor signaling pathway via STAT	6/1197	34/18723	0.0194069	0.0668297	0.0443637	SOCS1/PTPRT/SOCS3/NEUROD1/PTPRD/CAV1	6
BP	GO:2000758	positive regulation of peptidyl-lysine acetylation	6/1197	34/18723	0.0194069	0.0668297	0.0443637	KAT7/SOX4/MUC1/LIF/NAP1L2/IL1B	6
BP	GO:0015849	organic acid transport	29/1197	303/18723	0.0196278	0.067548	0.0448405	PLA2G5/ABCC3/SLC1A1/ANXA1/SLC11A1/SLC7A7/ABAT/SERINC5/SLC1A6/SLC38A1/STXBP1/FABP5/PLA2G2A/SV2A/SLC27A3/PLIN2/SLC1A4/AQP9/THBS1/NTRK2/ADORA1/KCNJ10/FOLR1/SLC6A1/SLCO1A2/IL1B/CCK/SLC17A7/ATP1A2	29
BP	GO:0032886	regulation of microtubule-based process	24/1197	240/18723	0.0199262	0.0685321	0.0454938	CAMSAP2/CLASP2/MAP2/SPAST/CDK5R1/MAPT/TRIM37/ATAT1/ARL3/FSD1/GPSM2/FES/ARHGEF7/GSK3B/STMN1/FGF13/STMN4/CLIP3/GNAI1/STMN2/APC2/PSRC1/TUBB4A/CALY	24
BP	GO:0046530	photoreceptor cell differentiation	9/1197	64/18723	0.0199712	0.0686439	0.045568	DCX/ARL3/DSCAM/CDHR1/CRB1/NOTCH1/NTRK2/VEGFA/USH1C	9
BP	GO:1904950	negative regulation of establishment of protein localization	15/1197	131/18723	0.0202188	0.0689504	0.0457715	HMGCR/MAPT/KCNB1/FERMT1/ANXA1/PKIA/SP100/RHBDF2/CHGA/MDFIC/UCP2/ABCC8/CABP1/IL1B/VSNL1	15
BP	GO:0010934	macrophage cytokine production	4/1197	17/18723	0.020236	0.0689504	0.0457715	TGFB1/CD74/LAPTM5/LILRB1	4
BP	GO:0010935	regulation of macrophage cytokine production	4/1197	17/18723	0.020236	0.0689504	0.0457715	TGFB1/CD74/LAPTM5/LILRB1	4
BP	GO:0036035	osteoclast development	4/1197	17/18723	0.020236	0.0689504	0.0457715	ANXA2/TYROBP/LTF/LILRB1	4
BP	GO:0042772	DNA damage response, signal transduction resulting in transcription	4/1197	17/18723	0.020236	0.0689504	0.0457715	SP100/MUC1/CDKN1A/HIPK2	4
BP	GO:0043117	positive regulation of vascular permeability	4/1197	17/18723	0.020236	0.0689504	0.0457715	TGFB1/PDE2A/TJP2/VEGFA	4
BP	GO:0061450	trophoblast cell migration	4/1197	17/18723	0.020236	0.0689504	0.0457715	TIMP1/ARHGDIB/ITGB4/VEGFA	4
BP	GO:0070206	protein trimerization	4/1197	17/18723	0.020236	0.0689504	0.0457715	ALOX5AP/CD74/COL1A2/ASIC1	4
BP	GO:0072673	lamellipodium morphogenesis	4/1197	17/18723	0.020236	0.0689504	0.0457715	WASF1/PDPN/ARHGEF7/CD44	4
BP	GO:1901550	regulation of endothelial cell development	4/1197	17/18723	0.020236	0.0689504	0.0457715	PLCB1/TNFRSF1A/VEGFA/IL1B	4
BP	GO:1902894	negative regulation of pri-miRNA transcription by RNA polymerase II	4/1197	17/18723	0.020236	0.0689504	0.0457715	HDAC4/TGFB1/NFIB/LILRB4	4
BP	GO:1903140	regulation of establishment of endothelial barrier	4/1197	17/18723	0.020236	0.0689504	0.0457715	PLCB1/TNFRSF1A/VEGFA/IL1B	4
BP	GO:1903541	regulation of exosomal secretion	4/1197	17/18723	0.020236	0.0689504	0.0457715	SMPD3/ATP9A/SDC4/SDC1	4
BP	GO:2000811	negative regulation of anoikis	4/1197	17/18723	0.020236	0.0689504	0.0457715	ITGA5/NOTCH1/NTRK2/CAV1	4
BP	GO:0038061	NIK/NF-kappaB signaling	16/1197	143/18723	0.0205441	0.0699568	0.0464396	CHI3L1/TRIP6/CD14/RELB/SPI1/TLR2/TMSB4X/LAPTM5/CD86/IFI35/NMI/TREM2/LGALS9/IL18/BIRC3/IL1B	16
BP	GO:0002792	negative regulation of peptide secretion	7/1197	44/18723	0.0205924	0.069982	0.0464563	HMGCR/KCNB1/CD74/CHGA/UCP2/ABCC8/VSNL1	7
BP	GO:0046006	regulation of activated T cell proliferation	7/1197	44/18723	0.0205924	0.069982	0.0464563	PYCARD/IGFBP2/LRRC32/LGALS9/LILRB4/IL2RA/IL18	7
BP	GO:0006941	striated muscle contraction	19/1197	179/18723	0.0206131	0.069982	0.0464563	HDAC4/FGF12/CXCR4/SCN3B/FGF13/SCN1A/FLNA/NPPA/MYBPH/KCNE4/CHGA/EHD3/STAC/ADORA1/STC1/CAV1/KCNN2/PGAM2/ATP1A2	19
BP	GO:0035065	regulation of histone acetylation	8/1197	54/18723	0.0206151	0.069982	0.0464563	KAT7/KMT2A/SPI1/MUC1/LIF/SETD5/NAP1L2/IL1B	8
BP	GO:1902743	regulation of lamellipodium organization	8/1197	54/18723	0.0206151	0.069982	0.0464563	PDPN/RAC2/HDAC4/PIK3R1/ARHGEF7/WAS/CD44/MSTN	8
BP	GO:0070252	actin-mediated cell contraction	12/1197	97/18723	0.0206867	0.0701815	0.0465887	PDPN/FGF12/SCN3B/FGF13/SCN1A/FLNA/KCNE4/ADORA1/STC1/CAV1/KCNN2/ATP1A2	12
BP	GO:0002377	immunoglobulin production	22/1197	216/18723	0.0207942	0.0705027	0.046802	FCGR2B/TNFSF13/CLCF1/TGFB1/HLA-DMA/IL4R/SASH3/HLA-E/BATF/HLA-DRA/CD86/HLA-DPB1/HLA-DMB/HLA-DPA1/IL6/IGKC/PTPRC/HLA-DOA/HLA-DQB1/IGLV1-44/HLA-DQA1/IL13RA2	22
BP	GO:0035023	regulation of Rho protein signal transduction	11/1197	86/18723	0.020854	0.0706617	0.0469075	NET1/ARHGDIB/STMN1/OPHN1/GPR17/ITGA3/COL3A1/GPR65/BCR/NRP1/RIT2	11
BP	GO:0051897	positive regulation of protein kinase B signaling	14/1197	120/18723	0.0210212	0.0711408	0.0472256	CHI3L1/GPX1/TGFB1/GDF15/ENG/HCLS1/F3/PDGFA/OSM/THBS1/IL18/C1QTNF1/ADAM8/IGFBP5	14
BP	GO:0071774	response to fibroblast growth factor	14/1197	120/18723	0.0210212	0.0711408	0.0472256	FLRT1/CCL2/FGF9/FGF12/CCL5/COL1A1/CD44/ZFP36/POSTN/THBS1/KCNC1/TNC/SPRY1/SPRY4	14
BP	GO:0010632	regulation of epithelial cell migration	28/1197	292/18723	0.0210949	0.0713462	0.0473619	CLASP2/RRAS/AKT3/HSPB1/PFN2/PATZ1/GRN/ANXA1/TGFB1/SP100/HMOX1/SRPX2/TMSB4X/ITGA3/SERPINF1/NOTCH1/THBS1/NR2E1/MMP9/STC1/NRP1/DCN/GADD45A/MEOX2/VEGFA/ANGPT2/PTGS2/TAC1	28
BP	GO:0045667	regulation of osteoblast differentiation	15/1197	132/18723	0.0215123	0.072713	0.0482692	CLIC1/ACVR2B/TCIRG1/PTCH1/HDAC4/CEBPB/LTF/BMP2/SOX11/WWTR1/IFITM1/NOTCH1/IL6/WNT7B/IGFBP5	15
BP	GO:0001890	placenta development	16/1197	144/18723	0.0217913	0.0736109	0.0488653	CTSB/CEBPB/ANG/FOSL1/SOCS3/HEY1/SPP1/LIF/ADM/ST14/JUNB/STC1/TPPP3/WNT7B/DCN/PTGS2	16
BP	GO:0060389	pathway-restricted SMAD protein phosphorylation	9/1197	65/18723	0.0219108	0.0739237	0.0490729	TGFB1/EMILIN1/HFE/GDF15/ENG/RBPMS/BMP2/MSTN/DKK1	9
BP	GO:0070613	regulation of protein processing	9/1197	65/18723	0.0219108	0.0739237	0.0490729	SERPINE1/CTSZ/CAST/PRKACB/MYH9/MMP14/THBS1/ADAM8/SPON1	9
BP	GO:0043547	positive regulation of GTPase activity	25/1197	255/18723	0.0221514	0.0739312	0.0490779	RABGAP1/RAPGEF2/SIPA1/RHOG/ARHGEF7/GSK3B/NET1/ICAM1/CCL2/GNAO1/S100A10/CCL5/VAV1/ADAP2/GPR65/BCR/NTRK3/RAP1GAP/APC2/CCL20/RGS7/ARAP3/RGS1/FOXJ1/CCL18	25
BP	GO:0001569	branching involved in blood vessel morphogenesis	6/1197	35/18723	0.0221928	0.0739312	0.0490779	PLXND1/ENG/MDK/NRP1/COL4A1/VEGFA	6
BP	GO:0032814	regulation of natural killer cell activation	6/1197	35/18723	0.0221928	0.0739312	0.0490779	TYROBP/HLA-F/HLA-E/MICA/TOX/IL18	6
BP	GO:0046627	negative regulation of insulin receptor signaling pathway	6/1197	35/18723	0.0221928	0.0739312	0.0490779	PID1/SOCS1/SOCS3/PRKCZ/MSTN/IL1B	6
BP	GO:0002524	hypersensitivity	3/1197	10/18723	0.0222762	0.0739312	0.0490779	FCGR2B/C3/HLA-E	3
BP	GO:0010944	negative regulation of transcription by competitive promoter binding	3/1197	10/18723	0.0222762	0.0739312	0.0490779	MUC1/TFAP2A/BHLHE41	3
BP	GO:0021548	pons development	3/1197	10/18723	0.0222762	0.0739312	0.0490779	CDK5R1/ASCL1/CDK5R2	3
BP	GO:0031340	positive regulation of vesicle fusion	3/1197	10/18723	0.0222762	0.0739312	0.0490779	ANXA2/ANXA1/SYT1	3
BP	GO:0032253	dense core granule localization	3/1197	10/18723	0.0222762	0.0739312	0.0490779	MAP2/KIF1A/KIF5A	3
BP	GO:0051918	negative regulation of fibrinolysis	3/1197	10/18723	0.0222762	0.0739312	0.0490779	SERPINE1/THBD/THBS1	3
BP	GO:0060368	regulation of Fc receptor mediated stimulatory signaling pathway	3/1197	10/18723	0.0222762	0.0739312	0.0490779	PLSCR1/LYN/PTPRC	3
BP	GO:0061299	retina vasculature morphogenesis in camera-type eye	3/1197	10/18723	0.0222762	0.0739312	0.0490779	NRP1/CYP1B1/COL4A1	3
BP	GO:0070391	response to lipoteichoic acid	3/1197	10/18723	0.0222762	0.0739312	0.0490779	CD14/TLR2/TREM2	3
BP	GO:0071223	cellular response to lipoteichoic acid	3/1197	10/18723	0.0222762	0.0739312	0.0490779	CD14/TLR2/TREM2	3
BP	GO:0072378	blood coagulation, fibrin clot formation	3/1197	10/18723	0.0222762	0.0739312	0.0490779	FN1/F13A1/FBLN1	3
BP	GO:0090043	regulation of tubulin deacetylation	3/1197	10/18723	0.0222762	0.0739312	0.0490779	MAPT/FRY/BEX4	3
BP	GO:0098885	modification of postsynaptic actin cytoskeleton	3/1197	10/18723	0.0222762	0.0739312	0.0490779	WASF1/MYH10/WASF3	3
BP	GO:0098917	retrograde trans-synaptic signaling	3/1197	10/18723	0.0222762	0.0739312	0.0490779	PLCB1/NLGN1/FABP5	3
BP	GO:0099519	dense core granule cytoskeletal transport	3/1197	10/18723	0.0222762	0.0739312	0.0490779	MAP2/KIF1A/KIF5A	3
BP	GO:1901203	positive regulation of extracellular matrix assembly	3/1197	10/18723	0.0222762	0.0739312	0.0490779	CLASP2/TGFB1/EMILIN1	3
BP	GO:1901950	dense core granule transport	3/1197	10/18723	0.0222762	0.0739312	0.0490779	MAP2/KIF1A/KIF5A	3
BP	GO:1905383	protein localization to presynapse	3/1197	10/18723	0.0222762	0.0739312	0.0490779	HSPB1/KIF5C/KIF5A	3
BP	GO:1905651	regulation of artery morphogenesis	3/1197	10/18723	0.0222762	0.0739312	0.0490779	AKT3/NOTCH1/MDK	3
BP	GO:1905809	negative regulation of synapse organization	3/1197	10/18723	0.0222762	0.0739312	0.0490779	SLIT1/CBLN1/TLR2	3
BP	GO:2000659	regulation of interleukin-1-mediated signaling pathway	3/1197	10/18723	0.0222762	0.0739312	0.0490779	IL1R1/IL1RN/IL6	3
BP	GO:2000674	regulation of type B pancreatic cell apoptotic process	3/1197	10/18723	0.0222762	0.0739312	0.0490779	CAST/NEUROD1/IL6	3
BP	GO:2000726	negative regulation of cardiac muscle cell differentiation	3/1197	10/18723	0.0222762	0.0739312	0.0490779	BMP2/FZD7/DKK1	3
BP	GO:0038127	ERBB signaling pathway	14/1197	121/18723	0.0224247	0.0743342	0.0493454	PLAUR/MVP/IQGAP1/NCF1/TGFB1/SHC1/HIP1R/RHBDF2/REPS2/SHC3/EFEMP1/CDH13/MMP9/ADORA1	14
BP	GO:0043244	regulation of protein-containing complex disassembly	14/1197	121/18723	0.0224247	0.0743342	0.0493454	CAMSAP2/CLASP2/SPAST/CAPG/ADD2/TMOD2/SPTBN2/FGF13/STMN2/PLEK/ADD3/APC2/SCIN/SLN	14
BP	GO:0019915	lipid storage	11/1197	87/18723	0.0225426	0.074539	0.0494814	C3/HEXB/SREBF2/MSR1/PLIN3/PLIN2/TREM2/IL6/CAV1/B4GALNT1/IL1B	11
BP	GO:0150104	transport across blood-brain barrier	11/1197	87/18723	0.0225426	0.074539	0.0494814	ABCC3/SLC1A1/SLC2A10/ATP8A1/SLC38A1/FABP5/SLC24A3/SLC8A2/SLC1A4/SLC6A1/ATP1A2	11
BP	GO:1901606	alpha-amino acid catabolic process	11/1197	87/18723	0.0225426	0.074539	0.0494814	FAH/GLUD1/GAD1/HPD/ASRGL1/CBS/PIPOX/THNSL2/TDO2/GAD2/CRYM	11
BP	GO:2000177	regulation of neural precursor cell proliferation	11/1197	87/18723	0.0225426	0.074539	0.0494814	ASCL1/CTSZ/FLNA/TOX/LYN/NOTCH1/MDK/NR2E1/VEGFA/INSM1/SOX10	11
BP	GO:0001562	response to protozoan	5/1197	26/18723	0.0226221	0.074539	0.0494814	SLC11A1/IL4R/CLEC7A/BATF/GBP2	5
BP	GO:0045672	positive regulation of osteoclast differentiation	5/1197	26/18723	0.0226221	0.074539	0.0494814	TYROBP/TREM2/CCR1/CA2/FOS	5
BP	GO:0045745	positive regulation of G protein-coupled receptor signaling pathway	5/1197	26/18723	0.0226221	0.074539	0.0494814	C3/TMOD2/CHGA/GPR27/NECAB2	5
BP	GO:0050926	regulation of positive chemotaxis	5/1197	26/18723	0.0226221	0.074539	0.0494814	F3/NTRK3/CDH13/VEGFA/ANGPT2	5
BP	GO:0099637	neurotransmitter receptor transport	5/1197	26/18723	0.0226221	0.074539	0.0494814	SLC1A1/MAPK10/CACNG2/CACNG4/SNAP25	5
BP	GO:2000050	regulation of non-canonical Wnt signaling pathway	5/1197	26/18723	0.0226221	0.074539	0.0494814	ANKRD6/PLEKHA4/SFRP4/DKK1/DAAM2	5
BP	GO:0006869	lipid transport	36/1197	398/18723	0.0226491	0.0745832	0.0495107	ANXA2/NPC2/PLA2G5/PTCH1/ABCC3/PDZD8/ANXA1/LRP6/TSPO/PLTP/ATP9A/SREBF2/XKR8/ATP8A1/P2RX7/MSR1/OSBPL3/PLSCR1/SPP1/FABP5/PLA2G2A/SLC27A3/PLIN2/TREM2/KCNN4/APOL1/AQP9/THBS1/C1QTNF1/CAV1/SERPINA5/CLU/APOC1/SLCO1A2/IL1B/TAC1	36
BP	GO:0007249	I-kappaB kinase/NF-kappaB signaling	27/1197	281/18723	0.0226736	0.0746192	0.0495346	LGALS1/ZMYND11/S100A4/HSPB1/PYCARD/TNFRSF1A/RELB/LTF/CASP1/HMOX1/CD74/LTBR/TLR2/BST2/CLEC7A/CD4/S100A13/FLNA/TREM2/SECTM1/TNFAIP3/ECM1/TRIM22/LGALS9/LILRB4/BIRC3/IL1B	27
BP	GO:0003179	heart valve morphogenesis	8/1197	55/18723	0.0228176	0.0749584	0.0497598	SOX4/TGFB1/EMILIN1/HEY1/BMP2/NPPA/NOTCH1/OLFM1	8
BP	GO:0045620	negative regulation of lymphocyte differentiation	8/1197	55/18723	0.0228176	0.0749584	0.0497598	ANXA1/SOCS1/CD74/IL4R/IRF1/MDK/LILRB4/FOXJ1	8
BP	GO:0098900	regulation of action potential	8/1197	55/18723	0.0228176	0.0749584	0.0497598	KCNB1/FGF12/FGF13/FLNA/SLC8A2/CHRNB2/CAV1/TAC1	8
BP	GO:1905952	regulation of lipid localization	19/1197	181/18723	0.0228638	0.0750655	0.0498309	ANXA2/PTCH1/C3/TSPO/PLTP/SREBF2/ATP8A1/MSR1/SPP1/PLIN3/PLIN2/TREM2/THBS1/C1QTNF1/IL6/CAV1/APOC1/IL1B/TAC1	19
CC	GO:0062023	collagen-containing extracellular matrix	111/1236	425/19550	2.22974e-39	1.23974e-36	8.09748e-37	TIMP1/LGALS1/TNR/NCAM1/LGALS3/EFEMP2/S100A4/ANXA2/SERPING1/CASK/SERPINA1/ANXA2P2/ANXA1/CTSB/CBLN1/CD151/LOXL1/CTSD/RARRES2/SERPINE1/TGFBI/LGALS3BP/TGFB1/ANG/EMILIN1/SERPINB6/LAMB2/ICAM1/CTSZ/SERPINB1/GDF15/FGF9/ATRNL1/C1QA/PLOD3/CTSL/COL6A2/COL1A2/SERPINH1/COL8A2/SRPX2/S100A8/S100A9/IGFBP7/S100A10/C1QB/COL1A1/PCOLCE/COL5A1/PLSCR1/FBLN5/CTSC/ANXA5/FN1/BGN/FMOD/COL3A1/COL6A3/LTBP2/SERPINA3/AEBP1/NP…	111
CC	GO:0097060	synaptic membrane	82/1236	384/19550	5.90908e-23	1.64272e-20	1.07296e-20	ADAM22/DGKI/NRXN1/KCND2/GRIA2/GRIK2/CNTN1/LRRTM2/ZC4H2/DNM3/SNAP91/CASK/DGKB/KCNB1/SHANK2/FXYD6/SORCS3/ANXA1/CBLN1/GPM6A/NLGN1/GRIA3/LRRTM4/PDLIM4/GABRB3/GRID2/FOSL1/GRIA4/GABBR1/UNC13A/GABRA3/PDE2A/SRPX2/CSPG5/ITGA3/ATP2B2/CDH10/GABBR2/SCN2A/STXBP1/SYP/RIMS2/HIP1R/CNKSR2/ERBB4/CLSTN2/IGSF9B/RIMS3/LRP4/GLRB/PTPRD/RIMS1/NTRK3/CHRNB2/CACNG2/CACNG4/KCNC1/NLGN3/ERC2/GRIK3/ADORA1/SNAP25/GABRG2/EFNB3/F…	82
CC	GO:0098978	glutamatergic synapse	68/1236	338/19550	8.84383e-18	1.63906e-15	1.07057e-15	PLCB1/ADAM22/TNR/KCND2/EPHB1/ELAVL4/PAK3/LRRTM2/DNM3/PLCB4/DLGAP1/FXYD6/SORCS3/CBLN1/PPP1R9A/GPM6A/NLGN1/GSK3B/LRRTM4/SH3GL2/GRID2/OPHN1/PPP3CB/SPTBN2/BCAN/CSPG5/USP46/ATP2B2/CDH10/SCN2A/SRGN/ACTN1/STXBP1/BSN/FLNA/LYN/CNKSR2/SV2A/MAPK10/ERBB4/CLSTN2/WASF3/CAMKV/PTPRD/BCR/NTRK3/CACNG2/CACNG4/PRKCZ/NLGN3/ERC2/GRIK3/SNAP25/EFNB3/SPARCL1/NPTXR/NRP1/SYT1/NDRG1/CPLX2/GABRD/SYN2/PLAT/SH3GL3/CALY/DNM1/HP…	68
CC	GO:0030139	endocytic vesicle	66/1236	336/19550	9.64878e-17	1.34118e-14	8.76007e-15	GRIA2/CYBA/TCIRG1/PLA2G5/PTCH1/MTSS1/VAMP8/RAPGEF2/RAC2/NCF4/RAB32/SLC11A1/EHD2/GRIA3/NCF1/SH3GL2/STAB1/LTF/GRIA4/CD74/CD163/HLA-F/CTSL/CSF3R/TLR2/NCF2/CD4/UNC93B1/HLA-E/MSR1/WAS/HLA-DRA/MYO1E/STXBP1/HLA-B/RAB20/LYN/HLA-DPB1/FMNL1/MARCO/CD3D/ITGB5/ZYX/HLA-A/HP/VIM/EHD3/CACNG2/CACNG4/HLA-DPA1/CTSS/GNLY/NLGN3/ADAM8/CAMK2G/CAV1/FCGR1A/SYT1/WNT7B/HLA-C/CYBB/FCGR1B/COLEC12/HLA-DQB1/HLA-DQA1/CAMK2A	66
CC	GO:0005604	basement membrane	32/1236	96/19550	1.66828e-15	1.85513e-13	1.2117e-13	TIMP1/EFEMP2/ANXA2/CASK/ANXA2P2/CD151/LOXL1/TGFBI/ANG/LAMB2/FGF9/ATRNL1/COL8A2/COL5A1/FN1/SERPINF1/COL8A1/ITGB4/LAMA2/COL18A1/VWA1/HSPG2/LOXL2/COL4A2/FBLN1/TNC/LAMC1/LAMB1/ADAMTS1/LAMC3/COL15A1/COL4A1	32
CC	GO:0005788	endoplasmic reticulum lumen	60/1236	313/19550	7.85178e-15	6.52854e-13	4.26419e-13	TIMP1/LGALS1/SCG3/PLAUR/SERPING1/SERPINA1/C3/MXRA8/LAMB2/CHGB/CTSZ/GOLM1/PLOD3/COL6A2/COL1A2/SERPINH1/COL8A2/RCN3/IGFBP7/RNASET2/CD4/COL1A1/COL5A1/SPP1/CTSC/FN1/COL3A1/COL6A3/COL8A1/BCHE/COL6A1/APOL1/FSTL1/CP/PDGFA/COL18A1/VWA1/IGFBP4/SDC2/THBS1/IGFBP3/COL5A3/PRSS23/ARSJ/COL5A2/COL4A2/SPARCL1/TNC/IL6/LTBP1/LAMC1/LAMB1/CLU/COL15A1/WNT7B/CHRDL1/COL4A1/SPON1/PTGS2/IGFBP5	60
CC	GO:0034774	secretory granule lumen	61/1236	322/19550	8.21938e-15	6.52854e-13	4.26419e-13	TIMP1/S100A11/CHI3L1/GSDMD/SCG3/ANXA2/NPC2/SERPING1/PYCARD/FTL/SERPINA1/GRN/GMFG/ALOX5/MVP/C3/HEXB/HK3/RNASE2/CTSD/RARRES2/SERPINE1/CTSA/PTPN6/LGALS3BP/MAN2B1/GUSB/TGFB1/LTF/CTSZ/SERPINB1/PYGL/S100A8/TMSB4X/S100A9/RNASET2/CFD/FUCA1/HSPA6/SRGN/LYZ/ACTN1/FABP5/CTSC/PTX3/FN1/SERPINA3/F13A1/PDGFA/ECM1/MNDA/HP/THBS1/ALDOC/CNN2/ISLR/SLPI/CLU/VEGFA/CXCL1/PROS1	61
CC	GO:0060205	cytoplasmic vesicle lumen	61/1236	325/19550	1.27741e-14	8.87798e-13	5.79876e-13	TIMP1/S100A11/CHI3L1/GSDMD/SCG3/ANXA2/NPC2/SERPING1/PYCARD/FTL/SERPINA1/GRN/GMFG/ALOX5/MVP/C3/HEXB/HK3/RNASE2/CTSD/RARRES2/SERPINE1/CTSA/PTPN6/LGALS3BP/MAN2B1/GUSB/TGFB1/LTF/CTSZ/SERPINB1/PYGL/S100A8/TMSB4X/S100A9/RNASET2/CFD/FUCA1/HSPA6/SRGN/LYZ/ACTN1/FABP5/CTSC/PTX3/FN1/SERPINA3/F13A1/PDGFA/ECM1/MNDA/HP/THBS1/ALDOC/CNN2/ISLR/SLPI/CLU/VEGFA/CXCL1/PROS1	61
CC	GO:0031983	vesicle lumen	61/1236	327/19550	1.70783e-14	1.05506e-12	6.89125e-13	TIMP1/S100A11/CHI3L1/GSDMD/SCG3/ANXA2/NPC2/SERPING1/PYCARD/FTL/SERPINA1/GRN/GMFG/ALOX5/MVP/C3/HEXB/HK3/RNASE2/CTSD/RARRES2/SERPINE1/CTSA/PTPN6/LGALS3BP/MAN2B1/GUSB/TGFB1/LTF/CTSZ/SERPINB1/PYGL/S100A8/TMSB4X/S100A9/RNASET2/CFD/FUCA1/HSPA6/SRGN/LYZ/ACTN1/FABP5/CTSC/PTX3/FN1/SERPINA3/F13A1/PDGFA/ECM1/MNDA/HP/THBS1/ALDOC/CNN2/ISLR/SLPI/CLU/VEGFA/CXCL1/PROS1	61
CC	GO:0030667	secretory granule membrane	59/1236	311/19550	2.13525e-14	1.1872e-12	7.75432e-13	LGALS3/SCG3/CYBA/PLAUR/TCIRG1/VAMP8/CD63/TYROBP/ITGB2/FCGR2A/C5AR1/FCER1G/SLC11A1/LAIR1/RHOG/IQGAP1/CD14/LILRB2/CD300A/SERPINB6/PLAU/CD58/PCDH7/CLEC5A/ALDH3B1/SIGLEC9/TLR2/ATP8A1/BST2/TNFRSF1B/AGPAT2/MOXD1/CD53/ITGAM/B4GALT1/FABP5/FPR1/HLA-B/CD33/ANPEP/LILRB3/DOK3/CD44/KIF1A/ITGAX/CD93/SLC2A5/SNAP25/C3AR1/ADAM8/GLIPR1/CAV1/PTPRC/SERPINA5/SYT1/RAB3A/HLA-C/CYBB/OLR1	59
CC	GO:0099572	postsynaptic specialization	63/1236	356/19550	7.93207e-14	3.98685e-12	2.60406e-12	ADAM22/DGKI/CDK5R1/KCND2/ARHGEF9/GRIA2/ADD2/PAK3/LRRTM2/PTCH1/DNM3/PLCB4/SHANK2/DLGAP1/SORCS3/PPP1R9A/NLGN1/LRRTM4/GRID2/GABRA3/ARHGAP32/ATP2B2/CDH10/SRGN/BSN/DLG5/FABP5/LYN/HIP1R/CNKSR2/ERBB4/CLSTN2/SLC8A2/IGSF9B/LRP4/BCR/ADD3/CHRNB2/MAPK8IP2/DNAJC6/CACNG2/CACNG4/PRKCZ/SYNPO/NTRK2/PSD/NLGN3/ADORA1/EFNB3/PALM/CTNND2/SYN1/GRIN1/SPOCK1/CABP1/SYN2/GABRA1/CHRNA9/SH3GL3/CRYAB/CAMK2A/BCAS1/NRGN	63
CC	GO:0045211	postsynaptic membrane	54/1236	277/19550	8.60471e-14	3.98685e-12	2.60406e-12	ADAM22/KCND2/GRIA2/GRIK2/CNTN1/LRRTM2/ZC4H2/DNM3/DGKB/KCNB1/SHANK2/FXYD6/SORCS3/CBLN1/NLGN1/GRIA3/LRRTM4/PDLIM4/GABRB3/GRID2/GRIA4/GABBR1/GABRA3/CSPG5/ATP2B2/CDH10/GABBR2/CNKSR2/ERBB4/CLSTN2/IGSF9B/GLRB/NTRK3/CHRNB2/CACNG2/CACNG4/KCNC1/NLGN3/GRIK3/ADORA1/GABRG2/EFNB3/FAIM2/NRP1/SLC6A1/ANK3/GRIN1/GABRD/GABRA1/CHRNA9/DDN/KCNJ4/RPH3A/NRGN	54
CC	GO:0030666	endocytic vesicle membrane	43/1236	193/19550	2.60598e-13	1.11456e-11	7.27988e-12	GRIA2/CYBA/TCIRG1/PTCH1/VAMP8/RAC2/RAB32/SLC11A1/GRIA3/SH3GL2/STAB1/GRIA4/CD74/CD163/HLA-F/CSF3R/TLR2/CD4/HLA-E/MSR1/HLA-DRA/HLA-B/RAB20/LYN/HLA-DPB1/MARCO/CD3D/HLA-A/CACNG2/CACNG4/HLA-DPA1/CAMK2G/CAV1/FCGR1A/SYT1/WNT7B/HLA-C/CYBB/FCGR1B/COLEC12/HLA-DQB1/HLA-DQA1/CAMK2A	43
CC	GO:0150034	distal axon	55/1236	294/19550	2.99439e-13	1.1892e-11	7.7674e-12	MAP2/RUFY3/CDK5R1/KIF21B/MAPT/ZNF804A/CRMP1/ELAVL4/PTCH1/BLVRB/DSCAM/SHANK2/SLC1A1/APBB2/KIF5C/PPP1R9A/IQGAP1/GPM6A/ANG/OPHN1/TRPV2/GAD1/CTSZ/TMOD2/BRSK2/UNC13A/BASP1/ARHGAP4/ITGA3/FGF13/FLNA/SYP/STMN4/KCNK2/RAC3/SLC8A2/STMN2/L1CAM/NTRK2/KCNC1/ERC2/GRIK3/NDRG2/ADORA1/SNAP25/NRP1/RAB3A/CDK5R2/OLFM1/CPLX2/NMU/GRIN1/SNCB/NEFL/CCK	55
CC	GO:0070820	tertiary granule	39/1236	164/19550	3.71974e-13	1.37878e-11	9.00568e-12	LGALS3/GSDMD/CYBA/TCIRG1/VAMP8/ITGB2/FCER1G/SLC11A1/LAIR1/CTSD/PTPN6/LILRB2/CD300A/SERPINB6/LTF/PLAU/CD58/CLEC5A/CD53/STXBP2/ITGAM/LYZ/FPR1/CD33/PTX3/DOK3/HP/CTSS/ALDOC/CNN2/ITGAX/MMP9/CD93/SNAP25/TNFAIP6/ADAM8/CYBB/CXCL1/OLR1	39
CC	GO:0098984	neuron to neuron synapse	62/1236	361/19550	4.9887e-13	1.73357e-11	1.1323e-11	ADAM22/DGKI/CDK5R1/KCND2/ARHGEF9/GRIA2/ADD2/PAK3/LRRTM2/PTCH1/DNM3/PLCB4/SHANK2/DLGAP1/SLC1A1/SORCS3/PPP1R9A/NLGN1/LRRTM4/SH3GL2/GRID2/RAPGEF4/ARHGAP32/ATP2B2/BSN/DLG5/FABP5/LYN/HIP1R/CNKSR2/ERBB4/CLSTN2/SLC8A2/IGSF9B/LRP4/PTPRD/BCR/ADD3/MAPK8IP2/DNAJC6/CACNG2/CACNG4/PRKCZ/SYNPO/NTRK2/PSD/NLGN3/ADORA1/EFNB3/PALM/CTNND2/SYT1/SYN1/GRIN1/SPOCK1/CABP1/SYN2/SH3GL3/CRYAB/CAMK2A/BCAS1/NRGN	62
CC	GO:0032279	asymmetric synapse	58/1236	335/19550	2.0142e-12	6.58763e-11	4.30279e-11	ADAM22/DGKI/CDK5R1/KCND2/ARHGEF9/GRIA2/ADD2/PAK3/LRRTM2/PTCH1/DNM3/PLCB4/SHANK2/DLGAP1/SLC1A1/SORCS3/PPP1R9A/NLGN1/LRRTM4/GRID2/ARHGAP32/ATP2B2/BSN/DLG5/FABP5/LYN/HIP1R/CNKSR2/ERBB4/CLSTN2/SLC8A2/IGSF9B/LRP4/BCR/ADD3/MAPK8IP2/DNAJC6/CACNG2/CACNG4/PRKCZ/SYNPO/NTRK2/PSD/NLGN3/ADORA1/EFNB3/PALM/CTNND2/SYN1/GRIN1/SPOCK1/CABP1/SYN2/SH3GL3/CRYAB/CAMK2A/BCAS1/NRGN	58
CC	GO:0043197	dendritic spine	40/1236	183/19550	3.38226e-12	1.04474e-10	6.82386e-11	DGKI/CDK5R1/KCND2/GRIA2/MAPT/ZNF804A/DNM3/FCGR2B/SHANK2/SLC1A1/APBA2/PPP1R9A/GPM6A/NLGN1/GRIA3/PDLIM4/GRID2/OPHN1/GRIA4/ARHGAP32/ATP2B2/HIP1R/SLC8A2/SLA/BCR/LAMA2/SYNPO/NTRK2/PSD/ADORA1/PALM/GRIN1/KCNN2/DDN/CRYAB/CAMK2A/HPCA/ATP1A2/RPH3A/NRGN	40
CC	GO:0044309	neuron spine	40/1236	184/19550	4.06324e-12	1.18903e-10	7.7663e-11	DGKI/CDK5R1/KCND2/GRIA2/MAPT/ZNF804A/DNM3/FCGR2B/SHANK2/SLC1A1/APBA2/PPP1R9A/GPM6A/NLGN1/GRIA3/PDLIM4/GRID2/OPHN1/GRIA4/ARHGAP32/ATP2B2/HIP1R/SLC8A2/SLA/BCR/LAMA2/SYNPO/NTRK2/PSD/ADORA1/PALM/GRIN1/KCNN2/DDN/CRYAB/CAMK2A/HPCA/ATP1A2/RPH3A/NRGN	40
CC	GO:0045121	membrane raft	57/1236	335/19550	6.48964e-12	1.71821e-10	1.12227e-10	TNR/KCND2/MAPT/ANXA2/EPHB1/ADD2/CNTN1/PTCH1/PDPN/AKAP6/SLC1A1/ITGB2/LRP6/RGS19/TNFRSF1A/IQGAP1/CD14/EHD2/CTSD/ICAM1/MYOF/HMOX1/SERPINH1/TLR2/BST2/TNFRSF1B/CD4/S100A10/HCK/PLSCR1/ITGAM/LAT2/CD48/LYN/SDC4/LCP2/CLIP3/TREM2/FAS/GNAI1/LRP4/CHRNB2/MS4A4A/PRKCZ/CDH13/CAV1/BIRC3/PTPRC/FAIM2/ADCY2/EDNRB/ADCYAP1R1/OLR1/PLVAP/PTGS2/RIT2/ATP1A2	57
CC	GO:0098857	membrane microdomain	57/1236	335/19550	6.48964e-12	1.71821e-10	1.12227e-10	TNR/KCND2/MAPT/ANXA2/EPHB1/ADD2/CNTN1/PTCH1/PDPN/AKAP6/SLC1A1/ITGB2/LRP6/RGS19/TNFRSF1A/IQGAP1/CD14/EHD2/CTSD/ICAM1/MYOF/HMOX1/SERPINH1/TLR2/BST2/TNFRSF1B/CD4/S100A10/HCK/PLSCR1/ITGAM/LAT2/CD48/LYN/SDC4/LCP2/CLIP3/TREM2/FAS/GNAI1/LRP4/CHRNB2/MS4A4A/PRKCZ/CDH13/CAV1/BIRC3/PTPRC/FAIM2/ADCY2/EDNRB/ADCYAP1R1/OLR1/PLVAP/PTGS2/RIT2/ATP1A2	57
CC	GO:0014069	postsynaptic density	56/1236	330/19550	1.10961e-11	2.80429e-10	1.83165e-10	ADAM22/DGKI/CDK5R1/KCND2/ARHGEF9/GRIA2/ADD2/PAK3/LRRTM2/PTCH1/DNM3/PLCB4/SHANK2/DLGAP1/SORCS3/PPP1R9A/NLGN1/LRRTM4/GRID2/ARHGAP32/ATP2B2/BSN/DLG5/FABP5/LYN/HIP1R/CNKSR2/ERBB4/CLSTN2/SLC8A2/IGSF9B/LRP4/BCR/ADD3/MAPK8IP2/DNAJC6/CACNG2/CACNG4/PRKCZ/SYNPO/NTRK2/PSD/ADORA1/EFNB3/PALM/CTNND2/SYN1/GRIN1/SPOCK1/CABP1/SYN2/SH3GL3/CRYAB/CAMK2A/BCAS1/NRGN	56
CC	GO:0005581	collagen trimer	26/1236	87/19550	1.25821e-11	3.04159e-10	1.98665e-10	EMILIN1/C1QA/COL6A2/COL1A2/COL8A2/C1QB/COL1A1/MSR1/COL5A1/LOX/COL3A1/COL6A3/MARCO/COL8A1/C1QL1/COL6A1/LUM/COL18A1/COL5A3/C1QTNF1/COL5A2/COL4A2/COL15A1/DCN/COL4A1/COLEC12	26
CC	GO:0009897	external side of plasma membrane	65/1236	421/19550	1.85669e-11	4.30134e-10	2.80947e-10	NCAM1/GRIA2/FCGRT/ALCAM/TNFRSF14/FCGR2B/ITGB2/ANXA1/CTSB/FCER1G/CD14/NLGN1/HFE/ICAM1/CD74/PDGFRA/CD163/HLA-F/CSF3R/ENG/CXCR4/CD4/HLA-E/ITGA3/MSR1/SLC38A1/CLEC2B/THBD/ITGAM/B4GALT1/CD33/ANPEP/MICA/CD48/CD86/OSMR/IL13RA1/LILRB1/F3/GFRA1/CD3D/FAS/IL2RG/CNTFR/CCR1/CD248/KIT/CHRNB2/THBS1/IL2RA/IL1R1/CDH13/ITGAX/IGKC/SDC1/PTPRC/ASTN1/CXCL10/SERPINA5/IGLC1/FOLR1/CTSK/IGHG1/IGHM/IL13RA2	65
CC	GO:0042611	MHC protein complex	14/1236	25/19550	3.50099e-11	7.78619e-10	5.08564e-10	HLA-DMA/CD74/HLA-F/HLA-E/HLA-DRA/HLA-B/HLA-DPB1/HLA-DMB/HLA-A/HLA-DPA1/HLA-DOA/HLA-C/HLA-DQB1/HLA-DQA1	14
CC	GO:0005925	focal adhesion	64/1236	418/19550	3.83395e-11	8.19876e-10	5.35512e-10	CLASP2/RRAS/WASF1/CYBA/PLAUR/ARPC1B/TRIP6/HSPB1/ATAT1/FLRT1/ALCAM/CASK/RAC2/FERMT1/ITGB2/FES/MSN/ANXA1/CD151/RHOG/IQGAP1/ARHGEF7/MARCKS/ITGA5/PROCR/ICAM1/MRC2/PLAU/VASP/ENG/PARVB/HCK/ITGA3/ACTN1/FLNA/ANXA5/SDC4/EFS/FLNC/CD44/MYH9/MMP14/ITGB5/ITGB4/SLA/ZYX/PDLIM1/L1CAM/ENAH/CD99/HSPG2/VIM/EHD3/LCP1/FAP/CNN2/CDH13/TNC/CAV1/PTPRC/NRP1/CSRP1/CSRP2/SPRY4	64
CC	GO:0030427	site of polarized growth	38/1236	183/19550	5.93469e-11	1.22211e-09	7.98233e-10	MAP2/RUFY3/CDK5R1/KIF21B/MAPT/ZNF804A/CRMP1/ELAVL4/FRY/PTCH1/DSCAM/SHANK2/APBB2/KIF5C/PPP1R9A/IQGAP1/GPM6A/ANG/TRPV2/CTSZ/TMOD2/BASP1/ARHGAP4/ITGA3/FGF13/HCLS1/FLNA/STMN4/RAC3/STMN2/L1CAM/ERC2/NDRG2/SNAP25/NRP1/CDK5R2/OLFM1/NEFL	38
CC	GO:0030055	cell-substrate junction	64/1236	425/19550	7.87359e-11	1.56347e-09	1.0212e-09	CLASP2/RRAS/WASF1/CYBA/PLAUR/ARPC1B/TRIP6/HSPB1/ATAT1/FLRT1/ALCAM/CASK/RAC2/FERMT1/ITGB2/FES/MSN/ANXA1/CD151/RHOG/IQGAP1/ARHGEF7/MARCKS/ITGA5/PROCR/ICAM1/MRC2/PLAU/VASP/ENG/PARVB/HCK/ITGA3/ACTN1/FLNA/ANXA5/SDC4/EFS/FLNC/CD44/MYH9/MMP14/ITGB5/ITGB4/SLA/ZYX/PDLIM1/L1CAM/ENAH/CD99/HSPG2/VIM/EHD3/LCP1/FAP/CNN2/CDH13/TNC/CAV1/PTPRC/NRP1/CSRP1/CSRP2/SPRY4	64
CC	GO:0042581	specific granule	34/1236	160/19550	3.14584e-10	6.03133e-09	3.93944e-09	CHI3L1/GSDMD/CYBA/PLAUR/VAMP8/ITGB2/LAIR1/CTSD/PTPN6/LTF/CTSZ/PLAU/CLEC5A/ALDH3B1/ATP8A1/TNFRSF1B/AGPAT2/CD53/STXBP2/ITGAM/LYZ/CD33/PTX3/HP/CNN2/CD93/SLC2A5/SNAP25/C3AR1/SLPI/ADAM8/CYBB/CXCL1/OLR1	34
CC	GO:0030426	growth cone	36/1236	177/19550	3.47419e-10	6.43884e-09	4.2056e-09	MAP2/RUFY3/CDK5R1/KIF21B/MAPT/ZNF804A/CRMP1/ELAVL4/PTCH1/DSCAM/SHANK2/APBB2/KIF5C/PPP1R9A/IQGAP1/GPM6A/ANG/TRPV2/CTSZ/TMOD2/BASP1/ARHGAP4/ITGA3/FGF13/FLNA/STMN4/RAC3/STMN2/L1CAM/ERC2/NDRG2/SNAP25/NRP1/CDK5R2/OLFM1/NEFL	36
CC	GO:0042734	presynaptic membrane	32/1236	146/19550	4.53968e-10	8.14213e-09	5.31813e-09	NRXN1/GRIK2/CNTN1/SNAP91/CASK/FXYD6/GPM6A/FOSL1/GABBR1/UNC13A/PDE2A/CDH10/SCN2A/STXBP1/SYP/RIMS2/ERBB4/RIMS3/PTPRD/RIMS1/CHRNB2/KCNC1/ERC2/GRIK3/ADORA1/SNAP25/EFNB3/SNCAIP/SYT1/SLC6A1/GAD2/DNM1	32
CC	GO:0005775	vacuolar lumen	35/1236	174/19550	8.34027e-10	1.44912e-08	9.4651e-09	ANXA2/NPC2/PYCARD/FTL/GRN/CTSB/C3/HEXB/RNASE2/CTSD/CTSA/MAN2B1/GUSB/CD74/CTSL/BCAN/RNASET2/CSPG5/FUCA1/LYZ/FABP5/CTSC/BGN/FMOD/SDC4/SERPINA3/NCAN/LUM/MNDA/HSPG2/SDC2/CTSS/SDC1/DCN/CTSK	35
CC	GO:0031252	cell leading edge	61/1236	422/19550	1.1487e-09	1.93538e-08	1.26412e-08	CLASP2/RUFY3/WASF1/CAPG/S100A11/MAPT/ANXA2/MTSS1/PDPN/KCNB1/RAC2/SLC39A6/FERMT1/APBB2/PPP1R9A/IQGAP1/ARHGEF7/PLXND1/MYH10/PDLIM4/ITGA5/VASP/GABRA3/PARVB/CXCR4/ATP2B2/MYO10/PIEZO1/ACTN1/HIP1R/CD44/MYH9/WASF3/RAC3/ITGB4/STMN2/PLEK/SNTG1/CNTNAP2/AIF1/S100A6/ENAH/AMPH/VIM/LCP1/FAP/PRKCZ/PSD/KCNC1/ACTA2/APC2/ADORA1/GABRG2/PALM/SAMSN1/ARAP3/ACTG2/GABRA1/DDN/SPRY4/HPCA	61
CC	GO:0098982	GABA-ergic synapse	20/1236	69/19550	5.25094e-09	8.46282e-08	5.52759e-08	PLCB1/KCND2/LRRTM2/GABBR1/GABRA3/CSPG5/ATP2B2/CDH10/BSN/SV2A/ERBB4/IGSF9B/GLRB/NLGN3/CDH13/ERC2/GABRG2/SLC6A1/GABRD/GABRA1	20
CC	GO:0043202	lysosomal lumen	24/1236	97/19550	5.32731e-09	8.46282e-08	5.52759e-08	NPC2/CTSB/HEXB/CTSD/CTSA/MAN2B1/GUSB/CD74/CTSL/BCAN/RNASET2/CSPG5/FUCA1/BGN/FMOD/SDC4/NCAN/LUM/HSPG2/SDC2/CTSS/SDC1/DCN/CTSK	24
CC	GO:0045335	phagocytic vesicle	29/1236	137/19550	6.86376e-09	1.06007e-07	6.92397e-08	CYBA/TCIRG1/PLA2G5/VAMP8/RAC2/NCF4/RAB32/SLC11A1/NCF1/LTF/HLA-F/TLR2/NCF2/UNC93B1/HLA-E/WAS/STXBP1/HLA-B/RAB20/FMNL1/ITGB5/ZYX/HLA-A/VIM/CTSS/GNLY/ADAM8/HLA-C/CYBB	29
CC	GO:0098936	intrinsic component of postsynaptic membrane	27/1236	122/19550	8.23502e-09	1.23748e-07	8.08273e-08	ADAM22/KCND2/CNTN1/LRRTM2/FXYD6/SORCS3/NLGN1/LRRTM4/GRID2/GABRA3/CSPG5/CDH10/ERBB4/CLSTN2/NTRK3/CHRNB2/CACNG2/CACNG4/KCNC1/NLGN3/ADORA1/EFNB3/NRP1/SLC6A1/GABRD/GABRA1/CHRNA9	27
CC	GO:0099055	integral component of postsynaptic membrane	26/1236	117/19550	1.41566e-08	2.07133e-07	1.35292e-07	ADAM22/KCND2/LRRTM2/FXYD6/SORCS3/NLGN1/LRRTM4/GRID2/GABRA3/CSPG5/CDH10/ERBB4/CLSTN2/NTRK3/CHRNB2/CACNG2/CACNG4/KCNC1/NLGN3/ADORA1/EFNB3/NRP1/SLC6A1/GABRD/GABRA1/CHRNA9	26
CC	GO:0070821	tertiary granule membrane	20/1236	73/19550	1.53067e-08	2.18218e-07	1.42532e-07	CYBA/VAMP8/ITGB2/FCER1G/SLC11A1/LAIR1/LILRB2/CD300A/SERPINB6/PLAU/CLEC5A/CD53/ITGAM/CD33/ITGAX/CD93/SNAP25/ADAM8/CYBB/OLR1	20
CC	GO:0030658	transport vesicle membrane	36/1236	212/19550	5.22019e-08	7.25606e-07	4.73938e-07	DGKI/SCG3/SH3GL2/SCAMP5/SREBF2/SYNGR2/ATP6V1G2/CD74/UNC13A/HLA-F/HLA-E/HLA-DRA/BSN/HLA-B/SYP/HLA-DPB1/SV2A/NCALD/HLA-A/AMPH/HLA-DPA1/SYT1/RAB3A/HLA-C/SYN1/FOLR1/ABCC8/HLA-DQB1/SYN2/GAD2/SV2B/SLC17A7/SYNGR3/HLA-DQA1/RPH3A/NRGN	36
CC	GO:0099699	integral component of synaptic membrane	29/1236	150/19550	5.76813e-08	7.82215e-07	5.10913e-07	ADAM22/KCND2/LRRTM2/FXYD6/SORCS3/GPM6A/NLGN1/LRRTM4/GRID2/GABRA3/CSPG5/CDH10/SCN2A/ERBB4/CLSTN2/PTPRD/NTRK3/CHRNB2/CACNG2/CACNG4/KCNC1/NLGN3/ADORA1/EFNB3/NRP1/SLC6A1/GABRD/GABRA1/CHRNA9	29
CC	GO:0099240	intrinsic component of synaptic membrane	30/1236	163/19550	1.08145e-07	1.43163e-06	9.35088e-07	ADAM22/KCND2/CNTN1/LRRTM2/FXYD6/SORCS3/GPM6A/NLGN1/LRRTM4/GRID2/GABRA3/CSPG5/CDH10/SCN2A/ERBB4/CLSTN2/PTPRD/NTRK3/CHRNB2/CACNG2/CACNG4/KCNC1/NLGN3/ADORA1/EFNB3/NRP1/SLC6A1/GABRD/GABRA1/CHRNA9	30
CC	GO:0031093	platelet alpha granule lumen	18/1236	67/19550	1.11001e-07	1.43527e-06	9.37466e-07	TIMP1/SERPING1/SERPINA1/SERPINE1/TGFB1/TMSB4X/CFD/SRGN/ACTN1/FN1/SERPINA3/F13A1/PDGFA/THBS1/ISLR/CLU/VEGFA/PROS1	18
CC	GO:0072562	blood microparticle	28/1236	146/19550	1.16141e-07	1.4676e-06	9.58579e-07	CLIC1/SERPING1/MSN/C3/C1R/C1S/LGALS3BP/C1RL/TGFB1/ENG/C1QB/HSPA6/FN1/SERPINA3/BCHE/APOL1/F13A1/CP/HP/CFH/ANGPTL4/IGKC/CLU/IGLC1/ACTG2/PROS1/IGHG1/IGHM	28
CC	GO:0030133	transport vesicle	55/1236	412/19550	1.19613e-07	1.47788e-06	9.65294e-07	DGKI/SCG3/COPZ2/SNAP91/SIPA1/APBA2/SH3GL2/SCAMP5/KIF1B/SREBF2/SYNGR2/PCSK2/ATP6V1G2/CD74/UNC13A/HLA-F/KDELR3/HCK/HLA-E/LAPTM5/HLA-DRA/BSN/HLA-B/SYP/BGN/PLIN3/HLA-DPB1/SV2A/NCALD/KIF1A/HLA-A/AMPH/CHGA/HLA-DPA1/TRIM9/SNAP25/SNCAIP/SYT1/RAB3A/HLA-C/SYN1/FOLR1/SYT13/ABCC8/HLA-DQB1/GRIN1/SYN2/GAD2/SV2B/SLC17A7/SYNGR3/HLA-DQA1/DNM1/RPH3A/NRGN	55
CC	GO:0031091	platelet alpha granule	21/1236	91/19550	1.73121e-07	2.04799e-06	1.33767e-06	TIMP1/SERPING1/SERPINA1/SERPINE1/TGFB1/PCDH7/TMSB4X/CFD/SRGN/ACTN1/STXBP1/FN1/SERPINA3/F13A1/PDGFA/THBS1/ISLR/SERPINA5/CLU/VEGFA/PROS1	21
CC	GO:0035579	specific granule membrane	21/1236	91/19550	1.73121e-07	2.04799e-06	1.33767e-06	CYBA/PLAUR/VAMP8/ITGB2/LAIR1/PLAU/CLEC5A/ALDH3B1/ATP8A1/TNFRSF1B/AGPAT2/CD53/ITGAM/CD33/CD93/SLC2A5/SNAP25/C3AR1/ADAM8/CYBB/OLR1	21
CC	GO:0098644	complex of collagen trimers	10/1236	21/19550	1.82558e-07	2.07348e-06	1.35432e-06	COL1A2/COL1A1/COL5A1/COL3A1/COL8A1/LUM/COL5A3/COL5A2/COL4A2/COL4A1	10
CC	GO:0101002	ficolin-1-rich granule	32/1236	185/19550	1.8383e-07	2.07348e-06	1.35432e-06	LGALS3/GSDMD/TCIRG1/SERPINA1/GMFG/ITGB2/ALOX5/MVP/CTSB/FCER1G/SLC11A1/HK3/CTSD/LILRB2/GUSB/CD300A/SERPINB6/CTSZ/PYGL/CD58/CFD/HSPA6/FPR1/DOK3/MNDA/CTSS/ALDOC/ITGAX/MMP9/CD93/TNFAIP6/ADAM8	32
CC	GO:0043204	perikaryon	29/1236	158/19550	1.86464e-07	2.07348e-06	1.35432e-06	RUFY3/CDK5R1/KCND2/CRMP1/ELAVL4/KCNB1/SLC1A1/TMEM100/PCSK2/FLNA/NPPA/MAPK10/SLC8A2/CNTNAP2/AIF1/SYNPO/NDN/KIF5A/GRIK3/ASTN1/CTNND2/ASS1/OLFM1/CPLX2/DDN/CCK/CRYAB/CNGA3/HPCA	29
CC	GO:0060076	excitatory synapse	15/1236	49/19550	1.93839e-07	2.11322e-06	1.38027e-06	GRIA2/LRRTM2/PLCB4/CBLN1/NLGN1/GRID2/SPTBN2/SRPX2/ITGA3/BSN/SYP/NLGN3/SYT1/GRIN1/SLC17A7	15
CC	GO:0031594	neuromuscular junction	18/1236	70/19550	2.29369e-07	2.45249e-06	1.60187e-06	FCHSD2/CDK5R1/HDAC4/PPP1R9A/LAMB2/SYNGR2/UNC13A/SYP/SV2A/MYH9/LRP4/POSTN/LAMA2/SYNC/ANK3/SPOCK1/NEFL/SYNGR3	18
CC	GO:0042613	MHC class II protein complex	9/1236	17/19550	2.39915e-07	2.51685e-06	1.64391e-06	HLA-DMA/CD74/HLA-DRA/HLA-DPB1/HLA-DMB/HLA-DPA1/HLA-DOA/HLA-DQB1/HLA-DQA1	9
CC	GO:0031256	leading edge membrane	31/1236	180/19550	3.14372e-07	3.23687e-06	2.1142e-06	CLASP2/MAPT/PDPN/KCNB1/SLC39A6/FERMT1/PLXND1/ITGA5/VASP/GABRA3/ATP2B2/PIEZO1/HIP1R/CD44/PLEK/SNTG1/CNTNAP2/AIF1/AMPH/LCP1/FAP/PSD/KCNC1/APC2/ADORA1/GABRG2/PALM/GABRA1/DDN/SPRY4/HPCA	31
CC	GO:0032432	actin filament bundle	19/1236	80/19550	4.1115e-07	4.15635e-06	2.71477e-06	CYBA/TRIP6/MICALL2/MYL12A/MARCKS/MYH10/PDLIM4/MYL9/ACTN1/FLNA/PLS3/MYH9/ZYX/PDLIM1/LCP1/PRKCZ/SYNPO/CNN2/CRYAB	19
CC	GO:0005796	Golgi lumen	22/1236	104/19550	4.4937e-07	4.46161e-06	2.91415e-06	MMP16/PODXL2/TGFB1/BCAN/CSPG5/BGN/MUC1/FMOD/SDC4/RHBDF2/MMP14/NCAN/LUM/PDGFA/HSPG2/SDC2/SOD3/SDC1/MMP11/WNT7B/DCN/PROS1	22
CC	GO:0099060	integral component of postsynaptic specialization membrane	18/1236	75/19550	6.99156e-07	6.81984e-06	4.45446e-06	ADAM22/KCND2/LRRTM2/SORCS3/NLGN1/LRRTM4/GRID2/GABRA3/CDH10/ERBB4/CLSTN2/CHRNB2/CACNG2/CACNG4/NLGN3/EFNB3/GABRA1/CHRNA9	18
CC	GO:0071556	integral component of lumenal side of endoplasmic reticulum membrane	11/1236	29/19550	7.4028e-07	6.9762e-06	4.55659e-06	CD74/HLA-F/HLA-E/HLA-DRA/HLA-B/HLA-DPB1/HLA-A/HLA-DPA1/HLA-C/HLA-DQB1/HLA-DQA1	11
CC	GO:0098553	lumenal side of endoplasmic reticulum membrane	11/1236	29/19550	7.4028e-07	6.9762e-06	4.55659e-06	CD74/HLA-F/HLA-E/HLA-DRA/HLA-B/HLA-DPB1/HLA-A/HLA-DPA1/HLA-C/HLA-DQB1/HLA-DQA1	11
CC	GO:0019898	extrinsic component of membrane	43/1236	309/19550	9.26444e-07	8.58505e-06	5.60742e-06	ANXA2/PLAUR/GNG4/SNAP91/SARM1/FES/ANXA1/PIK3R1/IQGAP1/EHD2/WIPI1/NCF1/GNAL/SOCS1/TNK2/GNA15/GNAO1/SOCS3/CDH20/S100A10/HCK/PLEKHA4/CDH10/LYN/CNKSR2/CDH18/GFRA1/GNAI1/CNTFR/SLA/KIF1A/ST14/S100A6/PSD/APC2/CDH13/STAC/SNAP25/SYN1/RGS1/HPCA/SOX10/RPH3A	43
CC	GO:0030662	coated vesicle membrane	30/1236	181/19550	1.12236e-06	1.02301e-05	6.68189e-06	COPZ2/VAMP8/SH3GL2/SREBF2/GAD1/CD74/AP3B2/HLA-F/KDELR3/CD4/HLA-E/HLA-DRA/HLA-B/HIP1R/HLA-DPB1/NCALD/CD3D/HLA-A/HLA-DPA1/FCGR1A/SYT1/RAB3A/HLA-C/FOLR1/FCGR1B/HLA-DQB1/GAD2/SLC17A7/HLA-DQA1/NRGN	30
CC	GO:0098576	lumenal side of membrane	12/1236	36/19550	1.16891e-06	1.04824e-05	6.84673e-06	CTSA/CD74/HLA-F/HLA-E/HLA-DRA/HLA-B/HLA-DPB1/HLA-A/HLA-DPA1/HLA-C/HLA-DQB1/HLA-DQA1	12
CC	GO:0098948	intrinsic component of postsynaptic specialization membrane	18/1236	78/19550	1.29707e-06	1.14471e-05	7.47683e-06	ADAM22/KCND2/LRRTM2/SORCS3/NLGN1/LRRTM4/GRID2/GABRA3/CDH10/ERBB4/CLSTN2/CHRNB2/CACNG2/CACNG4/NLGN3/EFNB3/GABRA1/CHRNA9	18
CC	GO:0005766	primary lysosome	27/1236	155/19550	1.42092e-06	1.21544e-05	7.93877e-06	ANXA2/NPC2/PYCARD/VAMP8/FTL/CD63/GRN/C3/HEXB/RNASE2/CTSA/MAN2B1/GUSB/ATP8A1/BST2/RNASET2/FUCA1/STXBP2/LYZ/B4GALT1/FABP5/CTSC/FPR1/SERPINA3/MNDA/C3AR1/GLIPR1	27
CC	GO:0042582	azurophil granule	27/1236	155/19550	1.42092e-06	1.21544e-05	7.93877e-06	ANXA2/NPC2/PYCARD/VAMP8/FTL/CD63/GRN/C3/HEXB/RNASE2/CTSA/MAN2B1/GUSB/ATP8A1/BST2/RNASET2/FUCA1/STXBP2/LYZ/B4GALT1/FABP5/CTSC/FPR1/SERPINA3/MNDA/C3AR1/GLIPR1	27
CC	GO:0008305	integrin complex	11/1236	31/19550	1.61097e-06	1.35712e-05	8.86421e-06	ITGB2/ITGA5/EMILIN1/ITGA3/ITGAM/LYN/ITGB5/ITGB4/ITGAX/ITGA7/PLP1	11
CC	GO:0005938	cell cortex	42/1236	308/19550	2.10931e-06	1.75041e-05	1.1433e-05	CLASP2/ANXA2/FRY/GPSM2/RAC2/MICAL3/PPP1R9A/RHOG/ARHGEF7/MARCKS/MYH10/MYL9/HFE/GAD1/CTSZ/SPTBN2/TNFAIP2/HAMP/UNC13A/ARHGAP32/MYO10/HCLS1/ACTN1/BSN/FLNA/RIMS2/HIP1R/CYTIP/FMNL1/MYH9/RAC3/GNAI1/RIMS3/GYPC/RIMS1/RHOD/ADD3/PRKCZ/ERC2/CAV1/SCIN/CABP1	42
CC	GO:0005583	fibrillar collagen trimer	7/1236	12/19550	2.37261e-06	1.91184e-05	1.24874e-05	COL1A2/COL1A1/COL5A1/COL3A1/LUM/COL5A3/COL5A2	7
CC	GO:0098643	banded collagen fibril	7/1236	12/19550	2.37261e-06	1.91184e-05	1.24874e-05	COL1A2/COL1A1/COL5A1/COL3A1/LUM/COL5A3/COL5A2	7
CC	GO:0044853	plasma membrane raft	22/1236	116/19550	3.12274e-06	2.48035e-05	1.62007e-05	KCND2/ADD2/PTCH1/AKAP6/ITGB2/LRP6/EHD2/MYOF/HMOX1/HCK/ITGAM/LCP2/TREM2/LRP4/CHRNB2/MS4A4A/CDH13/CAV1/ADCYAP1R1/PLVAP/PTGS2/ATP1A2	22
CC	GO:0043083	synaptic cleft	8/1236	17/19550	3.62677e-06	2.84012e-05	1.85506e-05	DNM3/SLC1A1/CBLN1/NLGN1/LAMB2/C1QL1/LAMA2/GRIN1	8
CC	GO:0098685	Schaffer collateral - CA1 synapse	17/1236	78/19550	5.84102e-06	4.51057e-05	2.94613e-05	TNR/LRRTM2/INA/CASK/SH3GL2/GABBR1/SRGN/BSN/SYP/PTPRD/BCR/CACNG2/PRKCZ/SYN1/SYN2/PLAT/NEFL	17
CC	GO:0031253	cell projection membrane	44/1236	346/19550	7.74288e-06	5.89731e-05	3.8519e-05	CLASP2/MAPT/PTCH1/PDPN/CASK/KCNB1/SHANK2/SLC39A6/FERMT1/MSN/CDHR1/MXRA8/PLXND1/ITGA5/VASP/GABRA3/ITGA3/ATP2B2/MYO10/PIEZO1/B4GALT1/HIP1R/DHRS3/CD44/PLEK/SNTG1/CNTNAP2/AIF1/EHD3/LCP1/FAP/PSD/KCNC1/APC2/ADORA1/GABRG2/PALM/NDRG4/FOLR1/CA9/GABRA1/DDN/SPRY4/HPCA	44
CC	GO:0005911	cell-cell junction	57/1236	494/19550	7.97295e-06	5.99049e-05	3.91276e-05	S100A11/VAMP5/ANXA2/FLRT1/MICALL2/CASK/RAPGEF2/AKAP6/ANXA1/PIK3R1/MXRA8/IQGAP1/AMOTL2/PDLIM4/ITGA5/PTPN6/TNK2/VASP/HAMP/PMP22/CDH20/CDH10/FGF13/SCN2A/CD53/VAV1/WAS/MYO1E/ACTN1/B4GALT1/DLG5/FLNA/LYN/SV2A/LCP2/CRB1/CDH18/MYH9/ZYX/PDLIM1/CNTNAP2/NOTCH1/ADD3/KIT/YBX3/PRKCZ/SYNPO/CNN2/CTNND2/TJP2/NDRG1/CCND1/ANK3/ADCYAP1R1/VEGFA/CADM3/ATP1A2	57
CC	GO:0034702	ion channel complex	38/1236	282/19550	8.40879e-06	6.23372e-05	4.07163e-05	SCN3A/CLIC1/KCND2/GRIA2/GRIK2/KCNB1/AKAP6/GRIA3/GABRB3/GRID2/LRRC8B/GRIA4/GABRA3/KCNIP2/SCN3B/CACNA2D2/SCN2A/SCN1A/KCNQ2/KCNK2/KCNN4/GLRB/CNTNAP2/CHRNB2/CACNG2/CACNG4/KCNC1/GRIK3/DPP6/GABRG2/ABCC8/GRIN1/GABRD/GABRA1/CHRNA9/KCNJ4/TTYH1/KCNJ16	38
CC	GO:0098636	protein complex involved in cell adhesion	11/1236	36/19550	8.52657e-06	6.23786e-05	4.07433e-05	ITGB2/ITGA5/EMILIN1/ITGA3/ITGAM/LYN/ITGB5/ITGB4/ITGAX/ITGA7/PLP1	11
CC	GO:0048786	presynaptic active zone	16/1236	73/19550	1.01187e-05	7.30647e-05	4.77231e-05	GPM6A/GAD1/UNC13A/CDH10/STXBP1/BSN/SYP/RIMS2/SV2A/RIMS3/RIMS1/ERC2/ADORA1/RAB3A/SYN1/SLC17A7	16
CC	GO:0030175	filopodium	20/1236	107/19550	1.08626e-05	7.74306e-05	5.05747e-05	MAP2/RUFY3/EPHB1/PDPN/MSN/PPP1R9A/GPM6A/NLGN1/VASP/ITGA3/FGF13/MYO10/OSBPL3/B4GALT1/ENAH/LCP1/ACTA2/PALM/ARL4C/ACTG2	20
CC	GO:0030665	clathrin-coated vesicle membrane	21/1236	116/19550	1.10683e-05	7.78982e-05	5.08801e-05	VAMP8/SH3GL2/GAD1/CD74/AP3B2/CD4/HLA-DRA/HIP1R/HLA-DPB1/NCALD/CD3D/HLA-DPA1/FCGR1A/SYT1/RAB3A/FCGR1B/HLA-DQB1/GAD2/SLC17A7/HLA-DQA1/NRGN	21
CC	GO:0099738	cell cortex region	12/1236	44/19550	1.22892e-05	8.54098e-05	5.57864e-05	CLASP2/GPSM2/CTSZ/HAMP/UNC13A/BSN/RIMS2/GNAI1/RIMS3/RIMS1/PRKCZ/ERC2	12
CC	GO:0099634	postsynaptic specialization membrane	21/1236	117/19550	1.26977e-05	8.71594e-05	5.69292e-05	ADAM22/KCND2/GRIA2/LRRTM2/SORCS3/NLGN1/LRRTM4/GRID2/GABRA3/ATP2B2/CDH10/CNKSR2/ERBB4/CLSTN2/CHRNB2/CACNG2/CACNG4/NLGN3/EFNB3/GABRA1/CHRNA9	21
CC	GO:0035578	azurophil granule lumen	18/1236	91/19550	1.31785e-05	8.93566e-05	5.83643e-05	ANXA2/NPC2/PYCARD/FTL/GRN/C3/HEXB/RNASE2/CTSA/MAN2B1/GUSB/RNASET2/FUCA1/LYZ/FABP5/CTSC/SERPINA3/MNDA	18
CC	GO:0019897	extrinsic component of plasma membrane	27/1236	174/19550	1.33514e-05	8.94385e-05	5.84178e-05	ANXA2/GNG4/SNAP91/FES/ANXA1/IQGAP1/GNAL/TNK2/GNA15/GNAO1/CDH20/S100A10/HCK/PLEKHA4/CDH10/LYN/CNKSR2/CDH18/GNAI1/SLA/ST14/S100A6/APC2/CDH13/STAC/SNAP25/RGS1	27
CC	GO:0030135	coated vesicle	39/1236	299/19550	1.39023e-05	9.20201e-05	6.0104e-05	COPZ2/VAMP8/SNAP91/SERPINA1/RGS19/WIPI1/SH3GL2/SREBF2/GAD1/CTSZ/TNK2/CD74/AP3B2/HLA-F/KDELR3/CD4/HLA-E/HLA-DRA/MYO1E/CTSC/HLA-B/HIP1R/HLA-DPB1/NCALD/CD3D/HLA-A/HLA-DPA1/ASTN1/FCGR1A/SYT1/RAB3A/HLA-C/FOLR1/FCGR1B/HLA-DQB1/GAD2/SLC17A7/HLA-DQA1/NRGN	39
CC	GO:0030672	synaptic vesicle membrane	20/1236	109/19550	1.447e-05	9.35502e-05	6.11034e-05	DGKI/SH3GL2/SCAMP5/SYNGR2/ATP6V1G2/UNC13A/BSN/SYP/SV2A/AMPH/SYT1/RAB3A/SYN1/ABCC8/SYN2/GAD2/SV2B/SLC17A7/SYNGR3/RPH3A	20
CC	GO:0099501	exocytic vesicle membrane	20/1236	109/19550	1.447e-05	9.35502e-05	6.11034e-05	DGKI/SH3GL2/SCAMP5/SYNGR2/ATP6V1G2/UNC13A/BSN/SYP/SV2A/AMPH/SYT1/RAB3A/SYN1/ABCC8/SYN2/GAD2/SV2B/SLC17A7/SYNGR3/RPH3A	20
CC	GO:0055038	recycling endosome membrane	18/1236	92/19550	1.54282e-05	9.85987e-05	6.44009e-05	RAP2A/VAMP8/SLC1A1/EHD2/SLC9A6/SCAMP5/PDLIM4/ATP9A/HLA-F/SLC39A4/HLA-E/HLA-B/CLIP3/HLA-A/FZD7/EHD3/HLA-C/NDRG1	18
CC	GO:0101003	ficolin-1-rich granule membrane	14/1236	61/19550	2.06203e-05	0.000130283	8.50958e-05	LGALS3/TCIRG1/ITGB2/FCER1G/SLC11A1/LILRB2/CD300A/SERPINB6/CD58/FPR1/DOK3/ITGAX/CD93/ADAM8	14
CC	GO:0098802	plasma membrane signaling receptor complex	39/1236	306/19550	2.37291e-05	0.00014824	9.68249e-05	ACVR2B/GRIA2/GRIK2/ITGB2/GRIA3/ITGA5/PTPN6/GRID2/EMILIN1/HFE/GRIA4/GABBR1/TLR2/CD4/ITGA3/GABBR2/ITGAM/LYN/TRAC/OSMR/BMP2/CALCRL/IL13RA1/CD3D/CNTFR/ITGB5/ITGB4/CHRNB2/CACNG2/CACNG4/IL2RA/ITGAX/GRIK3/IL6/ITGA7/ERBB3/GRIN1/PLP1/CHRNA9	39
CC	GO:0098858	actin-based cell projection	31/1236	221/19550	2.52472e-05	0.000155971	0.000101875	MAP2/RUFY3/FCHSD2/EPHB1/PDPN/MSN/PPP1R9A/GPM6A/NLGN1/TGFB1/MYO1F/PDGFRA/VASP/ITGA3/FGF13/MYO10/OSBPL3/MYO1E/B4GALT1/CD44/CRB1/ENAH/PDGFA/LCP1/ACTA2/PALM/CA2/ARL4C/CA9/ACTG2/USH1C	31
CC	GO:1904724	tertiary granule lumen	13/1236	55/19550	2.89694e-05	0.000177	0.00011561	GSDMD/CTSD/PTPN6/LTF/LYZ/PTX3/HP/CTSS/ALDOC/CNN2/MMP9/TNFAIP6/CXCL1	13
CC	GO:0001725	stress fiber	15/1236	71/19550	3.02442e-05	0.000180815	0.000118101	CYBA/TRIP6/MICALL2/MYL12A/MYH10/PDLIM4/MYL9/ACTN1/MYH9/ZYX/PDLIM1/LCP1/PRKCZ/SYNPO/CNN2	15
CC	GO:0097517	contractile actin filament bundle	15/1236	71/19550	3.02442e-05	0.000180815	0.000118101	CYBA/TRIP6/MICALL2/MYL12A/MYH10/PDLIM4/MYL9/ACTN1/MYH9/ZYX/PDLIM1/LCP1/PRKCZ/SYNPO/CNN2	15
CC	GO:0031258	lamellipodium membrane	8/1236	22/19550	3.58752e-05	0.000212198	0.0001386	PDPN/SLC39A6/PLXND1/VASP/PIEZO1/CD44/FAP/APC2	8
CC	GO:0042641	actomyosin	16/1236	81/19550	3.99771e-05	0.000233971	0.000152821	CYBA/TRIP6/MICALL2/MYL12A/HDAC4/MYH10/PDLIM4/MYL9/ACTN1/MYH9/ZYX/PDLIM1/LCP1/PRKCZ/SYNPO/CNN2	16
CC	GO:0008021	synaptic vesicle	29/1236	206/19550	4.25419e-05	0.000246389	0.000160932	DGKI/SNAP91/APBA2/SH3GL2/SCAMP5/KIF1B/SYNGR2/ATP6V1G2/UNC13A/BSN/SYP/SV2A/KIF1A/AMPH/TRIM9/SNAP25/SNCAIP/SYT1/RAB3A/SYN1/ABCC8/GRIN1/SYN2/GAD2/SV2B/SLC17A7/SYNGR3/DNM1/RPH3A	29
CC	GO:0030136	clathrin-coated vesicle	28/1236	196/19550	4.39066e-05	0.000251671	0.000164382	VAMP8/SNAP91/RGS19/WIPI1/SH3GL2/GAD1/TNK2/CD74/AP3B2/CD4/HLA-DRA/MYO1E/HIP1R/HLA-DPB1/NCALD/CD3D/HLA-DPA1/ASTN1/FCGR1A/SYT1/RAB3A/FOLR1/FCGR1B/HLA-DQB1/GAD2/SLC17A7/HLA-DQA1/NRGN	28
CC	GO:0042383	sarcolemma	22/1236	138/19550	5.3824e-05	0.000305369	0.000199455	ANXA2/KCNB1/AKAP6/ANXA1/PPP3CB/COL6A2/SCN2A/BGN/COL6A3/FLNC/SLC8A2/COL6A1/LAMA2/SYNC/AHNAK2/CACNG4/STAC/SLC2A5/CAV1/ANK3/ABCC8/ATP1A2	22
CC	GO:0030018	Z disc	21/1236	130/19550	6.47777e-05	0.000363802	0.000237622	HSPB1/MYL12A/HDAC4/PDLIM4/MYL9/PPP3CB/PARVB/SCN3B/FHOD3/SCN1A/ACTN1/FLNA/FLNC/PDLIM1/SYNC/SYNPO/CSRP1/ANK3/KCNN2/CSRP2/CRYAB	21
CC	GO:0044304	main axon	14/1236	68/19550	7.4542e-05	0.000414454	0.000270705	MAP2/MAPT/TNFRSF1B/SCN2A/KCNQ2/CNTNAP2/KCNC1/ADORA1/TUBB4A/ANK3/SPOCK1/CCK/CNGA3/DNM1	14
CC	GO:0070382	exocytic vesicle	30/1236	224/19550	8.0983e-05	0.000445807	0.000291184	DGKI/SNAP91/APBA2/SH3GL2/SCAMP5/KIF1B/SYNGR2/ATP6V1G2/UNC13A/BSN/SYP/SV2A/KIF1A/AMPH/TRIM9/SNAP25/SNCAIP/SYT1/RAB3A/SYN1/SYT13/ABCC8/GRIN1/SYN2/GAD2/SV2B/SLC17A7/SYNGR3/DNM1/RPH3A	30
CC	GO:0012507	ER to Golgi transport vesicle membrane	13/1236	62/19550	0.000109758	0.000598291	0.000390781	SREBF2/CD74/HLA-F/HLA-E/HLA-DRA/HLA-B/HLA-DPB1/HLA-A/HLA-DPA1/HLA-C/FOLR1/HLA-DQB1/HLA-DQA1	13
CC	GO:0043195	terminal bouton	12/1236	55/19550	0.000134009	0.000723386	0.000472488	BLVRB/OPHN1/UNC13A/SYP/NTRK2/GRIK3/ADORA1/RAB3A/CPLX2/NMU/GRIN1/CCK	12
CC	GO:0016323	basolateral plasma membrane	30/1236	231/19550	0.000141908	0.000758663	0.000495529	ANXA2/PDPN/CASK/ABCC3/MSN/C5AR1/ANXA1/SLC7A7/ITGA3/ATP2B2/SLC38A1/B4GALT1/CD44/ERBB4/SLC8A2/SLC39A8/ST14/AQP9/TSHR/ADORA1/KCNJ10/PALM/NDRG4/FOLR1/CA2/ANK3/ERBB3/CA9/KCNJ4/KCNJ16	30
CC	GO:0045178	basal part of cell	34/1236	276/19550	0.000150533	0.000797107	0.00052064	CLASP2/ANXA2/PDPN/CASK/ABCC3/MSN/C5AR1/ANXA1/HFE/SLC7A7/ITGA3/ATP2B2/SLC38A1/B4GALT1/CD44/ERBB4/SLC8A2/ITGB4/SLC39A8/ST14/AQP9/FAP/TSHR/ADORA1/KCNJ10/PALM/NDRG4/FOLR1/CA2/ANK3/ERBB3/CA9/KCNJ4/KCNJ16	34
CC	GO:0030027	lamellipodium	27/1236	202/19550	0.000186046	0.000975866	0.000637398	RUFY3/WASF1/CAPG/PDPN/RAC2/SLC39A6/APBB2/PPP1R9A/ARHGEF7/PLXND1/MYH10/PDLIM4/VASP/PARVB/MYO10/PIEZO1/CD44/WASF3/RAC3/STMN2/AIF1/ENAH/FAP/ACTA2/APC2/ARAP3/ACTG2	27
CC	GO:0031674	I band	21/1236	141/19550	0.000211498	0.00108883	0.000711179	HSPB1/MYL12A/HDAC4/PDLIM4/MYL9/PPP3CB/PARVB/SCN3B/FHOD3/SCN1A/ACTN1/FLNA/FLNC/PDLIM1/SYNC/SYNPO/CSRP1/ANK3/KCNN2/CSRP2/CRYAB	21
CC	GO:0044306	neuron projection terminus	21/1236	141/19550	0.000211498	0.00108883	0.000711179	FLRT1/BLVRB/SLC1A1/OPHN1/GAD1/UNC13A/BSN/SYP/KCNK2/SLC8A2/NTRK2/KCNC1/GRIK3/ADORA1/SYT1/RAB3A/CPLX2/NMU/GRIN1/SNCB/CCK	21
CC	GO:0120111	neuron projection cytoplasm	16/1236	93/19550	0.000221703	0.00113089	0.000738653	MAP2/SPAST/WASF1/MAPT/HSPB1/KIF3A/KIF5C/KIF1B/AP3B2/HIP1R/KIF1A/KIF5A/GRIK3/CALY/NEFL/HPCA	16
CC	GO:0030134	COPII-coated ER to Golgi transport vesicle	16/1236	94/19550	0.000251759	0.00127253	0.000831165	SERPINA1/SREBF2/CTSZ/CD74/HLA-F/HLA-E/HLA-DRA/CTSC/HLA-B/HLA-DPB1/HLA-A/HLA-DPA1/HLA-C/FOLR1/HLA-DQB1/HLA-DQA1	16
CC	GO:0030670	phagocytic vesicle membrane	14/1236	76/19550	0.000259079	0.00129773	0.000847628	CYBA/TCIRG1/VAMP8/RAC2/RAB32/SLC11A1/HLA-F/TLR2/HLA-E/HLA-B/RAB20/HLA-A/HLA-C/CYBB	14
CC	GO:0098831	presynaptic active zone cytoplasmic component	6/1236	16/19550	0.000291265	0.00144593	0.000944423	UNC13A/BSN/RIMS2/RIMS3/RIMS1/ERC2	6
CC	GO:0001726	ruffle	24/1236	178/19550	0.000363069	0.00178643	0.00116683	CLASP2/CAPG/S100A11/ANXA2/MTSS1/PDPN/FERMT1/IQGAP1/ARHGEF7/ITGA5/MYO10/ACTN1/HIP1R/MYH9/PLEK/SNTG1/AIF1/S100A6/LCP1/FAP/PSD/SAMSN1/ARAP3/SPRY4	24
CC	GO:0009925	basal plasma membrane	31/1236	257/19550	0.000417253	0.00203502	0.0013292	ANXA2/PDPN/CASK/ABCC3/MSN/C5AR1/ANXA1/SLC7A7/ITGA3/ATP2B2/SLC38A1/B4GALT1/CD44/ERBB4/SLC8A2/ITGB4/SLC39A8/ST14/AQP9/TSHR/ADORA1/KCNJ10/PALM/NDRG4/FOLR1/CA2/ANK3/ERBB3/CA9/KCNJ4/KCNJ16	31
CC	GO:0005767	secondary lysosome	6/1236	17/19550	0.000426147	0.00206033	0.00134573	PLA2G5/FTL/NCF4/NCF1/NCF2/ADAM8	6
CC	GO:0032589	neuron projection membrane	12/1236	62/19550	0.000438217	0.00208247	0.00136019	MAPT/KCNB1/GABRA3/ATP2B2/CNTNAP2/KCNC1/ADORA1/GABRG2/PALM/GABRA1/DDN/HPCA	12
CC	GO:0035580	specific granule lumen	12/1236	62/19550	0.000438217	0.00208247	0.00136019	CHI3L1/GSDMD/CTSD/PTPN6/LTF/CTSZ/LYZ/PTX3/HP/CNN2/SLPI/CXCL1	12
CC	GO:0099568	cytoplasmic region	32/1236	271/19550	0.000494892	0.00233186	0.00152308	CLASP2/MAP2/SPAST/WASF1/DCX/MAPT/HSPB1/KIF3A/GPSM2/ITGB2/KIF5C/KIF1B/CTSZ/AP3B2/HAMP/UNC13A/BSN/RIMS2/HIP1R/GNAI1/KIF1A/RIMS3/RIMS1/PRKCZ/KIF5A/ERC2/GRIK3/DNAH9/TUBB4A/CALY/NEFL/HPCA	32
CC	GO:0030669	clathrin-coated endocytic vesicle membrane	13/1236	72/19550	0.000520507	0.00243195	0.00158846	VAMP8/SH3GL2/CD74/CD4/HLA-DRA/HLA-DPB1/CD3D/HLA-DPA1/FCGR1A/SYT1/FCGR1B/HLA-DQB1/HLA-DQA1	13
CC	GO:1902495	transmembrane transporter complex	40/1236	366/19550	0.00052645	0.00243922	0.0015932	SCN3A/CLIC1/KCND2/GRIA2/GRIK2/KCNB1/AKAP6/GRIA3/GABRB3/GRID2/LRRC8B/GRIA4/GABRA3/KCNIP2/SCN3B/CACNA2D2/SCN2A/SCN1A/KCNQ2/KCNK2/KCNN4/GLRB/CNTNAP2/CHRNB2/CACNG2/CACNG4/KCNC1/GRIK3/DPP6/GABRG2/ABCC8/GRIN1/GABRD/GABRA1/CHRNA9/KCNJ4/TTYH1/CNGA3/KCNJ16/ATP1A2	40
CC	GO:0009898	cytoplasmic side of plasma membrane	23/1236	172/19550	0.000536475	0.00246512	0.00161012	GNG4/MTSS1/FES/IQGAP1/GNAL/TNK2/GNA15/PTPN7/GNAO1/HCK/PLEKHA4/LYN/MYH9/GNAI1/SLA/S100A6/KIT/LILRB4/STAC/SNAP25/PTPRC/PALM/RGS1	23
CC	GO:0060198	clathrin-sculpted vesicle	5/1236	12/19550	0.000545357	0.0024854	0.00162337	GAD1/SYT1/RAB3A/GAD2/SLC17A7	5
CC	GO:0031234	extrinsic component of cytoplasmic side of plasma membrane	16/1236	101/19550	0.000578956	0.00261209	0.00170611	GNG4/FES/IQGAP1/GNAL/TNK2/GNA15/GNAO1/HCK/PLEKHA4/LYN/GNAI1/SLA/S100A6/STAC/SNAP25/RGS1	16
CC	GO:0031901	early endosome membrane	23/1236	173/19550	0.000582551	0.00261209	0.00170611	IFITM3/EPHB1/VAMP8/SLC1A1/ANXA1/LRP6/SLC9A6/PDLIM4/ATP9A/HLA-F/HLA-E/HLA-DRA/HLA-B/CLIP3/GPNMB/HLA-A/NTRK2/CAV1/FCGR1A/HLA-C/FCGR1B/DKK1/SH3GL3	23
CC	GO:0055037	recycling endosome	25/1236	195/19550	0.000595985	0.00265094	0.00173149	RAP2A/FCHSD2/PLA2G5/VAMP8/MICALL2/SLC1A1/EHD2/AMOTL2/SLC9A6/SCAMP5/PDLIM4/ATP9A/HFE/LTF/HLA-F/SLC39A4/HLA-E/HLA-B/CLIP3/HLA-A/FZD7/EHD3/HLA-C/NDRG1/DYNC1I1	25
CC	GO:1990351	transporter complex	41/1236	381/19550	0.000616814	0.00272181	0.00177778	SCN3A/CLIC1/KCND2/GRIA2/GRIK2/KCNB1/AKAP6/GRIA3/GABRB3/GRID2/LRRC8B/GRIA4/GABRA3/KCNIP2/ATP8A1/SCN3B/CACNA2D2/SCN2A/SCN1A/KCNQ2/KCNK2/KCNN4/GLRB/CNTNAP2/CHRNB2/CACNG2/CACNG4/KCNC1/GRIK3/DPP6/GABRG2/ABCC8/GRIN1/GABRD/GABRA1/CHRNA9/KCNJ4/TTYH1/CNGA3/KCNJ16/ATP1A2	41
CC	GO:0043679	axon terminus	18/1236	122/19550	0.000652789	0.00285788	0.00186666	BLVRB/SLC1A1/OPHN1/GAD1/UNC13A/SYP/KCNK2/SLC8A2/NTRK2/KCNC1/GRIK3/ADORA1/RAB3A/CPLX2/NMU/GRIN1/SNCB/CCK	18
[truncated: 210 more rows]
