# Supplementary material for: A bioinformatic analysis study of m7G regulator-mediated methylation modification patterns and tumor microenvironment infiltration in glioblastoma
Source: BMC Cancer. 2022 Jul 4;22:729. doi: 10.1186/s12885-022-09791-y (PMC9251941; doi:10.1186/s12885-022-09791-y)
Supplement: Supplementary file 5 — Additional file 5. [file 12885_2022_9791_MOESM5_ESM.xlsx]

## Sheet: Sheet 1
ONTOLOGY	ID	Description	GeneRatio	BgRatio	pvalue	p.adjust	qvalue	geneID	Count	zscore
KEGG	hsa04145	Phagosome	47/674	152/8076	4.80403e-16	1.46523e-13	9.15294e-14	CYBA/TCIRG1/SEC61A2/FCGR2B/NCF4/ITGB2/FCGR2A/C3/CD14/FCGR2C/C1R/NCF1/ITGA5/HLA-DMA/MRC2/ATP6V1G2/HLA-F/CTSL/TLR2/CLEC7A/NCF2/HLA-E/MSR1/ITGAM/HLA-DRA/HLA-B/HLA-DPB1/HLA-DMB/TUBB6/MARCO/TUBA1C/ITGB5/HLA-A/THBS1/HLA-DPA1/CTSS/FCGR1A/HLA-DOA/HLA-C/CYBB/TUBB4A/COLEC12/DYNC1I1/HLA-DQB1/OLR1/SEC61G/HLA-DQA1	47	5.68873
KEGG	hsa04380	Osteoclast differentiation	38/674	128/8076	1.39064e-12	2.12073e-10	1.32477e-10	AKT3/CYBA/MAPK8/TYROBP/FCGR2B/NCF4/FCGR2A/PIK3R1/TNFRSF1A/FCGR2C/NCF1/LILRB2/TGFB1/RELB/FOSL1/SOCS1/PPP3CB/SPI1/SOCS3/NCF2/LILRB3/LILRA6/MAPK13/LCP2/MAPK10/LILRB1/TREM2/LILRA2/TNFRSF11B/LILRB4/ACP5/IL1R1/FOSL2/JUNB/FCGR1A/CTSK/IL1B/FOS	38	4.5422
KEGG	hsa05140	Leishmaniasis	28/674	77/8076	5.63593e-12	5.72986e-10	3.57931e-10	CYBA/NCF4/ITGB2/FCGR2A/C3/FCGR2C/NCF1/PTPN6/TGFB1/MARCKSL1/HLA-DMA/TLR2/NCF2/ITGAM/HLA-DRA/MAPK13/HLA-DPB1/HLA-DMB/HLA-DPA1/FCGR1A/HLA-DOA/CYBB/HLA-DQB1/PTGS2/IL1B/HLA-DQA1/FOS/EEF1A2	28	4.53557
KEGG	hsa04510	Focal adhesion	48/674	201/8076	1.08815e-11	8.29712e-10	5.18302e-10	TNR/AKT3/PAK3/MAPK8/RAC2/MYL12A/PIK3R1/GSK3B/ITGA5/MYL9/LAMB2/SHC1/PDGFRA/VASP/COL6A2/COL1A2/PARVB/COL1A1/ITGA3/VAV1/ACTN1/SPP1/FLNA/FN1/COL6A3/FLNC/MAPK10/RAC3/IBSP/ITGB5/ITGB4/COL6A1/ZYX/LAMA2/PDGFA/SHC3/THBS1/COL4A2/TNC/CAV1/BIRC3/LAMC1/LAMB1/ITGA7/LAMC3/CCND1/COL4A1/VEGFA	48	3.75278
KEGG	hsa04610	Complement and coagulation cascades	29/674	85/8076	1.4723e-11	8.98102e-10	5.61023e-10	PLAUR/SERPING1/SERPINA1/ITGB2/C5AR1/C3/C1R/SERPINE1/C1S/PROCR/PLAU/C1QA/C2/C1QB/CFD/THBD/ITGAM/F3/VSIG4/CFI/F13A1/CFH/ITGAX/C3AR1/SERPINA5/CLU/MASP1/PROS1/PLAT	29	5.01377
KEGG	hsa05323	Rheumatoid arthritis	30/674	93/8076	3.29438e-11	1.67464e-09	1.04611e-09	TCIRG1/TNFSF13/ITGB2/TGFB1/HLA-DMA/ICAM1/CCL2/ATP6V1G2/CTSL/TLR2/CCL5/HLA-DRA/CD86/HLA-DPB1/HLA-DMB/ACP5/HLA-DPA1/IL18/CCL20/IL6/HLA-DOA/CXCL6/HLA-DQB1/CTSK/VEGFA/CXCL1/CXCL3/IL1B/HLA-DQA1/FOS	30	5.11208
KEGG	hsa04512	ECM-receptor interaction	29/674	88/8076	3.90126e-11	1.69983e-09	1.06185e-09	TNR/ITGA5/LAMB2/COL6A2/COL1A2/COL1A1/ITGA3/SPP1/FN1/SDC4/COL6A3/CD44/SV2A/IBSP/ITGB5/ITGB4/COL6A1/LAMA2/HSPG2/THBS1/COL4A2/TNC/SDC1/LAMC1/LAMB1/ITGA7/LAMC3/COL4A1/SV2B	29	4.27099
KEGG	hsa04940	Type I diabetes mellitus	19/674	43/8076	2.96779e-10	1.13147e-08	7.06802e-09	GAD1/HLA-DMA/HLA-F/HLA-E/HLA-DRA/HLA-B/CD86/HLA-DPB1/HLA-DMB/FAS/PRF1/HLA-A/HLA-DPA1/HLA-DOA/HLA-C/HLA-DQB1/GAD2/IL1B/HLA-DQA1	19	3.44124
KEGG	hsa05150	Staphylococcus aureus infection	29/674	96/8076	4.15912e-10	1.30784e-08	8.16977e-09	FCGR2B/ITGB2/FCGR2A/C5AR1/C3/FCGR2C/C1R/C1S/HLA-DMA/ICAM1/C1QA/C2/C1QB/CFD/ITGAM/HLA-DRA/FPR1/HLA-DPB1/HLA-DMB/CFI/HLA-DPA1/CFH/C3AR1/FPR3/FCGR1A/HLA-DOA/MASP1/HLA-DQB1/HLA-DQA1	29	5.01377
KEGG	hsa05146	Amoebiasis	30/674	102/8076	4.288e-10	1.30784e-08	8.16977e-09	PLCB1/HSPB1/PLCB4/ITGB2/PIK3R1/CD14/GNAL/TGFB1/SERPINB6/LAMB2/GNA15/COL1A2/TLR2/PRKACB/COL1A1/ITGAM/ACTN1/FN1/COL3A1/LAMA2/IL1R1/COL4A2/IL6/LAMC1/LAMB1/LAMC3/COL4A1/CXCL1/CXCL3/IL1B	30	3.65148
KEGG	hsa05416	Viral myocarditis	22/674	60/8076	9.04432e-10	2.41164e-08	1.50649e-08	RAC2/ITGB2/HLA-DMA/ICAM1/HLA-F/HLA-E/HLA-DRA/HLA-B/CD86/HLA-DPB1/HLA-DMB/RAC3/PRF1/HLA-A/LAMA2/HLA-DPA1/CAV1/HLA-DOA/HLA-C/CCND1/HLA-DQB1/HLA-DQA1	22	3.83761
KEGG	hsa05205	Proteoglycans in cancer	45/674	205/8076	9.48841e-10	2.41164e-08	1.50649e-08	RRAS/AKT3/PLAUR/PTCH1/CD63/MSN/PIK3R1/IQGAP1/ITGA5/PTPN6/TGFB1/PLAU/CTSL/COL1A2/TLR2/PRKACB/COL1A1/HCLS1/VAV1/FLNA/FN1/SDC4/MAPK13/FLNC/CD44/ERBB4/FAS/CDKN1A/ITGB5/FZD7/LUM/HSPG2/SDC2/THBS1/MMP9/CAMK2G/CAV1/SDC1/WNT7B/DCN/CCND1/ANK3/ERBB3/VEGFA/CAMK2A	45	3.42864
KEGG	hsa05332	Graft-versus-host disease	18/674	42/8076	1.61615e-09	3.79175e-08	2.36862e-08	HLA-DMA/HLA-F/HLA-E/HLA-DRA/HLA-B/CD86/HLA-DPB1/HLA-DMB/FAS/PRF1/HLA-A/HLA-DPA1/IL6/HLA-DOA/HLA-C/HLA-DQB1/IL1B/HLA-DQA1	18	4.24264
KEGG	hsa04514	Cell adhesion molecules	36/674	149/8076	3.16886e-09	6.9036e-08	4.31251e-08	NRXN1/NCAM1/CNTN1/ALCAM/NRXN2/ITGB2/ICAM3/NLGN1/HLA-DMA/ICAM1/CD58/HLA-F/CD4/HLA-E/ITGAM/HLA-DRA/HLA-B/NCAM2/SDC4/CD86/HLA-DPB1/HLA-DMB/HLA-A/CNTNAP2/L1CAM/CD99/SDC2/HLA-DPA1/NLGN3/SDC1/PTPRC/HLA-DOA/HLA-C/HLA-DQB1/HLA-DQA1/CADM3	36	2.33333
KEGG	hsa05152	Tuberculosis	40/674	180/8076	5.74193e-09	1.16753e-07	7.29326e-08	AKT3/TCIRG1/MAPK8/PLK3/FCGR2B/ITGB2/FCGR2A/C3/FCER1G/CEBPB/TNFRSF1A/CD14/FCGR2C/CTSD/TGFB1/HLA-DMA/MRC2/PPP3CB/CD74/TLR2/CLEC7A/ITGAM/HLA-DRA/MAPK13/IL10RA/HLA-DPB1/HLA-DMB/MAPK10/HLA-DPA1/CTSS/IL18/ITGAX/CAMK2G/IL6/FCGR1A/HLA-DOA/HLA-DQB1/IL1B/HLA-DQA1/CAMK2A	40	4.42719
KEGG	hsa05418	Fluid shear stress and atherosclerosis	34/674	139/8076	6.22924e-09	1.18745e-07	7.41771e-08	GSTA4/AKT3/ACVR2B/CYBA/MAPK8/RAC2/MGST2/PIK3R1/TNFRSF1A/NCF1/ICAM1/CCL2/HMOX1/CTSL/NCF2/THBD/SDC4/MAPK13/MAPK10/RAC3/NQO1/PDGFA/SDC2/PRKCZ/IL1R1/MMP9/CAV1/SDC1/DUSP1/ASS1/VEGFA/PLAT/IL1B/FOS	34	3.08697
KEGG	hsa05330	Allograft rejection	16/674	38/8076	1.80641e-08	3.24091e-07	2.02452e-07	HLA-DMA/HLA-F/HLA-E/HLA-DRA/HLA-B/CD86/HLA-DPB1/HLA-DMB/FAS/PRF1/HLA-A/HLA-DPA1/HLA-DOA/HLA-C/HLA-DQB1/HLA-DQA1	16	4
KEGG	hsa04668	TNF signaling pathway	29/674	112/8076	2.10566e-08	3.56792e-07	2.2288e-07	AKT3/MAPK8/PIK3R1/CEBPB/TNFRSF1A/ICAM1/CCL2/SOCS3/TNFRSF1B/CCL5/IRF1/MAPK13/LIF/MAPK10/FAS/MMP14/TNFAIP3/CCL20/JUNB/MMP9/IL6/BIRC3/CXCL10/CXCL6/CXCL1/CXCL3/PTGS2/IL1B/FOS	29	3.8996
KEGG	hsa05133	Pertussis	23/674	76/8076	2.63432e-08	4.22878e-07	2.64162e-07	SERPING1/PYCARD/MAPK8/ITGB2/C3/CD14/C1R/ITGA5/C1S/CASP1/LY96/C1QA/C2/C1QB/IRF1/ITGAM/MAPK13/MAPK10/GNAI1/IL6/CXCL6/IL1B/FOS	23	3.54475
KEGG	hsa05166	Human T-cell leukemia virus 1 infection	43/674	219/8076	7.47773e-08	1.14035e-06	7.12352e-07	AKT3/MAPK8/TBPL1/ITGB2/PIK3R1/TNFRSF1A/TSPO/TGFB1/HLA-DMA/ICAM1/RELB/FOSL1/PPP3CB/SPI1/HLA-F/LTBR/PRKACB/CD4/HLA-E/HLA-DRA/HLA-B/HLA-DPB1/HLA-DMB/MAPK10/CD3D/CDKN1A/IL2RG/ZFP36/HLA-A/HLA-DPA1/IL2RA/IL1R1/IL6/NRP1/ADCY2/HLA-DOA/HLA-C/CCND1/HLA-DQB1/MMP7/HLA-DQA1/EGR1/FOS	43	3.81246
KEGG	hsa04640	Hematopoietic cell lineage	26/674	99/8076	8.33659e-08	1.15926e-06	7.24165e-07	CD14/ITGA5/HLA-DMA/CSF3R/IL4R/CD4/ITGA3/CD37/ITGAM/HLA-DRA/CD33/ANPEP/HLA-DPB1/CD44/HLA-DMB/CD3D/KIT/HLA-DPA1/IL2RA/IL1R1/IL6/FCGR1A/HLA-DOA/HLA-DQB1/IL1B/HLA-DQA1	26	4.70679
KEGG	hsa05145	Toxoplasmosis	28/674	112/8076	8.3619e-08	1.15926e-06	7.24165e-07	AKT3/MAPK8/ALOX5/TNFRSF1A/TGFB1/LAMB2/HLA-DMA/SOCS1/LY96/TLR2/GNAO1/HSPA6/HLA-DRA/MAPK13/IL10RA/HLA-DPB1/HLA-DMB/MAPK10/GNAI1/LAMA2/HLA-DPA1/BIRC3/LAMC1/LAMB1/LAMC3/HLA-DOA/HLA-DQB1/HLA-DQA1	28	3.40168
KEGG	hsa04933	AGE-RAGE signaling pathway in diabetic complications	26/674	100/8076	1.03941e-07	1.37835e-06	8.61024e-07	PLCB1/AKT3/MAPK8/PLCB4/PIK3R1/SERPINE1/TGFB1/ICAM1/CCL2/COL1A2/COL1A1/THBD/FN1/COL3A1/MAPK13/MAPK10/F3/PRKCZ/COL4A2/IL6/CYBB/CCND1/COL4A1/VEGFA/IL1B/EGR1	26	1.96116
KEGG	hsa05169	Epstein-Barr virus infection	39/674	202/8076	4.82635e-07	6.13348e-06	3.83144e-06	AKT3/MAPK8/DDB2/PIK3R1/HLA-DMA/ICAM1/RELB/CD58/HLA-F/TLR2/HLA-E/HLA-DRA/GADD45G/HLA-B/LYN/MAPK13/HLA-DPB1/CD44/HLA-DMB/MAPK10/CD3D/FAS/CDKN1A/TNFAIP3/IRF7/HLA-A/GADD45B/VIM/HLA-DPA1/IL6/OAS1/CXCL10/HLA-DOA/HLA-C/CCND1/OAS2/GADD45A/HLA-DQB1/HLA-DQA1	39	4.32346
KEGG	hsa05142	Chagas disease	25/674	102/8076	6.20094e-07	7.56515e-06	4.72577e-06	PLCB1/AKT3/MAPK8/PLCB4/C3/PIK3R1/TNFRSF1A/SERPINE1/GNAL/TGFB1/CCL2/C1QA/GNA15/TLR2/GNAO1/C1QB/CCL5/MAPK13/MAPK10/CD3D/FAS/GNAI1/IL6/IL1B/FOS	25	1.4
KEGG	hsa05320	Autoimmune thyroid disease	17/674	53/8076	6.98804e-07	8.19751e-06	5.12079e-06	HLA-DMA/HLA-F/HLA-E/HLA-DRA/HLA-B/CD86/HLA-DPB1/HLA-DMB/FAS/PRF1/HLA-A/HLA-DPA1/TSHR/HLA-DOA/HLA-C/HLA-DQB1/HLA-DQA1	17	3.63803
KEGG	hsa04612	Antigen processing and presentation	21/674	78/8076	9.42379e-07	1.06454e-05	6.64993e-06	KLRC3/KLRC4/CTSB/HLA-DMA/CD74/HLA-F/CTSL/CD4/HLA-E/HSPA6/HLA-DRA/HLA-B/HLA-DPB1/HLA-DMB/HLA-A/HLA-DPA1/CTSS/HLA-DOA/HLA-C/HLA-DQB1/HLA-DQA1	21	3.7097
KEGG	hsa04926	Relaxin signaling pathway	27/674	129/8076	5.95208e-06	6.48352e-05	4.0501e-05	PLCB1/AKT3/GNG4/MAPK8/PLCB4/PIK3R1/TGFB1/SHC1/GNA15/COL1A2/GNAO1/PRKACB/COL1A1/COL3A1/MAPK13/MAPK10/GNAI1/SHC3/PRKCZ/ACTA2/MMP9/COL4A2/ADCY2/COL4A1/EDNRB/VEGFA/FOS	27	-0.19245
KEGG	hsa05167	Kaposi sarcoma-associated herpesvirus infection	35/674	193/8076	8.19303e-06	8.61681e-05	5.38272e-05	AKT3/GNG4/MAPK8/C3/PIK3R1/TNFRSF1A/GSK3B/ICAM1/PPP3CB/HLA-F/HCK/HLA-E/CLEC2B/HLA-B/MICA/LYN/CD86/MAPK13/MAPK10/FAS/CDKN1A/ZFP36/CCR1/IRF7/HLA-A/IL6/RCAN1/HLA-C/CCND1/VEGFA/CXCL1/CXCL3/ANGPT2/PTGS2/FOS	35	3.21159
KEGG	hsa05132	Salmonella infection	41/674	249/8076	1.65088e-05	0.00016784	0.000104846	RRAS/AKT3/GSDMD/ANXA2/ARPC1B/PAK3/PYCARD/MAPK8/PFN2/CASP4/MYL12A/KIF5C/TNFRSF1A/RHOG/CD14/MYL9/CASP1/LY96/ELMO1/CYTH4/TLR2/S100A10/FLNA/MAPK13/FLNC/TUBB6/MAPK10/CYFIP2/WASF3/TUBA1C/AHNAK2/IL18/KIF5A/DYNLT3/IL6/BIRC3/PTPRC/TUBB4A/DYNC1I1/IL1B/FOS	41	2.65495
KEGG	hsa05135	Yersinia infection	27/674	137/8076	1.90858e-05	0.00018778	0.000117301	AKT3/ARPC1B/PYCARD/MAPK8/RAC2/FCGR2A/PIK3R1/RHOG/ARHGEF7/GSK3B/ITGA5/CCL2/CASP1/ELMO1/RPS6KA1/CD4/VAV1/WAS/FN1/MAPK13/LCP2/MAPK10/RAC3/IL18/IL6/IL1B/FOS	27	2.11695
KEGG	hsa05165	Human papillomavirus infection	50/674	331/8076	2.29657e-05	0.000218892	0.000136737	TNR/AKT3/TCIRG1/TBPL1/PIK3R1/TNFRSF1A/GSK3B/ITGA5/LAMB2/ATP6V1G2/HLA-F/COL6A2/COL1A2/PRKACB/COL1A1/HLA-E/ITGA3/IRF1/HEY1/SPP1/HLA-B/FN1/COL6A3/FAS/CDKN1A/IBSP/ITGB5/ITGB4/COL6A1/HLA-A/FZD7/NOTCH1/LAMA2/THBS1/PRKCZ/APC2/COL4A2/TNC/MX2/LAMC1/LAMB1/ITGA7/LAMC3/WNT7B/HLA-C/CCND1/COL4A1/VEGFA/MX1/PTGS2	50	3.39411
KEGG	hsa04672	Intestinal immune network for IgA production	14/674	49/8076	2.9783e-05	0.000275268	0.000171953	TNFSF13/TGFB1/HLA-DMA/LTBR/CXCR4/HLA-DRA/CD86/HLA-DPB1/HLA-DMB/HLA-DPA1/IL6/HLA-DOA/HLA-DQB1/HLA-DQA1	14	3.74166
KEGG	hsa04666	Fc gamma R-mediated phagocytosis	21/674	97/8076	3.76659e-05	0.000337885	0.000211069	WASF1/AKT3/ARPC1B/FCGR2B/RAC2/FCGR2A/PIK3R1/MARCKS/NCF1/MARCKSL1/VASP/HCK/MYO10/VAV1/WAS/LYN/WASF3/AMPH/PTPRC/FCGR1A/SCIN	21	1.09109
KEGG	hsa04010	MAPK signaling pathway	45/674	294/8076	4.26169e-05	0.000371376	0.00023199	RRAS/AKT3/MAPT/HSPB1/MAPK8/RAPGEF2/RAC2/TNFRSF1A/CD14/TGFB1/STMN1/RELB/FGF9/PPP3CB/PDGFRA/PTPN7/RPS6KA1/PRKACB/CACNA2D2/HSPA6/MAP3K6/FLNA/GADD45G/MAPK13/FLNC/MAPK10/ERBB4/RAC3/FAS/PDGFA/KIT/GADD45B/MAPK8IP2/CACNG2/CACNG4/NTRK2/IL1R1/DUSP1/GADD45A/ERBB3/DUSP6/VEGFA/ANGPT2/IL1B/FOS	45	0.745356
KEGG	hsa04810	Regulation of actin cytoskeleton	36/674	218/8076	5.06966e-05	0.000429513	0.000268307	RRAS/WASF1/ARPC1B/PAK3/PFN2/RAC2/ITGB2/MSN/MYL12A/PIK3R1/IQGAP1/ARHGEF7/SSH3/MYH10/ITGA5/MYL9/FGF9/PDGFRA/TMSB4X/CXCR4/ITGA3/VAV1/ITGAM/ACTN1/FN1/MYH9/CYFIP2/RAC3/ITGB5/ITGB4/ENAH/PDGFA/APC2/ITGAX/ITGA7/SCIN	36	2
KEGG	hsa04670	Leukocyte transendothelial migration	23/674	114/8076	5.33352e-05	0.000432803	0.000270362	CYBA/RAC2/SIPA1/NCF4/ITGB2/MSN/MYL12A/PIK3R1/NCF1/MYL9/RAPGEF4/ICAM1/VASP/CXCR4/NCF2/VAV1/ITGAM/ACTN1/MAPK13/GNAI1/CD99/MMP9/CYBB	23	3.54475
KEGG	hsa04658	Th1 and Th2 cell differentiation	20/674	92/8076	5.3923e-05	0.000432803	0.000270362	DLL3/MAPK8/HLA-DMA/PPP3CB/IL4R/CD4/HLA-DRA/MAPK13/HLA-DPB1/HLA-DMB/MAPK10/CD3D/IL2RG/NOTCH1/HLA-DPA1/IL2RA/HLA-DOA/HLA-DQB1/HLA-DQA1/FOS	20	2.23607
KEGG	hsa04659	Th17 cell differentiation	22/674	107/8076	5.71759e-05	0.000447145	0.000279321	MAPK8/TGFB1/HLA-DMA/PPP3CB/IL4R/CD4/HLA-DRA/MAPK13/HLA-DPB1/HLA-DMB/MAPK10/CD3D/IL2RG/HLA-DPA1/IL2RA/IL1R1/IL6/HLA-DOA/HLA-DQB1/IL1B/HLA-DQA1/FOS	22	3.41121
KEGG	hsa04657	IL-17 signaling pathway	20/674	94/8076	7.44155e-05	0.000567418	0.000354453	MAPK8/CEBPB/GSK3B/CCL2/FOSL1/S100A8/S100A9/MAPK13/MAPK10/TNFAIP3/CCL20/MMP9/IL6/CXCL10/CXCL6/CXCL1/CXCL3/PTGS2/IL1B/FOS	20	3.1305
KEGG	hsa04728	Dopaminergic synapse	25/674	132/8076	7.68127e-05	0.000571411	0.000356947	PLCB1/AKT3/GRIA2/GNG4/MAPK8/PLCB4/KIF5C/GRIA3/GSK3B/GNAL/GRIA4/PPP3CB/GNAO1/PRKACB/SCN1A/MAPK13/MAPK10/GNAI1/MAOB/KCNJ9/KIF5A/CAMK2G/CALY/FOS/CAMK2A	25	-3.8
KEGG	hsa04024	cAMP signaling pathway	35/674	216/8076	9.55669e-05	0.000693998	0.000433524	RRAS/AKT3/GRIA2/PTCH1/MAPK8/RAC2/PIK3R1/GRIA3/MYL9/RAPGEF4/VIPR2/GRIA4/GABBR1/SSTR2/PRKACB/ATP2B2/GABBR2/VAV1/NPPA/MAPK10/RAC3/GNAI1/TSHR/ADORA1/CAMK2G/ADCY2/ARAP3/GRIN1/ADCYAP1R1/CNGA3/NPY/FOS/CAMK2A/ATP1A2/SST	35	-3.21159
KEGG	hsa04662	B cell receptor signaling pathway	18/674	82/8076	0.000110483	0.000783657	0.000489532	AKT3/FCGR2B/RAC2/PIK3R1/GSK3B/PTPN6/LILRB2/PPP3CB/VAV1/LILRB3/LYN/LILRA6/LILRB1/RAC3/LILRA2/IFITM1/LILRB4/FOS	18	1.88562
KEGG	hsa05222	Small cell lung cancer	19/674	92/8076	0.000169899	0.00117771	0.000735688	AKT3/DDB2/PIK3R1/LAMB2/ITGA3/GADD45G/FN1/CDKN1A/LAMA2/GADD45B/COL4A2/BIRC3/LAMC1/LAMB1/LAMC3/CCND1/GADD45A/COL4A1/PTGS2	19	2.52357
KEGG	hsa05134	Legionellosis	14/674	57/8076	0.000181218	0.00121438	0.000758596	PYCARD/ITGB2/C3/CD14/CASP1/TLR2/HSPA6/ITGAM/IL18/IL6/CXCL1/CXCL3/IL1B/EEF1A2	14	3.20713
KEGG	hsa04061	Viral protein interaction with cytokine and cytokine receptor	20/674	100/8076	0.000183153	0.00121438	0.000758596	TNFRSF14/TNFRSF1A/CCL2/LTBR/CXCR4/TNFRSF1B/CCL5/CXCL14/IL10RA/IL2RG/CCR1/IL2RA/IL18/CCL20/IL6/CXCL10/CXCL6/CXCL1/CXCL3/CCL18	20	4.47214
KEGG	hsa04060	Cytokine-cytokine receptor interaction	43/674	295/8076	0.000196161	0.00125805	0.000785873	ACVR2B/TNFRSF14/TNFSF13/TNFRSF12A/TNFRSF1A/CLCF1/TGFB1/CCL2/GDF15/LTBR/IL32/CSF3R/IL4R/CXCR4/TNFRSF1B/CD4/CCL5/CXCL14/OSMR/BMP2/IL10RA/LIF/IL13RA1/FAS/IL2RG/CNTFR/CCR1/TNFRSF11B/OSM/IL2RA/IL1R1/IL18/CCL20/IL1RN/IL6/CXCL10/MSTN/CXCL6/CXCL1/CXCL3/CCL18/IL1B/IL13RA2	43	5.33745
KEGG	hsa04621	NOD-like receptor signaling pathway	30/674	181/8076	0.000197988	0.00125805	0.000785873	PLCB1/GSDMD/CYBA/TRIP6/PYCARD/MAPK8/PLCB4/CASP4/CTSB/TRPV2/CCL2/CASP1/P2RX7/CCL5/NAMPT/MAPK13/MAPK10/TNFAIP3/IRF7/GBP1/IL18/GBP2/IL6/BIRC3/OAS1/CYBB/OAS2/CXCL1/CXCL3/IL1B	30	3.65148
KEGG	hsa05321	Inflammatory bowel disease	15/674	65/8076	0.000227189	0.00141414	0.000883379	TGFB1/HLA-DMA/TLR2/IL4R/HLA-DRA/HLA-DPB1/HLA-DMB/IL2RG/HLA-DPA1/IL18/IL6/HLA-DOA/HLA-DQB1/IL1B/HLA-DQA1	15	3.87298
KEGG	hsa04062	Chemokine signaling pathway	31/674	192/8076	0.000252964	0.00151282	0.000945026	PLCB1/AKT3/GNG4/PLCB4/RAC2/PIK3R1/GSK3B/NCF1/CCL2/SHC1/ELMO1/CXCR4/PRKACB/HCK/CCL5/CXCL14/VAV1/WAS/LYN/RAC3/GNAI1/CCR1/SHC3/PRKCZ/CCL20/CXCL10/ADCY2/CXCL6/CXCL1/CXCL3/CCL18	31	0.898027
KEGG	hsa05202	Transcriptional misregulation in cancer	31/674	192/8076	0.000252964	0.00151282	0.000945026	JMJD1C/KMT2A/DDB2/CEBPB/CD14/GRIA3/EYA1/MYCN/ETV1/PBX1/PLAU/SPI1/TSPAN7/ITGAM/GADD45G/CD86/BCL2A1/CDKN1A/ARNT2/PDGFA/GADD45B/IGFBP3/LMO2/MMP9/IL6/BIRC3/FCGR1A/NUPR1/GADD45A/DUSP6/PLAT	31	1.97566
KEGG	hsa04015	Rap1 signaling pathway	33/674	210/8076	0.000271257	0.00159102	0.000993875	PLCB1/RRAS/AKT3/PFN2/PLCB4/RAPGEF2/RAC2/SIPA1/ITGB2/PIK3R1/RAPGEF4/FGF9/PDGFRA/VASP/GNAO1/VAV1/ITGAM/FPR1/MAPK13/LCP2/RAC3/GNAI1/ENAH/PDGFA/KIT/RAP1GAP/THBS1/PRKCZ/ADCY2/ARAP3/GRIN1/VEGFA/ANGPT2	33	-0.522233
KEGG	hsa04974	Protein digestion and absorption	20/674	103/8076	0.000277756	0.00159841	0.000998488	SLC1A1/SLC7A7/COL6A2/COL1A2/COL8A2/COL1A1/COL5A1/COL3A1/COL6A3/COL8A1/SLC8A2/KCNN4/COL6A1/COL18A1/COL5A3/COL5A2/COL4A2/COL15A1/COL4A1/ATP1A2	20	3.1305
KEGG	hsa05033	Nicotine addiction	11/674	40/8076	0.000307672	0.00173778	0.00108555	GRIA2/GRIA3/GABRB3/GRIA4/GABRA3/CHRNB2/GABRG2/GRIN1/GABRD/GABRA1/SLC17A7	11	-3.31662
KEGG	hsa04727	GABAergic synapse	18/674	89/8076	0.000328863	0.00182369	0.00113922	GNG4/GABRB3/GAD1/GABBR1/ABAT/GABRA3/GNAO1/PRKACB/GABBR2/SLC38A1/GNAI1/PLCL1/GABRG2/ADCY2/SLC6A1/GABRD/GAD2/GABRA1	18	-4.24264
KEGG	hsa05163	Human cytomegalovirus infection	34/674	225/8076	0.000464169	0.00252806	0.00157922	PLCB1/AKT3/GNG4/PLCB4/RAC2/PIK3R1/TNFRSF1A/GSK3B/CCL2/PPP3CB/PDGFRA/HLA-F/GNAO1/CXCR4/PRKACB/CCL5/HLA-E/HLA-B/MAPK13/IL10RA/RAC3/FAS/CDKN1A/GNAI1/CCR1/HLA-A/IL1R1/IL6/ADCY2/HLA-C/CCND1/VEGFA/PTGS2/IL1B	34	1.02899
KEGG	hsa04911	Insulin secretion	17/674	86/8076	0.000630745	0.00337504	0.00210831	PLCB1/PLCB4/RAPGEF4/PRKACB/RIMS2/KCNN4/SNAP25/CAMK2G/KCNN3/ADCY2/RAB3A/ABCC8/ADCYAP1R1/KCNN2/CCK/CAMK2A/ATP1A2	17	-3.63803
KEGG	hsa05144	Malaria	12/674	50/8076	0.00065034	0.00341989	0.00213633	ITGB2/TGFB1/ICAM1/CCL2/TLR2/GYPC/SDC2/THBS1/IL18/IL6/SDC1/IL1B	12	3.4641
KEGG	hsa05310	Asthma	9/674	31/8076	0.000701383	0.0036258	0.00226495	FCER1G/HLA-DMA/HLA-DRA/HLA-DPB1/HLA-DMB/HLA-DPA1/HLA-DOA/HLA-DQB1/HLA-DQA1	9	3
KEGG	hsa04064	NF-kappa B signaling pathway	19/674	104/8076	0.000862743	0.00428496	0.00267671	TNFRSF1A/CD14/ICAM1/RELB/LY96/PLAU/LTBR/GADD45G/LYN/BCL2A1/TNFAIP3/GADD45B/IL1R1/BIRC3/GADD45A/CXCL1/CXCL3/PTGS2/IL1B	19	3.90007
KEGG	hsa05130	Pathogenic Escherichia coli infection	30/674	197/8076	0.000865512	0.00428496	0.00267671	WASF1/ARPC1B/PAK3/PYCARD/MAPK8/CASP4/FCGR2A/TNFRSF1A/MYH10/PTPN6/CASP1/MYO1F/CYTH4/MYO10/HCLS1/MYO1E/MAPK13/TUBB6/MAPK10/MYH9/CYFIP2/WASF3/FAS/TUBA1C/IL1R1/IL18/IL6/TUBB4A/IL1B/FOS	30	2.19089
KEGG	hsa04151	PI3K-Akt signaling pathway	47/674	354/8076	0.000871165	0.00428496	0.00267671	TNR/AKT3/GNG4/PHLPP1/PIK3R1/GSK3B/ITGA5/LAMB2/FGF9/PDGFRA/COL6A2/COL1A2/CSF3R/TLR2/IL4R/COL1A1/ITGA3/SPP1/FN1/COL6A3/OSMR/ERBB4/CDKN1A/IBSP/IL2RG/ITGB5/ITGB4/COL6A1/LAMA2/PDGFA/KIT/OSM/THBS1/NTRK2/IL2RA/COL4A2/TNC/IL6/LAMC1/LAMB1/ITGA7/LAMC3/CCND1/COL4A1/ERBB3/VEGFA/ANGPT2	47	3.06316
KEGG	hsa05164	Influenza A	27/674	171/8076	0.00088509	0.00428496	0.00267671	AKT3/PYCARD/PIK3R1/TNFRSF1A/HLA-DMA/ICAM1/CCL2/CASP1/SOCS3/CCL5/HLA-DRA/HLA-DPB1/HLA-DMB/FAS/IRF7/HLA-DPA1/IL18/IL6/MX2/OAS1/CXCL10/HLA-DOA/OAS2/HLA-DQB1/MX1/IL1B/HLA-DQA1	27	4.42635
KEGG	hsa04724	Glutamatergic synapse	20/674	114/8076	0.00108191	0.00512901	0.00320397	PLCB1/GRIA2/GRIK2/GNG4/PLCB4/SHANK2/DLGAP1/SLC1A1/GRIA3/GRIA4/PPP3CB/GNAO1/PRKACB/SLC1A6/SLC38A1/GNAI1/GRIK3/ADCY2/GRIN1/SLC17A7	20	-4.47214
KEGG	hsa05162	Measles	23/674	139/8076	0.00109307	0.00512901	0.00320397	AKT3/MAPK8/FCGR2B/MSN/PIK3R1/GSK3B/TLR2/HSPA6/MAPK10/CD3D/FAS/IL2RG/TNFAIP3/IRF7/IL2RA/IL6/MX2/OAS1/CCND1/OAS2/MX1/IL1B/FOS	23	2.29366
KEGG	hsa04650	Natural killer cell mediated cytotoxicity	22/674	131/8076	0.00113856	0.00526152	0.00328675	KLRC3/TYROBP/RAC2/ITGB2/FCER1G/PIK3R1/PTPN6/ICAM1/SHC1/PPP3CB/HLA-E/VAV1/HLA-B/MICA/CD48/LCP2/RAC3/FAS/PRF1/HLA-A/SHC3/HLA-C	22	2.55841
KEGG	hsa04611	Platelet activation	21/674	124/8076	0.00131036	0.00596509	0.00372625	PLCB1/AKT3/VAMP8/PLCB4/FCGR2A/MYL12A/FCER1G/PIK3R1/VASP/COL1A2/PRKACB/COL1A1/LYN/COL3A1/TBXAS1/MAPK13/LCP2/PTGS1/GNAI1/PRKCZ/ADCY2	21	1.09109
KEGG	hsa04310	Wnt signaling pathway	25/674	160/8076	0.00157499	0.00706429	0.0044129	PLCB1/CXXC4/MAPK8/PLCB4/RAC2/LRP6/GSK3B/FOSL1/PPP3CB/PRKACB/MAPK10/SERPINF1/LGR5/RAC3/FZD7/SFRP4/APC2/CAMK2G/CTNND2/WNT7B/CCND1/DKK1/MMP7/DAAM2/CAMK2A	25	-2.2
KEGG	hsa04721	Synaptic vesicle cycle	15/674	78/8076	0.00172947	0.00764477	0.00477551	TCIRG1/DNM3/SLC1A1/ATP6V1G2/UNC13A/SLC1A6/STXBP1/RIMS1/SNAP25/SYT1/RAB3A/SLC6A1/CPLX2/SLC17A7/DNM1	15	-3.35659
KEGG	hsa05210	Colorectal cancer	16/674	86/8076	0.00176988	0.00771161	0.00481726	AKT3/MAPK8/RAC2/DDB2/PIK3R1/GSK3B/TGFB1/GADD45G/MAPK10/RAC3/CDKN1A/GADD45B/APC2/CCND1/GADD45A/FOS	16	-0.5
KEGG	hsa04935	Growth hormone synthesis, secretion and action	20/674	119/8076	0.00186008	0.00795087	0.00496672	PLCB1/AKT3/MAPK8/PLCB4/PIK3R1/GSK3B/SHC1/SOCS1/SSTR2/SOCS3/PRKACB/MAPK13/MAPK10/GNAI1/SHC3/IGFBP3/JUNB/ADCY2/FOS/SST	20	-1.34164
KEGG	hsa04210	Apoptosis	22/674	136/8076	0.00187693	0.00795087	0.00496672	AKT3/MAPK8/CTSB/PIK3R1/TNFRSF1A/CTSD/CTSZ/LMNA/CTSL/CTSC/GADD45G/BCL2A1/MAPK10/FAS/TUBA1C/PRF1/GADD45B/CTSS/BIRC3/GADD45A/CTSK/FOS	22	2.55841
KEGG	hsa04723	Retrograde endocannabinoid signaling	23/674	148/8076	0.00256121	0.010701	0.00668463	PLCB1/GRIA2/GNG4/MAPK8/PLCB4/GRIA3/GABRB3/GRIA4/GABRA3/GNAO1/PRKACB/MAPK13/MAPK10/GNAI1/KCNJ9/RIMS1/NDUFA4L2/GABRG2/ADCY2/GABRD/GABRA1/PTGS2/SLC17A7	23	-3.54475
KEGG	hsa05143	African trypanosomiasis	9/674	37/8076	0.00275209	0.0113431	0.00708576	PLCB1/PLCB4/ICAM1/NPPA/FAS/APOL1/IL18/IL6/IL1B	9	1
KEGG	hsa04978	Mineral absorption	12/674	59/8076	0.00299681	0.012187	0.00761296	FTL/HMOX1/SLC39A4/ATP2B2/MT2A/MT1E/SLC8A2/MT1H/MT1M/MT1G/MT1F/ATP1A2	12	1.73205
KEGG	hsa05032	Morphine addiction	16/674	91/8076	0.00322556	0.0128628	0.00803509	GNG4/GABRB3/GABBR1/GABRA3/PDE2A/GNAO1/PRKACB/GABBR2/GNAI1/KCNJ9/PDE8B/ADORA1/GABRG2/ADCY2/GABRD/GABRA1	16	-3.5
KEGG	hsa05214	Glioma	14/674	75/8076	0.00324733	0.0128628	0.00803509	AKT3/DDB2/PIK3R1/SHC1/PDGFRA/GADD45G/CDKN1A/PDGFA/GADD45B/SHC3/CAMK2G/CCND1/GADD45A/CAMK2A	14	-0.534522
KEGG	hsa04664	Fc epsilon RI signaling pathway	13/674	68/8076	0.00362211	0.0140441	0.00877301	AKT3/MAPK8/RAC2/ALOX5AP/ALOX5/FCER1G/PIK3R1/VAV1/LYN/MAPK13/LCP2/MAPK10/RAC3	13	0.83205
KEGG	hsa04971	Gastric acid secretion	14/674	76/8076	0.00368369	0.0140441	0.00877301	PLCB1/PLCB4/SSTR2/PRKACB/KCNK2/GNAI1/CAMK2G/KCNJ10/ADCY2/CA2/CAMK2A/KCNJ16/ATP1A2/SST	14	-3.20713
KEGG	hsa05212	Pancreatic cancer	14/674	76/8076	0.00368369	0.0140441	0.00877301	AKT3/MAPK8/RAC2/DDB2/PIK3R1/TGFB1/GADD45G/MAPK10/RAC3/CDKN1A/GADD45B/CCND1/GADD45A/VEGFA	14	0
KEGG	hsa04360	Axon guidance	26/674	181/8076	0.00424212	0.0159734	0.00997821	RRAS/EPHB1/PAK3/PTCH1/SLIT1/RAC2/FES/MYL12A/PIK3R1/SSH3/GSK3B/MYL9/SRGAP3/PPP3CB/CXCR4/RAC3/GNAI1/L1CAM/RHOD/ENAH/PRKCZ/SEMA6B/EFNB3/CAMK2G/NRP1/CAMK2A	26	-1.56893
KEGG	hsa04917	Prolactin signaling pathway	13/674	70/8076	0.00469759	0.0174727	0.0109148	AKT3/MAPK8/PIK3R1/GSK3B/SHC1/SOCS1/SOCS3/IRF1/MAPK13/MAPK10/SHC3/CCND1/FOS	13	-0.27735
KEGG	hsa04620	Toll-like receptor signaling pathway	17/674	104/8076	0.00530082	0.019247	0.0120232	AKT3/MAPK8/PIK3R1/CD14/LY96/TLR2/CCL5/SPP1/CD86/MAPK13/MAPK10/IRF7/IL6/CXCL10/CTSK/IL1B/FOS	17	2.18282
KEGG	hsa04625	C-type lectin receptor signaling pathway	17/674	104/8076	0.00530082	0.019247	0.0120232	RRAS/AKT3/PYCARD/MAPK8/PLK3/FCER1G/PIK3R1/RELB/CASP1/PPP3CB/CLEC7A/IRF1/MAPK13/MAPK10/IL6/PTGS2/IL1B	17	1.69775
KEGG	hsa04713	Circadian entrainment	16/674	97/8076	0.00615116	0.0220718	0.0137877	PLCB1/GRIA2/GNG4/PLCB4/GRIA3/GRIA4/GNAO1/PRKACB/GNAI1/KCNJ9/CAMK2G/ADCY2/GRIN1/ADCYAP1R1/FOS/CAMK2A	16	-3.5
KEGG	hsa04923	Regulation of lipolysis in adipocytes	11/674	57/8076	0.00668212	0.0236982	0.0148037	AKT3/PIK3R1/PRKACB/NPPA/PTGS1/GNAI1/TSHR/ADORA1/ADCY2/PTGS2/NPY	11	-1.50756
KEGG	hsa04115	p53 signaling pathway	13/674	73/8076	0.00677758	0.0237605	0.0148426	STEAP3/RPRM/DDB2/CCNG2/SERPINE1/GADD45G/FAS/CDKN1A/GADD45B/THBS1/IGFBP3/CCND1/GADD45A	13	1.38675
KEGG	hsa05131	Shigellosis	32/674	246/8076	0.00753356	0.0261106	0.0163107	PLCB1/WASF1/AKT3/ARPC1B/PYCARD/MAPK8/PFN2/PLCB4/CASP4/MYL12A/C3/PIK3R1/HK3/TNFRSF1A/CD14/WIPI1/GSK3B/ITGA5/MYL9/CASP1/ELMO1/CYTH4/CAST/CCL5/HCLS1/ACTN1/MAPK13/CD44/MAPK10/IL1R1/IL18/IL1B	32	2.12132
KEGG	hsa04066	HIF-1 signaling pathway	17/674	109/8076	0.00852325	0.0292089	0.0182461	TIMP1/AKT3/PIK3R1/HK3/SERPINE1/HMOX1/LTBR/NPPA/CDKN1A/ALDOC/LDHA/CAMK2G/IL6/CYBB/VEGFA/ANGPT2/CAMK2A	17	1.21268
KEGG	hsa04142	Lysosome	19/674	128/8076	0.00952688	0.0322856	0.020168	NPC2/TCIRG1/CD63/CTSB/SLC11A1/HEXB/CTSD/CTSA/MAN2B1/GUSB/CTSZ/AP3B2/CTSL/LAPTM5/FUCA1/CTSC/ACP5/CTSS/CTSK	19	3.90007
KEGG	hsa05170	Human immunodeficiency virus 1 infection	28/674	212/8076	0.00980885	0.0328758	0.0205367	AKT3/PAK3/GNG4/MAPK8/RAC2/PIK3R1/TNFRSF1A/PPP3CB/APOBEC3C/HLA-F/TLR2/GNAO1/BST2/CXCR4/TNFRSF1B/CD4/HLA-E/APOBEC3G/HLA-B/MAPK13/MAPK10/CD3D/RAC3/FAS/GNAI1/HLA-A/HLA-C/FOS	28	1.51186
KEGG	hsa05224	Breast cancer	21/674	147/8076	0.0101972	0.0338058	0.0211177	AKT3/DLL3/LRP6/DDB2/PIK3R1/GSK3B/SHC1/FGF9/HEY1/GADD45G/CDKN1A/FZD7/NOTCH1/KIT/GADD45B/SHC3/APC2/WNT7B/CCND1/GADD45A/FOS	21	-1.52753
KEGG	hsa00910	Nitrogen metabolism	5/674	17/8076	0.010579	0.0344532	0.0215221	GLUD1/CA12/CA2/CA9/CA3	5	1.34164
KEGG	hsa05100	Bacterial invasion of epithelial cells	13/674	77/8076	0.0106184	0.0344532	0.0215221	WASF1/ARPC1B/DNM3/PIK3R1/RHOG/ITGA5/SHC1/ELMO1/HCLS1/FN1/SHC3/CAV1/DNM1	13	0.27735
KEGG	hsa05414	Dilated cardiomyopathy	15/674	96/8076	0.0128009	0.0410976	0.0256727	ITGA5/TGFB1/LMNA/PRKACB/CACNA2D2/ITGA3/SLC8A2/ITGB5/ITGB4/LAMA2/CACNG2/CACNG4/TPM2/ITGA7/ADCY2	15	0.774597
KEGG	hsa05217	Basal cell carcinoma	11/674	63/8076	0.014151	0.0449589	0.0280848	PTCH1/DDB2/GSK3B/GADD45G/BMP2/CDKN1A/FZD7/GADD45B/APC2/WNT7B/GADD45A	11	-0.301511
KEGG	hsa01522	Endocrine resistance	15/674	98/8076	0.0153215	0.0481759	0.0300943	AKT3/DLL3/MAPK8/PIK3R1/SHC1/PRKACB/MAPK13/MAPK10/CDKN1A/NOTCH1/SHC3/MMP9/ADCY2/CCND1/FOS	15	-1.29099
KEGG	hsa04929	GnRH secretion	11/674	64/8076	0.0158445	0.0493118	0.0308039	PLCB1/AKT3/PLCB4/PIK3R1/GABBR1/GABBR2/SPP1/KCNN4/KCNJ9/KCNN3/KCNN2	11	-2.11058
KEGG	hsa05410	Hypertrophic cardiomyopathy	14/674	90/8076	0.0164524	0.0506867	0.0316628	ITGA5/TGFB1/LMNA/CACNA2D2/ITGA3/SLC8A2/ITGB5/ITGB4/LAMA2/CACNG2/CACNG4/IL6/TPM2/ITGA7	14	1.60357
KEGG	hsa04080	Neuroactive ligand-receptor interaction	40/674	341/8076	0.01676	0.0506951	0.031668	GRIA2/GRIK2/C5AR1/C3/GRIA3/THRA/GABRB3/TSPO/GRID2/VIPR2/GRIA4/GABBR1/SSTR2/GABRA3/P2RX7/GABBR2/FPR1/CALCRL/ADM/GLRB/GZMA/CHRNB2/TSHR/GRIK3/ADORA1/GABRG2/C3AR1/FPR3/ADORA3/NMU/EDNRB/GRIN1/ADCYAP1R1/GABRD/GABRA1/CHRNA9/CCK/NPY/TAC1/SST	40	-2.84605
KEGG	hsa04921	Oxytocin signaling pathway	21/674	154/8076	0.0167876	0.0506951	0.031668	PLCB1/PLCB4/MYL9/PPP3CB/GNAO1/PRKACB/CACNA2D2/NPPA/CDKN1A/GNAI1/KCNJ9/CACNG2/CACNG4/CAMK2G/RCAN1/ADCY2/CCND1/PTGS2/KCNJ4/FOS/CAMK2A	21	-2.4004
KEGG	hsa04750	Inflammatory mediator regulation of TRP channels	15/674	100/8076	0.0182088	0.0541065	0.0337991	PLCB1/MAPK8/PLCB4/PIK3R1/TRPV2/ASIC1/PRKACB/MAPK13/MAPK10/ASIC4/IL1R1/CAMK2G/ADCY2/IL1B/CAMK2A	15	-1.80739
KEGG	hsa04216	Ferroptosis	8/674	41/8076	0.018272	0.0541065	0.0337991	STEAP3/FTL/SAT1/HMOX1/SLC39A8/CP/ACSL6/CYBB	8	2.12132
KEGG	hsa05213	Endometrial cancer	10/674	58/8076	0.0204989	0.060117	0.0375537	AKT3/DDB2/PIK3R1/GSK3B/GADD45G/CDKN1A/GADD45B/APC2/CCND1/GADD45A	10	-0.632456
KEGG	hsa05225	Hepatocellular carcinoma	22/674	168/8076	0.0224429	0.0651914	0.0407235	GSTA4/AKT3/MGST2/LRP6/DDB2/PIK3R1/SMARCC2/GSK3B/TGFB1/ACTL6B/SHC1/HMOX1/GADD45G/CDKN1A/NQO1/FZD7/GADD45B/SHC3/APC2/WNT7B/CCND1/GADD45A	22	-0.426401
KEGG	hsa05220	Chronic myeloid leukemia	12/674	76/8076	0.0226922	0.0652936	0.0407874	AKT3/DDB2/PIK3R1/TGFB1/SHC1/GADD45G/CDKN1A/BCR/GADD45B/SHC3/CCND1/GADD45A	12	0
KEGG	hsa04012	ErbB signaling pathway	13/674	85/8076	0.0231664	0.066035	0.0412505	AKT3/PAK3/MAPK8/PIK3R1/GSK3B/SHC1/MAPK10/ERBB4/CDKN1A/SHC3/CAMK2G/ERBB3/CAMK2A	13	-2.49615
KEGG	hsa04530	Tight junction	22/674	169/8076	0.0238552	0.0673688	0.0420837	ARPC1B/MAPK8/MICALL2/RAPGEF2/MSN/MYL12A/MYH10/AMOTL2/MYL9/VASP/PRKACB/HCLS1/WAS/ACTN1/MAPK10/MYH9/TUBA1C/YBX3/PRKCZ/SYNPO/TJP2/CCND1	22	0.852803
KEGG	hsa04660	T cell receptor signaling pathway	15/674	104/8076	0.0252085	0.0705374	0.0440631	AKT3/PAK3/MAPK8/PIK3R1/GSK3B/PTPN6/PPP3CB/CD4/VAV1/MAPK13/LCP2/MAPK10/CD3D/PTPRC/FOS	15	0.258199
KEGG	hsa03320	PPAR signaling pathway	12/674	78/8076	0.0273065	0.0757136	0.0472965	HMGCS1/PLTP/CYP27A1/FABP5/PLIN2/ACOX2/FADS2/ANGPTL4/SCD5/ACSL6/OLR1/FABP7	12	1.1547
KEGG	hsa04630	JAK-STAT signaling pathway	21/674	162/8076	0.0279805	0.0768835	0.0480273	AKT3/PIK3R1/PTPN6/SOCS1/PDGFRA/CSF3R/IL4R/SOCS3/OSMR/IL10RA/LIF/IL13RA1/CDKN1A/IL2RG/CNTFR/PDGFA/OSM/IL2RA/IL6/CCND1/IL13RA2	21	2.4004
KEGG	hsa05020	Prion disease	32/674	273/8076	0.0304861	0.0830201	0.0518607	NCAM1/CYBA/MAPK8/RAC2/NCF4/PIK3R1/KIF5C/GSK3B/NCF1/PPP3CB/C1QA/NCF2/PRKACB/C1QB/CCL5/HSPA6/NCAM2/MAPK13/TUBB6/MAPK10/TUBA1C/NOTCH1/NDUFA4L2/KIF5A/IL6/CAV1/LAMC1/CYBB/TUBB4A/GRIN1/IL1B/EGR1	32	1.06066
KEGG	hsa00250	Alanine, aspartate and glutamate metabolism	7/674	37/8076	0.0310055	0.0836875	0.0522776	GLUD1/GAD1/ABAT/ALDH5A1/ASRGL1/ASS1/GAD2	7	-1.88982
KEGG	hsa05231	Choline metabolism in cancer	14/674	98/8076	0.0321945	0.0861345	0.0538062	WASF1/DGKI/AKT3/MAPK8/DGKB/RAC2/PIK3R1/PDGFRA/WAS/MAPK10/WASF3/RAC3/PDGFA/FOS	14	-1.60357
KEGG	hsa05322	Systemic lupus erythematosus	18/674	136/8076	0.033311	0.0883465	0.055188	FCGR2A/C3/C1R/C1S/HLA-DMA/C1QA/C2/C1QB/HLA-DRA/ACTN1/CD86/HLA-DPB1/HLA-DMB/HLA-DPA1/FCGR1A/HLA-DOA/HLA-DQB1/HLA-DQA1	18	4.24264
KEGG	hsa04623	Cytosolic DNA-sensing pathway	10/674	63/8076	0.0345873	0.0900541	0.0562547	PYCARD/POLR2L/CASP1/POLR2F/CCL5/IRF7/IL18/IL6/CXCL10/IL1B	10	2.52982
KEGG	hsa04930	Type II diabetes mellitus	8/674	46/8076	0.0346288	0.0900541	0.0562547	MAPK8/PIK3R1/HK3/SOCS1/SOCS3/MAPK10/PRKCZ/ABCC8	8	-0.707107
KEGG	hsa04218	Cellular senescence	20/674	156/8076	0.0348406	0.0900541	0.0562547	RRAS/AKT3/PIK3R1/SERPINE1/TGFB1/PPP3CB/HLA-F/HLA-E/GADD45G/HLA-B/MAPK13/CDKN1A/HLA-A/GADD45B/IGFBP3/HIPK2/IL6/HLA-C/CCND1/GADD45A	20	1.78885
KEGG	hsa05218	Melanoma	11/674	72/8076	0.0352837	0.0904331	0.0564914	AKT3/DDB2/PIK3R1/FGF9/PDGFRA/GADD45G/CDKN1A/PDGFA/GADD45B/CCND1/GADD45A	11	-0.301511
KEGG	hsa04071	Sphingolipid signaling pathway	16/674	119/8076	0.0380483	0.0967061	0.06041	PLCB1/AKT3/MAPK8/PLCB4/RAC2/FCER1G/PIK3R1/TNFRSF1A/CTSD/MAPK13/MAPK10/RAC3/GNAI1/PRKCZ/ADORA1/ADORA3	16	-0.5
KEGG	hsa04072	Phospholipase D signaling pathway	19/674	148/8076	0.0385457	0.0971605	0.0606939	PLCB1/RRAS/DGKI/AKT3/DNM3/DGKB/PLCB4/FCER1G/PIK3R1/RAPGEF4/SHC1/PDGFRA/CYTH4/AGPAT2/PDGFA/KIT/SHC3/ADCY2/DNM1	19	-1.60591
