# Supplementary material for: A bioinformatic analysis study of m7G regulator-mediated methylation modification patterns and tumor microenvironment infiltration in glioblastoma
Source: BMC Cancer. 2022 Jul 4;22:729. doi: 10.1186/s12885-022-09791-y (PMC9251941; doi:10.1186/s12885-022-09791-y)
Supplement: Supplementary file 6 — Additional file 6. [file 12885_2022_9791_MOESM6_ESM.xlsx]

## Sheet: Sheet1
id	HR	HR.95L	HR.95H	pvalue
ZNF248	0.547588	0.457037	0.65608	6.58e-11
KAT6B	0.574608	0.500355	0.65988	4.22e-15
FCHSD2	0.583905	0.515488	0.661403	2.64e-17
ADAM22	0.587216	0.525604	0.656051	4.81e-21
CEP68	0.48003	0.408623	0.563916	4.21e-19
ZMYND11	0.530839	0.468458	0.601528	3.12e-23
RPRD1A	0.542401	0.462176	0.63655	6.83e-14
ANKRD46	0.583606	0.520764	0.654032	1.96e-20
FRY	0.549193	0.487837	0.618265	3.58e-23
PLK3	1.61293	1.43814	1.80896	3.11e-16
EIF3L	0.569416	0.493106	0.657535	1.71e-14
CD63	1.85866	1.6304	2.11888	1.83e-20
ARL3	0.515782	0.445317	0.597397	1.01e-18
ASF1A	0.534628	0.46144	0.619424	7.65e-17
SH3BGRL3	1.75925	1.54698	2.00063	7.26e-18
POLR2L	1.62001	1.39028	1.88769	6.29e-10
LRRC20	0.591033	0.514031	0.67957	1.54e-13
GRN	1.81807	1.60578	2.05842	3.87e-21
PDZD8	0.571006	0.506952	0.643154	2.7e-20
FES	1.67094	1.46997	1.8994	4.09e-15
HDAC4	0.595996	0.522995	0.679187	8.3e-15
RGS19	1.67606	1.45413	1.93186	1.03e-12
CD151	1.61347	1.45202	1.79288	5.94e-19
HEXB	1.62709	1.45429	1.82042	1.93e-17
SLITRK5	0.56467	0.502447	0.634599	8.45e-22
PLXND1	1.60895	1.4485	1.78717	7.13e-19
CTSA	1.84986	1.5927	2.14854	7.99e-16
PNMA1	0.535835	0.473808	0.605983	2.78e-23
GDAP1	0.544863	0.477502	0.621728	1.91e-19
SLC9A6	0.583617	0.509802	0.66812	5.93e-15
FAM169A	0.540732	0.480609	0.608376	1.56e-24
GUSB	1.85957	1.63326	2.11723	7.28e-21
SREBF2	0.595152	0.529914	0.668422	1.95e-18
TRPV2	1.60697	1.40895	1.83283	1.55e-12
PROCR	1.62737	1.44925	1.82738	1.82e-16
AKAP11	0.569534	0.502777	0.645156	8.76e-19
TMOD2	0.524854	0.466115	0.590996	1.84e-26
VASP	1.71299	1.52186	1.92813	4.8e-19
PLOD3	1.9513	1.71602	2.21883	2.03e-24
FDFT1	0.575881	0.505258	0.656376	1.37e-16
LMNA	1.70704	1.51436	1.92425	2.11e-18
PTPN7	1.65973	1.47432	1.86845	5.16e-17
TMSB4X	1.63443	1.45458	1.83652	1.46e-16
SPATS2L	1.64597	1.44608	1.8735	4.58e-14
USP46	0.58697	0.514601	0.669518	2.09e-15
FAM13C	0.57206	0.506418	0.646211	2.67e-19
DOK3	1.61467	1.45003	1.79801	2.51e-18
FAM114A1	1.60751	1.45201	1.77967	5.99e-20
MN1	0.585334	0.521876	0.656507	5.82e-20
PLOD1	1.71222	1.54291	1.90012	4.36e-24
TMSB10	1.62418	1.47079	1.79356	9.49e-22
CACNG2	0.577726	0.517012	0.645569	3.5e-22
MGAT4C	0.59999	0.538893	0.668013	1.13e-20
